# Supplementary material for: Anterior cingulate neurons combine outcome monitoring of past decisions with ongoing movement signals
Source: Nat Commun. 2026 Mar 24;17:4354. doi: 10.1038/s41467-026-70639-1 (PMC13171896; doi:10.1038/s41467-026-70639-1)
Supplement: Supplementary file 3 — Supplementary Data 1 [file 41467_2026_70639_MOESM3_ESM.xlsx]

## Sheet: Figure 1
Figure 1e (testing the weight magnitdues)
LME model formula:	abs_logreg_weight ~ regressor * is_shuffle + (1 |subject )
Coefficient	Estimate	Std. Error	df	t value	Pr(>|t|)	significance level
(Intercept)	-0.00638772	0.019532	51.5831	-0.327039	0.744962
regressorPrevious correct left	0.0042775	0.0210429	4249.42	0.203275	0.83893
regressorPrevious correct right	0.0038303	0.0210429	4249.42	0.182023	0.855573
regressorPrevious incorrect left	0.00632118	0.0210429	4249.42	0.300395	0.76389
regressorPrevious incorrect right	0.00654918	0.0210429	4249.42	0.31123	0.755641
regressorStimuls strength	0.00305119	0.0210429	4249.42	0.144999	0.884719
is_shuffledata	0.265451	0.0210429	4249.42	12.6148	7.62718476639143e-36	***
regressorPrevious correct left:is_shuffledata	0.3394	0.0297591	4249.42	11.4049	1.06394036223618e-29	***
regressorPrevious correct right:is_shuffledata	0.32403	0.0297591	4249.42	10.8884	2.98774237423208e-27	***
regressorPrevious incorrect left:is_shuffledata	0.0855652	0.0297591	4249.42	2.87526	0.00405703	**
regressorPrevious incorrect right:is_shuffledata	0.14561	0.0297591	4249.42	4.89295	1.0301597731654e-06	***
regressorStimuls strength:is_shuffledata	1.60924	0.0297591	4249.42	54.0755	0	***
Marginal means formula:	pairwise ~ is_shuffle | regressor
Conrast:	is_shuffle: model - shuffle
regressor	estimate	SE	df	t.ratio	adjusted p value	significance level
Bias	-0.265451	0.0210429	4249.04	-12.6148	0	***
Previous correct left	-0.604852	0.0210429	4249.04	-28.7438	0	***
Previous correct right	-0.589482	0.0210429	4249.04	-28.0134	0	***
Previous incorrect left	-0.351017	0.0210429	4249.04	-16.681	0	***
Previous incorrect right	-0.411061	0.0210429	4249.04	-19.5345	0	***
Stimuls strength	-1.87469	0.0210429	4249.04	-89.0891	0	***
Figure 1g
LME model formula	performance ~ hist_stim_coef_delta + (1 |subject)
Coefficient	Estimate	Std. Error	df	t value	Pr(>|t|)	significance level
(Intercept)	0.744872	0.00557507	17.2293	133.608	1.98399e-27	***
hist_stim_coef_delta	-0.05529	0.0036064	310.352	-15.3311	6.93197e-40	***
Pearon's corrleation	Estimate				p value	significance level
(trial history strength - stimulus weight) vs performance	-0.640614				1.61921e-42	***

## Sheet: Figure 2
Figure 2f
LME model formula:	accuracy ~ condition * time + (1 |subject/session )
Coefficient	Estimate	Std. Error	df	t value	Pr(>|t|)	significance level
(Intercept)	0.24759	0.0109619	10.162	22.5864	5.08725e-10	***
conditionmodel	0.710302	0.00335611	6095	211.644	0	***
time	-6.0795e-06	3.10804e-05	6095	-0.195605	0.844925
conditionmodel:time	-0.00260698	4.39544e-05	6095	-59.3111	0	***
Figure 2g
LME model formula:	accuracy ~ history_context * time + (1 |subject/session )
Coefficient	Estimate	Std. Error	df	t value	Pr(>|t|)	significance level
(Intercept)	0.972064	0.021887	9.94469	44.4129	9.09269e-13	***
history_contextPrevious correct right	-0.00852819	0.00559311	12213	-1.52477	0.127343
history_contextPrevious incorrect left	-0.0163891	0.00559311	12213	-2.93023	0.00339338	**
history_contextPrevious incorrect right	-0.0407376	0.00559311	12213	-7.28354	3.45142e-13	***
time	-0.00144155	5.17969e-05	12213	-27.8307	2.49515e-165	***
history_contextPrevious correct right:time	0.000158402	7.32519e-05	12213	2.16243	0.0306044	*
history_contextPrevious incorrect left:time	-0.00235877	7.32519e-05	12213	-32.2008	2.00838e-218	***
history_contextPrevious incorrect right:time	-0.00248028	7.32519e-05	12213	-33.8596	2.7552e-240	***
Marginal means formula:	pairwise ~ history_context | time
Conrast:	history_context at time = 66 (stimulus period)
Coefficients	estimate	SE	df	t.ratio	adjusted p value	significance level
Previous correct left - Previous correct right	-0.00192634	0.00281314	12220	-0.684765	0.983117
Previous correct left - Previous incorrect left	0.172068	0.00281314	12220	61.1656	0	***
Previous correct left - Previous incorrect right	0.204436	0.00281314	12220	72.6717	0	***
Previous correct right - Previous incorrect left	0.173994	0.00281314	12220	61.8504	0	***
Previous correct right - Previous incorrect right	0.206362	0.00281314	12220	73.3564	0	***
Previous incorrect left - Previous incorrect right	0.0323681	0.00281314	12220	11.506	0	***
Figure 2j
LME model formula:	accuracy ~ seed *phase * time + (1 |subject/session )
Coefficient	Estimate	Std. Error	df	t value	Pr(>|t|)	significance level
(Intercept)	0.246106	0.0146618	52.8802	16.7856	7.73069e-23	***
seedAction	-0.000192855	0.0160737	713	-0.0119982	0.99043
seedLate ITI	-2.46477e-05	0.0160737	713	-0.00153342	0.998777
seedStimulus	-0.000489292	0.0160737	713	-0.0304406	0.975724
phaseAction	0.000469684	0.0160737	713	0.0292207	0.976697
phaseLate ITI	-0.000609666	0.0160737	713	-0.0379295	0.969755
phaseStimulus	7.15943e-05	0.0160737	713	0.00445414	0.996447
conditionmodel	0.581546	0.0160737	713	36.18	1.53207e-163	***
seedAction:phaseAction	-0.000863655	0.0227316	713	-0.0379936	0.969703
seedLate ITI:phaseAction	-0.000283904	0.0227316	713	-0.0124894	0.990039
seedStimulus:phaseAction	-0.000345181	0.0227316	713	-0.0151851	0.987889
seedAction:phaseLate ITI	0.000914227	0.0227316	713	0.0402183	0.96793
seedLate ITI:phaseLate ITI	0.000973199	0.0227316	713	0.0428126	0.965863
seedStimulus:phaseLate ITI	0.00137994	0.0227316	713	0.0607056	0.951611
seedAction:phaseStimulus	8.13535e-05	0.0227316	713	0.00357887	0.997145
seedLate ITI:phaseStimulus	-0.00027667	0.0227316	713	-0.0121712	0.990292
seedStimulus:phaseStimulus	0.000257203	0.0227316	713	0.0113148	0.990975
seedAction:conditionmodel	-0.552905	0.0227316	713	-24.3232	1.26738e-95	***
seedLate ITI:conditionmodel	-0.242754	0.0227316	713	-10.6791	8.49568e-25	***
seedStimulus:conditionmodel	-0.559497	0.0227316	713	-24.6132	2.66071e-97	***
phaseAction:conditionmodel	-0.544877	0.0227316	713	-23.97	1.39248e-93	***
phaseLate ITI:conditionmodel	-0.214941	0.0227316	713	-9.45561	4.53373e-20	***
phaseStimulus:conditionmodel	-0.549772	0.0227316	713	-24.1854	7.93744e-95	***
seedAction:phaseAction:conditionmodel	0.856805	0.0321473	713	26.6524	3.94517e-109	***
seedLate ITI:phaseAction:conditionmodel	0.378478	0.0321473	713	11.7732	2.30249e-29	***
seedStimulus:phaseAction:conditionmodel	0.860886	0.0321473	713	26.7794	7.22878e-110	***
seedAction:phaseLate ITI:conditionmodel	0.317764	0.0321473	713	9.88461	1.11459e-21	***
seedLate ITI:phaseLate ITI:conditionmodel	0.432521	0.0321473	713	13.4543	6.17926e-37	***
seedStimulus:phaseLate ITI:conditionmodel	0.380726	0.0321473	713	11.8431	1.14862e-29	***
seedAction:phaseStimulus:conditionmodel	0.819273	0.0321473	713	25.4849	2.36069e-102	***
seedLate ITI:phaseStimulus:conditionmodel	0.431121	0.0321473	713	13.4108	9.8805e-37	***
seedStimulus:phaseStimulus:conditionmodel	0.93028	0.0321473	713	28.938	2.19242e-122	***
Marginal means formula:	pairwise ~ condition | seed * phase
Conrast:	condition: shuffle - model
Coefficients (seed -> phase)	estimate	SE	df	t.ratio	adjusted p value	significance level
Early ITI -> Early ITI	-0.581546	0.0164349	745.409	-35.3848	0	***
Action -> Early ITI	-0.0286406	0.0164349	745.409	-1.74267	0.744749
Late ITI -> Early ITI	-0.338792	0.0164349	745.409	-20.6141	0	***
Stimulus -> Early ITI	-0.0220483	0.0164349	745.409	-1.34155	0.958337
Early ITI -> Action	-0.0366686	0.0164349	745.409	-2.23114	0.343601
Action -> Action	-0.340569	0.0164349	745.409	-20.7223	0	***
Late ITI -> Action	-0.172392	0.0164349	745.409	-10.4894	0	***
Stimulus -> Action	-0.338057	0.0164349	745.409	-20.5694	0	***
Early ITI -> Late ITI	-0.366605	0.0164349	745.409	-22.3064	0	***
Action -> Late ITI	-0.131463	0.0164349	745.409	-7.99903	7.63833e-14	***
Late ITI -> Late ITI	-0.556372	0.0164349	745.409	-33.853	0	***
Stimulus -> Late ITI	-0.187833	0.0164349	745.409	-11.4289	0	***
Early ITI -> Stimulus	-0.0317735	0.0164349	745.409	-1.93329	0.585666
Action -> Stimulus	-0.298141	0.0164349	745.409	-18.1407	0	***
Late ITI -> Stimulus	-0.220141	0.0164349	745.409	-13.3947	0	***
Stimulus -> Stimulus	-0.402556	0.0164349	745.409	-24.4939	0	***

## Sheet: Figure 4
Figure 4d
LME model formula:	dimensionality ~ regressor + (1 |subject/session)
Coefficient	Estimate	Std. Error	df	t value	Pr(>|t|)	significance level
(Intercept)	10.6673	3.15981	21.2336	3.37594	0.00282261	**
regressorchest_point	6.78261	3.25775	60.824	2.08199	0.0415582	*
regressorvideo_svd	54.3043	3.25775	60.824	16.6693	2.34753e-24	***
Marginal means formula:	pairwise ~ regressor
Conrast:	regressor
Coefficients	estimate	SE	df	t.ratio	adjusted p value	significance level
previous_choice_outcome_combination - chest_point	-6.78261	3.31454	47.1489	-2.04632	0.132632
previous_choice_outcome_combination - video_svd	-54.3043	3.31454	47.1489	-16.3837	0	***
chest_point - video_svd	-47.5217	3.31454	47.1489	-14.3374	0	***
Figure 4g
LME model formula:	procrustes_distance ~ regressor * condition (1 |subject)
Coefficient	Estimate	Std. Error	df	t value	Pr(>|t|)	significance level
(Intercept)	0.164869	0.0241671	32.1327	6.82203	1.00657e-07	***
regressorchest_point	0.642471	0.0268306	38.9138	23.9455	6.76752e-25	***
regressorvideo_svd	0.630002	0.0268306	38.9138	23.4808	1.38273e-24	***
conditionacross	0.0663417	0.0256561	39.7751	2.5858	0.0134864	*
regressorchest_point:conditionacross	-0.0575557	0.0357741	38.9138	-1.60886	0.11573
regressorvideo_svd:conditionacross	-0.0607014	0.0357741	38.9138	-1.6968	0.0977211
Marginal means formula:	pairwise ~ regressor * condition
Conrast:	regressor * condition
Coefficients	estimate	SE	df	t.ratio	adjusted p value	significance level
previous_choice_outcome_combination within - chest_point within	-0.642471	0.0287208	44.6954	-22.3695	0	***
previous_choice_outcome_combination within - video_svd within	-0.630002	0.0287208	44.6954	-21.9354	0	***
previous_choice_outcome_combination within - previous_choice_outcome_combination across	-0.0663417	0.0275443	45.6717	-2.40855	0.262674
previous_choice_outcome_combination within - chest_point across	-0.651257	0.0275443	45.6717	-23.644	0	***
previous_choice_outcome_combination within - video_svd across	-0.635642	0.0275443	45.6717	-23.0771	0	***
chest_point within - video_svd within	0.0124693	0.0287208	44.6954	0.434154	1
chest_point within - previous_choice_outcome_combination across	0.57613	0.0275443	45.6717	20.9165	0	***
chest_point within - chest_point across	-0.008786	0.0275443	45.6717	-0.318977	1
chest_point within - video_svd across	0.006829	0.0275443	45.6717	0.247928	1
video_svd within - previous_choice_outcome_combination across	0.56366	0.0275443	45.6717	20.4638	0	***
video_svd within - chest_point across	-0.0212553	0.0275443	45.6717	-0.771677	0.999851
video_svd within - video_svd across	-0.00564027	0.0275443	45.6717	-0.204771	1
previous_choice_outcome_combination across - chest_point across	-0.584916	0.0253294	44.6954	-23.0924	0	***
previous_choice_outcome_combination across - video_svd across	-0.569301	0.0253294	44.6954	-22.4759	0	***
chest_point across - video_svd across	0.015615	0.0253294	44.6954	0.616477	0.999991

## Sheet: Supplementary Figure 1
Supplementary Figure 1a
LME model formula:	param_estimate ~ trial_history + (1 |subject)
Coefficient	Estimate	Std. Error	df	t value	Pr(>|t|)	significance level
(Intercept)	12.0668	0.815346	34.1016	14.7996	2.08e-16	***
trial_historyPrevious_correct_right	-3.67117	0.916252	36	-4.00673	0.00029562	***
trial_historyPrevious_incorrect_left	-0.597919	0.916252	36	-0.652571	0.518179
trial_historyPrevious_incorrect_right	-0.464465	0.916252	36	-0.506919	0.615303
Marginal means formula:	pairwise ~ trial_history
Conrast:	trial_history
Coefficients	estimate	SE	df	t.ratio	adjusted p value	significance level
Previous_correct_left - Previous_correct_right	3.67117	0.956994	39.2727	3.83615	0.00265078	**
Previous_correct_left - Previous_incorrect_left	0.597919	0.956994	39.2727	0.624789	0.989985
Previous_correct_left - Previous_incorrect_right	0.464465	0.956994	39.2727	0.485337	0.99744
Previous_correct_right - Previous_incorrect_left	-3.07326	0.956994	39.2727	-3.21136	0.0157127	*
Previous_correct_right - Previous_incorrect_right	-3.20671	0.956994	39.2727	-3.35081	0.0106933	*
Previous_incorrect_left - Previous_incorrect_right	-0.133454	0.956994	39.2727	-0.139451	0.999998
Supplementary Figure 1b
LME model formula:	param_estimate ~ trial_history + (1 |subject)
Coefficient	Estimate	Std. Error	df	t value	Pr(>|t|)	significance level
(Intercept)	0.207591	0.0153544	48	13.52	5.49601e-18	***
trial_historyPrevious_correct_right	0.00299221	0.0217144	48	0.137798	0.890976
trial_historyPrevious_incorrect_left	0.00564971	0.0217144	48	0.260182	0.795836
trial_historyPrevious_incorrect_right	0.00387614	0.0217144	48	0.178505	0.859077
	No significant main effect, no post-hoc testing performed
Supplementary Figure 1c
LME model formula:	param_estimate ~ trial_history + (1 |subject)
Coefficient	Estimate	Std. Error	df	t value	Pr(>|t|)	significance level
(Intercept)	0.0332759	0.0221174	38.7115	1.50451	0.140566
trial_historyPrevious_correct_right	-0.0217178	0.0264891	36	-0.819878	0.417681
trial_historyPrevious_incorrect_left	0.0369387	0.0264891	36	1.39448	0.171718
trial_historyPrevious_incorrect_right	0.0531893	0.0264891	36	2.00797	0.0521961
	No significant main effect, no post-hoc testing performed
Supplementary Figure 1d
LME model formula:	param_estimate ~ trial_history + (1 |subject)
Coefficient	Estimate	Std. Error	df	t value	Pr(>|t|)	significance level
(Intercept)	0.129735	0.0274416	48	4.72767	2.02e-05	***
trial_historyPrevious_correct_right	-0.0696994	0.0388083	48	-1.79599	0.0787912
trial_historyPrevious_incorrect_left	0.0271234	0.0388083	48	0.698909	0.487982
trial_historyPrevious_incorrect_right	-0.0710444	0.0388083	48	-1.83065	0.0733646
	No significant main effect, no post-hoc testing performed
Supplementary Figure 1e
LME model formula:	weight_variance ~ regressor + (1 |subject)
Coefficient	Estimate	Std. Error	df	t value	Pr(>|t|)	significance level
(Intercept)	0.0529527	0.0309757	66.3606	1.70949	0.0920325
regressorPrevious correct left	0.19588	0.0408511	60	4.79499	1.11311e-05	***
regressorPrevious correct right	0.11111	0.0408511	60	2.71988	0.00852998	**
regressorPrevious incorrect left	0.125551	0.0408511	60	3.07338	0.00318195	**
regressorPrevious incorrect right	0.106887	0.0408511	60	2.61649	0.0112237	*
regressorStimuls strength	0.136836	0.0408511	60	3.34963	0.00140315	**
Supplementary Figure 1g (testing weight magnitudes)
LME model formula:	abs_logreg_weights ~ regressor * is_shuffle + (1 |subject)
Coefficient	Estimate	Std. Error	df	t value	Pr(>|t|)	significance level
(Intercept)	-0.000330846	0.0172375	65.5714	-0.0191934	0.984745
regressorcategory_two_back	0.002887	0.0192669	5605.38	0.149842	0.880895
regressorchoice_two_back	0.00379406	0.0192669	5605.38	0.196921	0.843897
regressorinteraction_two_back	0.00288123	0.0192669	5605.38	0.149543	0.881131
regressorprevious_category	0.00342989	0.0192669	5605.38	0.17802	0.858714
regressorprevious_choice	0.00370492	0.0192669	5605.38	0.192294	0.847519
regressorprevious_interaction	0.00323	0.0192669	5605.38	0.167645	0.866869
regressorstimulus	0.000362176	0.0192669	5605.38	0.0187978	0.985003
is_shuffledata	0.534411	0.0192669	5605.38	27.7372	8.63624e-159	***
regressorcategory_two_back:is_shuffledata	-0.305265	0.0272475	5605.38	-11.2034	7.92851e-29	***
regressorchoice_two_back:is_shuffledata	-0.268113	0.0272475	5605.38	-9.8399	1.15564e-22	***
regressorinteraction_two_back:is_shuffledata	-0.295408	0.0272475	5605.38	-10.8416	4.05432e-27	***
regressorprevious_category:is_shuffledata	-0.0614896	0.0272475	5605.38	-2.25671	0.0240648	*
regressorprevious_choice:is_shuffledata	-0.060217	0.0272475	5605.38	-2.21	0.0271456	*
regressorprevious_interaction:is_shuffledata	-0.0932679	0.0272475	5605.38	-3.42299	0.000623804	***
regressorstimulus:is_shuffledata	1.25489	0.0272475	5605.38	46.0553	0	***
Marginal means formula:	pairwise ~ regressor | is_shuffle
Conrast:	regressor | is_shuffle = data
Coefficient	Estimate	Std. Error	df	t value	adjusted p value	significance level
intercept - category_two_back	0.302378	0.0192669	5605.03	15.6942	0	***
intercept - choice_two_back	0.264319	0.0192669	5605.03	13.7188	0	***
intercept - interaction_two_back	0.292527	0.0192669	5605.03	15.1828	0	***
intercept - previous_category	0.0580598	0.0192669	5605.03	3.01344	0.135396
intercept - previous_choice	0.0565121	0.0192669	5605.03	2.93311	0.172217
intercept - previous_interaction	0.0900379	0.0192669	5605.03	4.67319	0.000169944	***
intercept - stimulus	-1.25525	0.0192669	5605.03	-65.1508	0	***
category_two_back - choice_two_back	-0.038059	0.0192669	5605.03	-1.97536	0.937397
category_two_back - interaction_two_back	-0.00985128	0.0192669	5605.03	-0.511306	1
category_two_back - previous_category	-0.244318	0.0192669	5605.03	-12.6807	0	***
category_two_back - previous_choice	-0.245866	0.0192669	5605.03	-12.761	0	***
category_two_back - previous_interaction	-0.21234	0.0192669	5605.03	-11.021	0	***
category_two_back - stimulus	-1.55763	0.0192669	5605.03	-80.8449	0	***
choice_two_back - interaction_two_back	0.0282077	0.0192669	5605.03	1.46405	0.999826
choice_two_back - previous_category	-0.206259	0.0192669	5605.03	-10.7054	0	***
choice_two_back - previous_choice	-0.207807	0.0192669	5605.03	-10.7857	0	***
choice_two_back - previous_interaction	-0.174281	0.0192669	5605.03	-9.04561	0	***
choice_two_back - stimulus	-1.51957	0.0192669	5605.03	-78.8696	0	***
interaction_two_back - previous_category	-0.234467	0.0192669	5605.03	-12.1694	0	***
interaction_two_back - previous_choice	-0.236014	0.0192669	5605.03	-12.2497	0	***
interaction_two_back - previous_interaction	-0.202489	0.0192669	5605.03	-10.5097	0	***
interaction_two_back - stimulus	-1.54778	0.0192669	5605.03	-80.3336	0	***
previous_category - previous_choice	-0.00154771	0.0192669	5605.03	-0.0803298	1
previous_category - previous_interaction	0.0319782	0.0192669	5605.03	1.65975	0.996704
previous_category - stimulus	-1.31331	0.0192669	5605.03	-68.1642	0	***
previous_choice - previous_interaction	0.0335259	0.0192669	5605.03	1.74008	0.991647
previous_choice - stimulus	-1.31177	0.0192669	5605.03	-68.0839	0	***
previous_interaction - stimulus	-1.34529	0.0192669	5605.03	-69.824	0	***

## Sheet: Supplementary Figure 2
Supplementary Figure 2b
LME model formula:	accuracy ~ decoded_variable * is_history + (1 |subject/session)
Coefficient	Estimate	Std. Error	df	t value	Pr(>|t|)	significance level
(Intercept)	0.882153	0.0152197	10.0364	57.9611	5.18728e-14	***
decoded_variableoutcome	-0.0124466	0.0190613	22.2717	-0.652977	0.520455
is_historyyes	0.00715319	0.00885739	64.5876	0.807595	0.422288
decoded_variableoutcome:is_historyyes	-0.0122343	0.0125262	64.5876	-0.97669	0.332367
	No significant main effect, no post-hoc testing performed
Supplementary Figure 2c
LME model formula:	decoding_accuracy ~ condition * ITI_bin + (1 | subject/session)
Coefficient	Estimate	Std. Error	df	t value	Pr(>|t|)	significance level
(Intercept)	0.252852	0.0414367	209.892	6.10214	4.97855e-09	***
conditionModel	0.0937665	0.057917	189.309	1.61898	0.107117
ITI_bin10	-0.0082761	0.0520768	196.574	-0.158921	0.873894
ITI_bin15	-0.00528064	0.0535998	199.743	-0.0985198	0.921618
ITI_bin20	0.000451324	0.0581837	201.53	0.00775687	0.993819
ITI_bin25	0.000922309	0.0619756	199.66	0.0148818	0.988141
ITI_bin5	-0.00363374	0.0520768	196.574	-0.0697765	0.944443
conditionModel:ITI_bin10	0.314617	0.0734587	189.309	4.2829	2.93063e-05	***
conditionModel:ITI_bin15	0.0351981	0.0755146	189.309	0.46611	0.641673
conditionModel:ITI_bin20	0.0923118	0.0819071	189.309	1.12703	0.261156
conditionModel:ITI_bin25	-0.0202144	0.0873132	189.309	-0.231516	0.817164
conditionModel:ITI_bin5	0.440503	0.0734587	189.309	5.99661	1.00194e-08	***
Marginal means formula:	pairwise ~ condition | ITI_bin
Conrast:	condition: shuffle - model
ITI bin	estimate	SE	df	t.ratio	adjusted p value	significance level
>27.5	-0.0937665	0.0596544	198.906	-1.57183	0.527879
10	-0.408383	0.0465417	198.906	-8.77456	4.66294e-15	***
15	-0.128965	0.0499104	198.906	-2.58392	0.0612835
20	-0.186078	0.0596544	198.906	-3.11927	0.0124284	*
25	-0.0735521	0.0672992	198.906	-1.09291	0.855684
5	-0.53427	0.0465417	198.906	-11.4794	0	***
Supplementary Figure 2d
LME model formula:	decoding_accuracy ~ hist_context * ITI_bin + (1 | subject/session)
Coefficient	Estimate	Std. Error	df	t value	Pr(>|t|)	significance level
(Intercept)	0.324048	0.084138	255.228	3.85139	0.000148582	***
hist_contextp_correct_right	-0.229518	0.151988	263.37	-1.5101	0.132217
hist_contextp_incorrect_left	0.156282	0.17722	265.964	0.881851	0.378654
hist_contextp_incorrect_right	0.0680359	0.114021	264.462	0.596694	0.551222
ITI_bin10	0.301866	0.0968618	264.98	3.11646	0.00203172	**
ITI_bin15	0.00892412	0.101949	263.67	0.0875354	0.930312	*
ITI_bin20	0.000662003	0.122466	263.27	0.0054056	0.995691
ITI_bin25	-0.099067	0.137759	261.254	-0.719135	0.472701
ITI_bin5	0.532867	0.0952293	265.045	5.59562	5.47711e-08	***
hist_contextp_correct_right:ITI_bin10	0.235138	0.167336	261.779	1.40518	0.161153
hist_contextp_incorrect_left:ITI_bin10	-0.275129	0.191878	265.658	-1.43387	0.152785
hist_contextp_incorrect_right:ITI_bin10	-0.342335	0.13564	262.397	-2.52384	0.0121989	**
hist_contextp_correct_right:ITI_bin15	0.33873	0.172369	261.736	1.96515	0.0504543
hist_contextp_incorrect_left:ITI_bin15	-0.0562989	0.202168	265.395	-0.278476	0.780864
hist_contextp_incorrect_right:ITI_bin15	-0.17125	0.153052	264.71	-1.1189	0.264198
hist_contextp_correct_right:ITI_bin20	0.386881	0.192704	261.743	2.00764	0.0457089	*
hist_contextp_incorrect_left:ITI_bin20	0.0430646	0.215273	265.246	0.200047	0.841597
hist_contextp_incorrect_right:ITI_bin20	-0.0324005	0.181961	262.351	-0.178063	0.858811
hist_contextp_correct_right:ITI_bin25	0.0895361	0.28963	264.83	0.30914	0.757458
hist_contextp_incorrect_left:ITI_bin25	0.11209	0.235449	263.924	0.476067	0.63442
hist_contextp_incorrect_right:ITI_bin25	0.0440737	0.186155	260.675	0.236758	0.81303
hist_contextp_correct_right:ITI_bin5	0.235635	0.165188	262.765	1.42647	0.15492
hist_contextp_incorrect_left:ITI_bin5	-0.42144	0.188663	265.752	-2.23383	0.0263265	*
hist_contextp_incorrect_right:ITI_bin5	-0.37129	0.131101	263.39	-2.8321	0.00498156	**
Marginal means formula:	pairwise ~ hist_context | ITI_bin
Conrast:	history contexts at different ITI bins
trial history context	ITI bin	estimate	SE	df	t.ratio	adjusted p value	significance level
p_correct_left - p_correct_right	>27.5	0.229518	0.160556	284.465	1.42952	0.997567
p_correct_left - p_incorrect_left	>27.5	-0.156282	0.187974	290.238	-0.831403	1
p_correct_left - p_incorrect_right	>27.5	-0.0680359	0.120425	286.039	-0.564964	1
p_correct_right - p_incorrect_left	>27.5	-0.3858	0.212079	283.825	-1.81913	0.926497
p_correct_right - p_incorrect_right	>27.5	-0.297554	0.158193	289.18	-1.88095	0.896191
p_incorrect_left - p_incorrect_right	>27.5	0.088246	0.185088	290.875	0.476778	1
p_correct_left - p_correct_right	10	-0.00561989	0.0739203	273.356	-0.0760264	1
p_correct_left - p_incorrect_left	10	0.118847	0.0774473	274.737	1.53455	0.992173
p_correct_left - p_incorrect_right	10	0.274299	0.0772416	270.603	3.55118	0.0161506	*
p_correct_right - p_incorrect_left	10	0.124467	0.0783488	276.046	1.58862	0.986813
p_correct_right - p_incorrect_right	10	0.279919	0.0784866	275.395	3.56645	0.015242	*
p_incorrect_left - p_incorrect_right	10	0.155452	0.0818312	277.519	1.89967	0.885893
p_correct_left - p_correct_right	15	-0.109213	0.0860352	280.004	-1.2694	0.999745
p_correct_left - p_incorrect_left	15	-0.099983	0.102427	279.041	-0.976137	0.999999
p_correct_left - p_incorrect_right	15	0.103214	0.10731	280.61	0.96183	1
p_correct_right - p_incorrect_left	15	0.00922973	0.101554	282.603	0.0908853	1
p_correct_right - p_incorrect_right	15	0.212427	0.106422	280.846	1.99608	0.822524
p_incorrect_left - p_incorrect_right	15	0.203197	0.120202	281.44	1.69046	0.969077
p_correct_left - p_correct_right	20	-0.157363	0.12518	280.202	-1.25709	0.999791
p_correct_left - p_incorrect_left	20	-0.199346	0.129598	283.09	-1.53819	0.991868
p_correct_left - p_incorrect_right	20	-0.0356354	0.14979	283.942	-0.237902	1
p_correct_right - p_incorrect_left	20	-0.0419836	0.120547	285.534	-0.348277	1
p_correct_right - p_incorrect_right	20	0.121728	0.142334	284.559	0.855222	1
p_incorrect_left - p_incorrect_right	20	0.163711	0.146199	286.737	1.11978	0.999984
p_correct_left - p_correct_right	25	0.139982	0.262203	291.731	0.533868	1
p_correct_left - p_incorrect_left	25	-0.268372	0.164971	287.764	-1.62678	0.981475
p_correct_left - p_incorrect_right	25	-0.11211	0.156442	288.173	-0.716619	1
p_correct_right - p_incorrect_left	25	-0.408353	0.259967	285.751	-1.57079	0.988816
p_correct_right - p_incorrect_right	25	-0.252091	0.255956	289.983	-0.984899	0.999999
p_incorrect_left - p_incorrect_right	25	0.156262	0.156776	288.821	0.99672	0.999999
p_correct_left - p_correct_right	5	-0.00611767	0.0677643	266.186	-0.0902786	1
p_correct_left - p_incorrect_left	5	0.265158	0.0677643	266.186	3.91295	0.0041619	**
p_correct_left - p_incorrect_right	5	0.303254	0.0677643	266.186	4.47513	0.000407753	***
p_correct_right - p_incorrect_left	5	0.271276	0.0677643	266.186	4.00323	0.00291487	**
p_correct_right - p_incorrect_right	5	0.309372	0.0677643	266.186	4.56541	0.000274452	***
p_incorrect_left - p_incorrect_right	5	0.0380959	0.0677643	266.186	0.562183	1
Supplementary Figure 2e
LME model formula:	decoding_accuracy ~ condition * time + (1 | subject/session)
Coefficient	Estimate	Std. Error	df	t value	Pr(>|t|)	significance level
(Intercept)	0.248276	0.0082445	8.1525	30.1142	1.1959e-09	***
conditionModel	0.19388	0.00204653	5565	94.7364	0	***
time	5.4204e-06	1.89526e-05	5565	0.285998	0.77489
conditionModel:time	-0.00121139	2.6803e-05	5565	-45.1962	0	***
Supplementary Figure 2f
LME model formula:	decoding_accuracy ~ hist_context * time + (1 | subject/session)
Coefficient	Estimate	Std. Error	df	t value	Pr(>|t|)	significance level
(Intercept)	0.532376	0.0164604	8.5495	32.3428	3.0591e-10	***
hist_contextPrevious correct right	-0.00404162	0.005425	11151	-0.745	0.456288
hist_contextPrevious incorrect left	-0.161829	0.005425	11151	-29.8302	3.46569e-188	***
hist_contextPrevious incorrect right	-0.194032	0.005425	11151	-35.7663	2.52032e-265	***
time	-0.00184375	5.02401e-05	11151	-36.6988	1.83355e-278	***
hist_contextPrevious correct right:time	2.78824e-05	7.10503e-05	11151	0.392432	0.694747
hist_contextPrevious incorrect left:time	0.0011461	7.10503e-05	11151	16.1308	6.98618e-58	***
hist_contextPrevious incorrect right:time	0.00137217	7.10503e-05	11151	19.3126	9.04148e-82	***
Marginal means formula:	pairwise ~ hist_context | time
Conrast:	trial history context at time t = 66
trial history contexts	estimate	SE	df	t.ratio	adjusted p value	significance level
Previous correct left - Previous correct right	0.00220139	0.00272867	11158	0.806763	0.961861
Previous correct left - Previous incorrect left	0.0861862	0.00272867	11158	31.5854	0	***
Previous correct left - Previous incorrect right	0.103469	0.00272867	11158	37.9194	0	***
Previous correct right - Previous incorrect left	0.0839848	0.00272867	11158	30.7787	0	***
Previous correct right - Previous incorrect right	0.101268	0.00272867	11158	37.1126	0	***
Previous incorrect left - Previous incorrect right	0.0172832	0.00272867	11158	6.33393	1.48909e-09	***

## Sheet: Supplementary Figure 4
Figure 4a
Pearon's corrleation	Estimate				p.value	significance level
trial history strength vs decoding accuracy	0.364273				0.0874781
Figure 4b
Pearon's corrleation	Estimate				p.value	significance level
trial history weight magnitude vs decoding accuracy for previous correct left	0.129341				0.556407
trial history weight magnitude vs decoding accuracy for previous incorrect left	0.0843079				0.70212
trial history weight magnitude vs decoding accuracy for previous incorrect right	0.481829				0.0199069	*
trial history weight magnitude vs decoding accuracy for previous correct right	0.109081				0.620286
Figure 4c
Pearon's corrleation	Estimate				p.value	significance level
trial history strength vs maximal explained variance	-0.0730593				0.74043
Figure 4d
Pearon's corrleation	Estimate				p.value	significance level
trial history strength vs unique explained variance	0.130346				0.553317

## Sheet: Supplementary Figure 5
Supplementary Figure 5b and e
LME model formula:	decoding_accuracy ~ lens_AP * lens_DV + sex + (1 | subject)
Coefficient	Estimate	Std. Error	df	t value	Pr(>|t|)	significance level
(Intercept)	1.5311	0.444521	23	3.44438	0.00220755	**
lens_AP	-0.107642	0.230723	23	-0.466542	0.645217
lens_DV	0.316811	0.229507	23	1.3804	0.180734
sexM	0.0408147	0.0152314	23	2.67964	0.0133823	*
lens_AP:lens_DV	0.0131529	0.120232	23	0.109396	0.913837
Supplementary Figure 5c and f
LME model formula:	cvR ~ lens_AP * lens_DV + sex + (1 |subject)
Coefficient	Estimate	Std. Error	df	t value	Pr(>|t|)	significance level
(Intercept)	1.18092	0.301145	10.2237	3.92142	0.00274153	**
lens_AP	-0.524466	0.157866	9.59478	-3.32223	0.0081614	**
lens_DV	0.556653	0.154698	10.5756	3.59831	0.00444845	**
sexM	0.0466282	0.0108564	7.66947	4.29501	0.00290406	**
lens_AP:lens_DV	-0.264472	0.0818692	9.89488	-3.23042	0.00913556	**
Supplementary Figure 5d and g
LME model formula:	dR ~ lens_AP * lens_DV + sex + (1 |subject)
Coefficient	Estimate	Std. Error	df	t value	Pr(>|t|)	significance level
(Intercept)	-0.0924782	0.071882	10.3301	-1.28653	0.226343
lens_AP	0.0457195	0.0377721	9.79132	1.21041	0.254532
lens_DV	-0.0556923	0.0368785	10.635	-1.51016	0.160129
sexM	0.00949648	0.00261958	8.17115	3.62519	0.00649564	**
lens_AP:lens_DV	0.0220722	0.0195658	10.0499	1.1281	0.285488

## Sheet: Reviewer Figure 2
Reviewer Figure 2a
LME model formula:	accuracy ~ condition * time + (1 |subject/session )
Coefficient	Estimate	Std. Error	df	t value	Pr(>|t|)	significance level
(Intercept)	0.24728	0.0129279	7.30252	19.1276	1.6627e-07	***
conditionmodel	0.718032	0.0036959	4505	194.278	0	***
time	4.42104e-06	3.42271e-05	4505	0.129168	0.897231
conditionmodel:time	-0.00249457	4.84045e-05	4505	-51.536	0	***
Reviewer Figure 2b
LME model formula:	accuracy ~ history_context * time + (1 |subject/session )
Coefficient	Estimate	Std. Error	df	t value	Pr(>|t|)	significance level
(Intercept)	0.979252	0.0257311	7.21524	38.0571	1.39282e-09	***
history_contextPrevious correct right	-0.00843405	0.00612408	9027	-1.37719	0.168486
history_contextPrevious incorrect left	-0.00454718	0.00612408	9027	-0.742507	0.457799
history_contextPrevious incorrect right	-0.0497735	0.00612408	9027	-8.12751	4.95994e-16	***
time	-0.00130527	5.67142e-05	9027	-23.0149	6.01855e-114	***
history_contextPrevious correct right:time	0.000228344	8.0206e-05	9027	2.84697	0.00442366	**
history_contextPrevious incorrect left:time	-0.00261591	8.0206e-05	9027	-32.6149	1.12873e-220	***
history_contextPrevious incorrect right:time	-0.00234386	8.0206e-05	9027	-29.223	1.86363e-179	***
Marginal means formula:	pairwise ~ history_context | time
Conrast:	history_context at time = 66 (stimulus period)
Coefficients	estimate	SE	df	t.ratio	adjusted p value	significance level
Previous correct left - Previous correct right	-0.00663667	0.00308052	9034.01	-2.1544	0.173372
Previous correct left - Previous incorrect left	0.177197	0.00308052	9034.01	57.5219	0	***
Previous correct left - Previous incorrect right	0.204468	0.00308052	9034.01	66.3746	0	***
Previous correct right - Previous incorrect left	0.183834	0.00308052	9034.01	59.6763	0	***
Previous correct right - Previous incorrect right	0.211105	0.00308052	9034.01	68.529	0	***
Previous incorrect left - Previous incorrect right	0.0272708	0.00308052	9034.01	8.85267	0	***
Reviewer Figure 2e
LME model formula:	accuracy ~ seed *phase * time + (1 |subject/session )
Coefficient	Estimate	Std. Error	df	t value	Pr(>|t|)	significance level
(Intercept)	0.24404	0.0175489	33.3493	13.9063	1.94593e-15	***
seedAction	0.000224775	0.0184776	527	0.0121647	0.990299
seedLate ITI	0.000127538	0.0184776	527	0.00690235	0.994495
seedStimulus	0.000384168	0.0184776	527	0.020791	0.98342
phaseAction	0.000328595	0.0184776	527	0.0177835	0.985818
phaseLate ITI	0.000663668	0.0184776	527	0.0359175	0.971362
phaseStimulus	0.000381756	0.0184776	527	0.0206605	0.983524
conditionmodel	0.600011	0.0184776	527	32.4724	7.48061e-128	***
seedAction:phaseAction	-5.20279e-05	0.0261312	527	-0.00199102	0.998412
seedLate ITI:phaseAction	4.93402e-05	0.0261312	527	0.00188817	0.998494
seedStimulus:phaseAction	-0.000490144	0.0261312	527	-0.018757	0.985042
seedAction:phaseLate ITI	-0.000569491	0.0261312	527	-0.0217935	0.982621
seedLate ITI:phaseLate ITI	-0.000243909	0.0261312	527	-0.009334	0.992556
seedStimulus:phaseLate ITI	-0.000737595	0.0261312	527	-0.0282266	0.977492
seedAction:phaseStimulus	-0.00030507	0.0261312	527	-0.0116745	0.99069
seedLate ITI:phaseStimulus	7.84004e-05	0.0261312	527	0.00300026	0.997607
seedStimulus:phaseStimulus	8.0083e-05	0.0261312	527	0.00306465	0.997556
seedAction:conditionmodel	-0.570341	0.0261312	527	-21.826	1.03066e-75	***
seedLate ITI:conditionmodel	-0.279631	0.0261312	527	-10.701	2.57028e-24	***
seedStimulus:conditionmodel	-0.582786	0.0261312	527	-22.3023	4.3253e-78	***
phaseAction:conditionmodel	-0.558369	0.0261312	527	-21.3679	1.98395e-73	***
phaseLate ITI:conditionmodel	-0.246166	0.0261312	527	-9.42037	1.40273e-19	***
phaseStimulus:conditionmodel	-0.569327	0.0261312	527	-21.7872	1.60965e-75	***
seedAction:phaseAction:conditionmodel	0.892694	0.0369551	527	24.1562	2.40274e-87	***
seedLate ITI:phaseAction:conditionmodel	0.440643	0.0369551	527	11.9237	3.47904e-29	***
seedStimulus:phaseAction:conditionmodel	0.902288	0.0369551	527	24.4158	1.22006e-88	***
seedAction:phaseLate ITI:conditionmodel	0.369312	0.0369551	527	9.99353	1.1917e-21	***
seedLate ITI:phaseLate ITI:conditionmodel	0.507437	0.0369551	527	13.7312	6.73672e-37	***
seedStimulus:phaseLate ITI:conditionmodel	0.448389	0.0369551	527	12.1334	4.7481e-30	***
seedAction:phaseStimulus:conditionmodel	0.856943	0.0369551	527	23.1887	1.61873e-82	***
seedLate ITI:phaseStimulus:conditionmodel	0.505455	0.0369551	527	13.6775	1.16132e-36	***
seedStimulus:phaseStimulus:conditionmodel	0.977506	0.0369551	527	26.4512	9.54825e-99	***
Marginal means formula:	pairwise ~ condition | seed * phase
Conrast:	condition: shuffle - model
Coefficients (seed -> phase)	estimate	SE	df	t.ratio	adjusted p value	significance level
Early ITI -> Early ITI	-0.600011	0.0190462	559.938	-31.5029	0	***
Action -> Early ITI	-0.0296698	0.0190462	559.938	-1.55778	0.870311
Late ITI -> Early ITI	-0.32038	0.0190462	559.938	-16.8212	0	***
Stimulus -> Early ITI	-0.0172243	0.0190462	559.938	-0.904343	0.999322
Early ITI -> Action	-0.0416419	0.0190462	559.938	-2.18636	0.377616
Action -> Action	-0.363995	0.0190462	559.938	-19.1111	0	***
Late ITI -> Action	-0.202655	0.0190462	559.938	-10.6401	0	***
Stimulus -> Action	-0.361144	0.0190462	559.938	-18.9614	0	***
Early ITI -> Late ITI	-0.353845	0.0190462	559.938	-18.5782	0	***
Action -> Late ITI	-0.152816	0.0190462	559.938	-8.02344	9.76996e-14	***
Late ITI -> Late ITI	-0.581651	0.0190462	559.938	-30.5389	0	***
Stimulus -> Late ITI	-0.219448	0.0190462	559.938	-11.5219	0	***
Early ITI -> Stimulus	-0.030684	0.0190462	559.938	-1.61103	0.838607
Action -> Stimulus	-0.317286	0.0190462	559.938	-16.6587	0	***
Late ITI -> Stimulus	-0.256509	0.0190462	559.938	-13.4677	0	***
Stimulus -> Stimulus	-0.425404	0.0190462	559.938	-22.3354	0	***

## Sheet: Reviewer Figure 3
Reviewer Figure 3a
LME model formula	performance ~ hist_stim_coef_delta + (1 |subject)
Coefficient	Estimate	Std. Error	df	t value	Pr(>|t|)	significance level
(Intercept)	0.734097	0.00674546	26.0416	108.828	3.72461e-36	***
hist_stim_coef_delta	-0.0659923	0.00474966	305.967	-13.8941	2.30872e-34	***
Pearon's corrleation	Estimate				p value	significance level
(trial history strength - stimulus weight) vs performance	-0.606057				4.53692e-32	***
Reviewer Figure 3b
Pearon's corrleation	Estimate				p value	significance level
(trial history strength - stimulus weight) vs performance	-0.732502				7.74775e-15	***
Reviewer Figure 3c
Pearon's corrleation	Estimate				p value	significance level
(trial history strength - stimulus weight) vs performance	-0.59256				1.85183e-27	***
