# Supplementary material for: Anterior cingulate neurons combine outcome monitoring of past decisions with ongoing movement signals
Source: Nat Commun. 2026 Mar 24;17:4354. doi: 10.1038/s41467-026-70639-1 (PMC13171896; doi:10.1038/s41467-026-70639-1)
Supplement: Supplementary file 5 — Source data [file 41467_2026_70639_MOESM5_ESM.zip]

Archive with 43 entries (42 files):
- Supplementary_statistics_source_data_files/
- Supplementary_statistics_source_data_files/Reviewer_Figure2e_phase_wise_cross_decoding_no_overlap.csv
- Supplementary_statistics_source_data_files/Supplementary_Fig1G_main_effects_logreg_weights.csv
- __MACOSX/Supplementary_statistics_source_data_files/._Supplementary_Fig1G_main_effects_logreg_weights.csv
- Supplementary_statistics_source_data_files/Supplementary_Fig1D_lower_lapse_rate.csv
- __MACOSX/Supplementary_statistics_source_data_files/._Supplementary_Fig1D_lower_lapse_rate.csv
- Supplementary_statistics_source_data_files/Supplementary_Fig5.csv
- __MACOSX/Supplementary_statistics_source_data_files/._Supplementary_Fig5.csv
- Supplementary_statistics_source_data_files/Reviewer_figure3a_hist_delta_vs_performance.csv
- Supplementary_statistics_source_data_files/.DS_Store
- __MACOSX/Supplementary_statistics_source_data_files/._.DS_Store
- Supplementary_statistics_source_data_files/Fig4D_encoding_weight_dimensionality.csv
- __MACOSX/Supplementary_statistics_source_data_files/._Fig4D_encoding_weight_dimensionality.csv
- Supplementary_statistics_source_data_files/Supplementary_Fig2E_history_decoding_t-2_overall.csv
- __MACOSX/Supplementary_statistics_source_data_files/._Supplementary_Fig2E_history_decoding_t-2_overall.csv
- Supplementary_statistics_source_data_files/Supplementary_Fig1C_upper_lapse_rate.csv
- __MACOSX/Supplementary_statistics_source_data_files/._Supplementary_Fig1C_upper_lapse_rate.csv
- Supplementary_statistics_source_data_files/Fig2F_decoding_accuracy_decoder_vs_shuffle.csv
- __MACOSX/Supplementary_statistics_source_data_files/._Fig2F_decoding_accuracy_decoder_vs_shuffle.csv
- Supplementary_statistics_source_data_files/Supplementary_Fig1E_weigth_variance_no_shuffle.csv
- __MACOSX/Supplementary_statistics_source_data_files/._Supplementary_Fig1E_weigth_variance_no_shuffle.csv
- Supplementary_statistics_source_data_files/Reviewer_Figure2a_decoding_accuracy_decoder_vs_shuffle_no_overlap.csv
- Supplementary_statistics_source_data_files/Fig1F_logreg_weights.csv
- __MACOSX/Supplementary_statistics_source_data_files/._Fig1F_logreg_weights.csv
- Supplementary_statistics_source_data_files/Supplementary_Fig2AB_decoding_accuracy_different_decoders.csv
- __MACOSX/Supplementary_statistics_source_data_files/._Supplementary_Fig2AB_decoding_accuracy_different_decoders.csv
- Supplementary_statistics_source_data_files/Supplementary_Fig1B_sensitivity.csv
- __MACOSX/Supplementary_statistics_source_data_files/._Supplementary_Fig1B_sensitivity.csv
- Supplementary_statistics_source_data_files/Fig2J_phase_wise_cross_decoding.csv
- __MACOSX/Supplementary_statistics_source_data_files/._Fig2J_phase_wise_cross_decoding.csv
- Supplementary_statistics_source_data_files/Supplementary_Fig1A_perceptual_bias.csv
- __MACOSX/Supplementary_statistics_source_data_files/._Supplementary_Fig1A_perceptual_bias.csv
- Supplementary_statistics_source_data_files/Supplementary_Fig2F_history_decoding_t-2_by_context.csv
- __MACOSX/Supplementary_statistics_source_data_files/._Supplementary_Fig2F_history_decoding_t-2_by_context.csv
- Supplementary_statistics_source_data_files/Fig2G_class_wise_decoding_accuracy.csv
- __MACOSX/Supplementary_statistics_source_data_files/._Fig2G_class_wise_decoding_accuracy.csv
- Supplementary_statistics_source_data_files/Reviewer_figure2b_class_wise_decoding_accuracy_no_overlap.csv
- Supplementary_statistics_source_data_files/Fig4G_procrustes_distance.csv
- __MACOSX/Supplementary_statistics_source_data_files/._Fig4G_procrustes_distance.csv
- Supplementary_statistics_source_data_files/Fig1H_hist_delta_vs_performance.csv
- __MACOSX/Supplementary_statistics_source_data_files/._Fig1H_hist_delta_vs_performance.csv
- Supplementary_statistics_source_data_files/Supplementary_Fig2C_stim_phase_decoding_accuracy_by_ITI_duration.csv
- Supplementary_statistics_source_data_files/Supplementary_Fig2D_stim_phase_decoding_accuracy_by_ITI_duration_hist_context.csv
