# Supplementary material for: Anterior cingulate neurons combine outcome monitoring of past decisions with ongoing movement signals
Source: Nat Commun. 2026 Mar 24;17:4354. doi: 10.1038/s41467-026-70639-1 (PMC13171896; doi:10.1038/s41467-026-70639-1)
Supplement: Supplementary file 5 — Source data [file 41467_2026_70639_MOESM5_ESM.zip › Supplementary_statistics_source_data_files/Reviewer_Figure2e_phase_wise_cross_decoding_no_overlap.csv]

	accuracy	phase	seed	subject	session	condition
0	0.8586454096112005	Early ITI	Early ITI	LO028	20220616_145438	model
1	0.6644813049853372	Late ITI	Early ITI	LO028	20220616_145438	model
2	0.17668103723065154	Stimulus	Early ITI	LO028	20220616_145438	model
3	0.34603991019061586	Action	Early ITI	LO028	20220616_145438	model
4	0.6180461876832843	Early ITI	Late ITI	LO028	20220616_145438	model
5	0.8931333451704546	Late ITI	Late ITI	LO028	20220616_145438	model
6	0.44395117959486174	Stimulus	Late ITI	LO028	20220616_145438	model
7	0.3508220880681818	Action	Late ITI	LO028	20220616_145438	model
8	0.18104420342981004	Early ITI	Stimulus	LO028	20220616_145438	model
9	0.44644593008893285	Late ITI	Stimulus	LO028	20220616_145438	model
10	0.677316629790342	Stimulus	Stimulus	LO028	20220616_145438	model
11	0.5322751976284585	Action	Stimulus	LO028	20220616_145438	model
12	0.35550311583577715	Early ITI	Action	LO028	20220616_145438	model
13	0.3306223366477273	Late ITI	Action	LO028	20220616_145438	model
14	0.4908805274209486	Stimulus	Action	LO028	20220616_145438	model
15	0.6355712890625	Action	Action	LO028	20220616_145438	model
16	0.8331551926654684	Early ITI	Early ITI	LO032	20220830_121448	model
17	0.6639287023460411	Late ITI	Early ITI	LO032	20220830_121448	model
18	0.2992126737217901	Stimulus	Early ITI	LO032	20220830_121448	model
19	0.3685644244868035	Action	Early ITI	LO032	20220830_121448	model
20	0.6472360703812317	Early ITI	Late ITI	LO032	20220830_121448	model
21	0.8444377604166666	Late ITI	Late ITI	LO032	20220830_121448	model
22	0.49109127964426874	Stimulus	Late ITI	LO032	20220830_121448	model
23	0.5403924005681818	Action	Late ITI	LO032	20220830_121448	model
24	0.28538186918271075	Early ITI	Stimulus	LO032	20220830_121448	model
25	0.4172646986166008	Late ITI	Stimulus	LO032	20220830_121448	model
26	0.5736536024230967	Stimulus	Stimulus	LO032	20220830_121448	model
27	0.5188735177865612	Action	Stimulus	LO032	20220830_121448	model
28	0.3275339076246334	Early ITI	Action	LO032	20220830_121448	model
29	0.45764737215909096	Late ITI	Action	LO032	20220830_121448	model
30	0.5222131299407115	Stimulus	Action	LO032	20220830_121448	model
31	0.520845244436553	Action	Action	LO032	20220830_121448	model
32	0.881701489676324	Early ITI	Early ITI	LO032	20220905_123313	model
33	0.7227851761460101	Late ITI	Early ITI	LO032	20220905_123313	model
34	0.32736445338451314	Stimulus	Early ITI	LO032	20220905_123313	model
35	0.3643072209252971	Action	Early ITI	LO032	20220905_123313	model
36	0.7180446201188455	Early ITI	Late ITI	LO032	20220905_123313	model
37	0.8922125822368421	Late ITI	Late ITI	LO032	20220905_123313	model
38	0.5618093893020594	Stimulus	Late ITI	LO032	20220905_123313	model
39	0.6087962582236842	Action	Late ITI	LO032	20220905_123313	model
40	0.2637228260869565	Early ITI	Stimulus	LO032	20220905_123313	model
41	0.47320187356979404	Late ITI	Stimulus	LO032	20220905_123313	model
42	0.78430022510198	Stimulus	Stimulus	LO032	20220905_123313	model
43	0.7483834203375287	Action	Stimulus	LO032	20220905_123313	model
44	0.3399239972410866	Early ITI	Action	LO032	20220905_123313	model
45	0.5343256578947368	Late ITI	Action	LO032	20220905_123313	model
46	0.6892149063215103	Stimulus	Action	LO032	20220905_123313	model
47	0.7669279399671053	Action	Action	LO032	20220905_123313	model
48	0.8972239292439138	Early ITI	Early ITI	LO032	20220907_150825	model
49	0.7259212475312706	Late ITI	Early ITI	LO032	20220907_150825	model
50	0.23598369923004267	Stimulus	Early ITI	LO032	20220907_150825	model
51	0.22432778554970376	Action	Early ITI	LO032	20220907_150825	model
52	0.7051125329163923	Early ITI	Late ITI	LO032	20220907_150825	model
53	0.8866071710246599	Late ITI	Late ITI	LO032	20220907_150825	model
54	0.5101990905057675	Stimulus	Late ITI	LO032	20220907_150825	model
55	0.4836021205357143	Action	Late ITI	LO032	20220907_150825	model
56	0.1951704138878553	Early ITI	Stimulus	LO032	20220907_150825	model
57	0.3835331632653061	Late ITI	Stimulus	LO032	20220907_150825	model
58	0.7129877330599063	Stimulus	Stimulus	LO032	20220907_150825	model
59	0.6849926519520853	Action	Stimulus	LO032	20220907_150825	model
60	0.23685864466754442	Early ITI	Action	LO032	20220907_150825	model
61	0.4179583864795918	Late ITI	Action	LO032	20220907_150825	model
62	0.6144177711845608	Stimulus	Action	LO032	20220907_150825	model
63	0.6817370580556441	Action	Action	LO032	20220907_150825	model
64	0.8997727569803622	Early ITI	Early ITI	LO032	20220909_144008	model
65	0.7062197580645161	Late ITI	Early ITI	LO032	20220909_144008	model
66	0.3040265149683223	Stimulus	Early ITI	LO032	20220909_144008	model
67	0.32081479421579534	Action	Early ITI	LO032	20220909_144008	model
68	0.6774183120133482	Early ITI	Late ITI	LO032	20220909_144008	model
69	0.8793337239583333	Late ITI	Late ITI	LO032	20220909_144008	model
70	0.5599709520239881	Stimulus	Late ITI	LO032	20220909_144008	model
71	0.5170554956896553	Action	Late ITI	LO032	20220909_144008	model
72	0.25758602553561927	Early ITI	Stimulus	LO032	20220909_144008	model
73	0.48041791604197903	Late ITI	Stimulus	LO032	20220909_144008	model
74	0.6931724752918571	Stimulus	Stimulus	LO032	20220909_144008	model
75	0.6615530125562219	Action	Stimulus	LO032	20220909_144008	model
76	0.2874339543937709	Early ITI	Action	LO032	20220909_144008	model
77	0.44431842672413796	Late ITI	Action	LO032	20220909_144008	model
78	0.5999941435532233	Stimulus	Action	LO032	20220909_144008	model
79	0.6335442403658661	Action	Action	LO032	20220909_144008	model
80	0.877561434403266	Early ITI	Early ITI	LO032	20220923_135753	model
81	0.6805249689826303	Late ITI	Early ITI	LO032	20220923_135753	model
82	0.3628614197863847	Stimulus	Early ITI	LO032	20220923_135753	model
83	0.3572474022952854	Action	Early ITI	LO032	20220923_135753	model
84	0.6382312344913151	Early ITI	Late ITI	LO032	20220923_135753	model
85	0.8721195913461538	Late ITI	Late ITI	LO032	20220923_135753	model
86	0.639791231187291	Stimulus	Late ITI	LO032	20220923_135753	model
87	0.5833060396634615	Action	Late ITI	LO032	20220923_135753	model
88	0.32692206548710756	Early ITI	Stimulus	LO032	20220923_135753	model
89	0.5587669836956521	Late ITI	Stimulus	LO032	20220923_135753	model
90	0.6902330685618729	Stimulus	Stimulus	LO032	20220923_135753	model
91	0.6613464151337792	Action	Stimulus	LO032	20220923_135753	model
92	0.3172727977667494	Early ITI	Action	LO032	20220923_135753	model
93	0.49225060096153844	Late ITI	Action	LO032	20220923_135753	model
94	0.617332514632107	Stimulus	Action	LO032	20220923_135753	model
95	0.6485971304086539	Action	Action	LO032	20220923_135753	model
96	0.7049330124869927	Early ITI	Early ITI	LO051	20230322_161052	model
97	0.46886718750000006	Late ITI	Early ITI	LO051	20230322_161052	model
98	0.2285764375876578	Stimulus	Early ITI	LO051	20230322_161052	model
99	0.25775999663978494	Action	Early ITI	LO051	20230322_161052	model
100	0.4371215557795699	Early ITI	Late ITI	LO051	20230322_161052	model
101	0.7268733723958334	Late ITI	Late ITI	LO051	20230322_161052	model
102	0.3217306385869565	Stimulus	Late ITI	LO051	20230322_161052	model
103	0.3020296223958333	Action	Late ITI	LO051	20230322_161052	model
104	0.24298335963066853	Early ITI	Stimulus	LO051	20230322_161052	model
105	0.310758888134058	Late ITI	Stimulus	LO051	20230322_161052	model
106	0.46374522487397607	Stimulus	Stimulus	LO051	20230322_161052	model
107	0.39186339447463775	Action	Stimulus	LO051	20230322_161052	model
108	0.262325688844086	Early ITI	Action	LO051	20230322_161052	model
109	0.28598307291666664	Late ITI	Action	LO051	20230322_161052	model
110	0.37580955615942024	Stimulus	Action	LO051	20230322_161052	model
111	0.41888020833333334	Action	Action	LO051	20230322_161052	model
112	0.7830736212278877	Early ITI	Early ITI	LO051	20230329_161431	model
113	0.5608442540322581	Late ITI	Early ITI	LO051	20230329_161431	model
114	0.3019907082748948	Stimulus	Early ITI	LO051	20230329_161431	model
115	0.28211693548387096	Action	Early ITI	LO051	20230329_161431	model
116	0.49716582661290326	Early ITI	Late ITI	LO051	20230329_161431	model
117	0.71988984375	Late ITI	Late ITI	LO051	20230329_161431	model
118	0.3570264945652174	Stimulus	Late ITI	LO051	20230329_161431	model
119	0.3405810546875	Action	Late ITI	LO051	20230329_161431	model
120	0.2868254733520337	Early ITI	Stimulus	LO051	20230329_161431	model
121	0.32898811141304346	Late ITI	Stimulus	LO051	20230329_161431	model
122	0.41675921550094513	Stimulus	Stimulus	LO051	20230329_161431	model
123	0.35534052309782604	Action	Stimulus	LO051	20230329_161431	model
124	0.266984627016129	Early ITI	Action	LO051	20230329_161431	model
125	0.31779003906250003	Late ITI	Action	LO051	20230329_161431	model
126	0.3467501698369565	Stimulus	Action	LO051	20230329_161431	model
127	0.340107421875	Action	Action	LO051	20230329_161431	model
128	0.8271335197710719	Early ITI	Early ITI	LO068	20230831_132717	model
129	0.53730958781362	Late ITI	Early ITI	LO068	20230831_132717	model
130	0.3102695963846034	Stimulus	Early ITI	LO068	20230831_132717	model
131	0.30567876344086026	Action	Early ITI	LO068	20230831_132717	model
132	0.5286066308243728	Early ITI	Late ITI	LO068	20230831_132717	model
133	0.8196515407986111	Late ITI	Late ITI	LO068	20230831_132717	model
134	0.5887001811594204	Stimulus	Late ITI	LO068	20230831_132717	model
135	0.5094661458333334	Action	Late ITI	LO068	20230831_132717	model
136	0.3047315723858501	Early ITI	Stimulus	LO068	20230831_132717	model
137	0.5790791062801933	Late ITI	Stimulus	LO068	20230831_132717	model
138	0.7311347077819786	Stimulus	Stimulus	LO068	20230831_132717	model
139	0.6525305706521738	Action	Stimulus	LO068	20230831_132717	model
140	0.2920726926523297	Early ITI	Action	LO068	20230831_132717	model
141	0.45771701388888886	Late ITI	Action	LO068	20230831_132717	model
142	0.5972826086956522	Stimulus	Action	LO068	20230831_132717	model
143	0.5758774142795139	Action	Action	LO068	20230831_132717	model
144	0.8760544529275018	Early ITI	Early ITI	LO068	20230905_115256	model
145	0.652425701911589	Late ITI	Early ITI	LO068	20230905_115256	model
146	0.28830547763752534	Stimulus	Early ITI	LO068	20230905_115256	model
147	0.2738836618876942	Action	Early ITI	LO068	20230905_115256	model
148	0.5700496565113501	Early ITI	Late ITI	LO068	20230905_115256	model
149	0.8933107503752035	Late ITI	Late ITI	LO068	20230905_115256	model
150	0.640522846215781	Stimulus	Late ITI	LO068	20230905_115256	model
151	0.5781221064814815	Action	Late ITI	LO068	20230905_115256	model
152	0.2768012051322009	Early ITI	Stimulus	LO068	20230905_115256	model
153	0.6195518820450885	Late ITI	Stimulus	LO068	20230905_115256	model
154	0.8511173661457215	Stimulus	Stimulus	LO068	20230905_115256	model
155	0.8074690519323672	Action	Stimulus	LO068	20230905_115256	model
156	0.27782911439665475	Early ITI	Action	LO068	20230905_115256	model
157	0.5002951388888889	Late ITI	Action	LO068	20230905_115256	model
158	0.7062248389694041	Stimulus	Action	LO068	20230905_115256	model
159	0.7630114929919618	Action	Action	LO068	20230905_115256	model
160	0.907556117139884	Early ITI	Early ITI	LO068	20230906_140350	model
161	0.5672452956989248	Late ITI	Early ITI	LO068	20230906_140350	model
162	0.2939825853202431	Stimulus	Early ITI	LO068	20230906_140350	model
163	0.2511743951612903	Action	Early ITI	LO068	20230906_140350	model
164	0.4858474462365591	Early ITI	Late ITI	LO068	20230906_140350	model
165	0.836927464657738	Late ITI	Late ITI	LO068	20230906_140350	model
166	0.6113405797101449	Stimulus	Late ITI	LO068	20230906_140350	model
167	0.5563268229166667	Action	Late ITI	LO068	20230906_140350	model
168	0.27640018700327257	Early ITI	Stimulus	LO068	20230906_140350	model
169	0.576080615942029	Late ITI	Stimulus	LO068	20230906_140350	model
170	0.7763142743214961	Stimulus	Stimulus	LO068	20230906_140350	model
171	0.6890432518115941	Action	Stimulus	LO068	20230906_140350	model
172	0.23452788978494624	Early ITI	Action	LO068	20230906_140350	model
173	0.4743684895833334	Late ITI	Action	LO068	20230906_140350	model
174	0.6251336050724638	Stimulus	Action	LO068	20230906_140350	model
175	0.696711919875372	Action	Action	LO068	20230906_140350	model
176	0.8433414319161588	Early ITI	Early ITI	LO068	20230911_154649	model
177	0.6288649193548387	Late ITI	Early ITI	LO068	20230911_154649	model
178	0.3233812529219261	Stimulus	Early ITI	LO068	20230911_154649	model
179	0.27861055107526883	Action	Early ITI	LO068	20230911_154649	model
180	0.5891915322580645	Early ITI	Late ITI	LO068	20230911_154649	model
181	0.8786582961309525	Late ITI	Late ITI	LO068	20230911_154649	model
182	0.6568686594202898	Stimulus	Late ITI	LO068	20230911_154649	model
183	0.5562148437500001	Action	Late ITI	LO068	20230911_154649	model
184	0.3232269752220664	Early ITI	Stimulus	LO068	20230911_154649	model
185	0.6439275362318841	Late ITI	Stimulus	LO068	20230911_154649	model
186	0.7859563438146997	Stimulus	Stimulus	LO068	20230911_154649	model
187	0.7509261775362318	Action	Stimulus	LO068	20230911_154649	model
188	0.26720262096774194	Early ITI	Action	LO068	20230911_154649	model
189	0.47027083333333336	Late ITI	Action	LO068	20230911_154649	model
190	0.685612545289855	Stimulus	Action	LO068	20230911_154649	model
191	0.7058184814453126	Action	Action	LO068	20230911_154649	model
192	0.8507195393056475	Early ITI	Early ITI	LO069	20240102_125134	model
193	0.422483504398827	Late ITI	Early ITI	LO069	20240102_125134	model
194	0.2283401600153003	Stimulus	Early ITI	LO069	20240102_125134	model
195	0.21861940982404693	Action	Early ITI	LO069	20240102_125134	model
196	0.3948991935483871	Early ITI	Late ITI	LO069	20240102_125134	model
197	0.7511995738636363	Late ITI	Late ITI	LO069	20240102_125134	model
198	0.4576553236166008	Stimulus	Late ITI	LO069	20240102_125134	model
199	0.31746271306818186	Action	Late ITI	LO069	20240102_125134	model
200	0.23019412214713758	Early ITI	Stimulus	LO069	20240102_125134	model
201	0.4516758275691699	Late ITI	Stimulus	LO069	20240102_125134	model
202	0.6349923204158789	Stimulus	Stimulus	LO069	20240102_125134	model
203	0.571773097826087	Action	Stimulus	LO069	20240102_125134	model
204	0.2200398643695015	Early ITI	Action	LO069	20240102_125134	model
205	0.30334694602272727	Late ITI	Action	LO069	20240102_125134	model
206	0.54824604743083	Stimulus	Action	LO069	20240102_125134	model
207	0.6370472301136363	Action	Action	LO069	20240102_125134	model
208	0.7989668500074328	Early ITI	Early ITI	LO069	20231212_135211	model
209	0.3972350230414746	Late ITI	Early ITI	LO069	20231212_135211	model
210	0.2406419054297736	Stimulus	Early ITI	LO069	20231212_135211	model
211	0.2692846342165899	Action	Early ITI	LO069	20231212_135211	model
212	0.3906494815668203	Early ITI	Late ITI	LO069	20231212_135211	model
213	0.7548058035714286	Late ITI	Late ITI	LO069	20231212_135211	model
214	0.40792119565217394	Stimulus	Late ITI	LO069	20231212_135211	model
215	0.36273577008928576	Action	Late ITI	LO069	20231212_135211	model
216	0.24136445602083753	Early ITI	Stimulus	LO069	20231212_135211	model
217	0.3982293284161491	Late ITI	Stimulus	LO069	20231212_135211	model
218	0.6382962294085877	Stimulus	Stimulus	LO069	20231212_135211	model
219	0.5141340741459628	Action	Stimulus	LO069	20231212_135211	model
220	0.2619923675115208	Early ITI	Action	LO069	20231212_135211	model
221	0.337783203125	Late ITI	Action	LO069	20231212_135211	model
222	0.500879512810559	Stimulus	Action	LO069	20231212_135211	model
223	0.5962088448660714	Action	Action	LO069	20231212_135211	model
224	0.8253205366433776	Early ITI	Early ITI	LO069	20231227_105006	model
225	0.47720190092165904	Late ITI	Early ITI	LO069	20231227_105006	model
226	0.25467341214185535	Stimulus	Early ITI	LO069	20231227_105006	model
227	0.2635980702764977	Action	Early ITI	LO069	20231227_105006	model
228	0.4501324884792627	Early ITI	Late ITI	LO069	20231227_105006	model
229	0.7735959821428571	Late ITI	Late ITI	LO069	20231227_105006	model
230	0.3918405473602484	Stimulus	Late ITI	LO069	20231227_105006	model
231	0.30072405133928576	Action	Late ITI	LO069	20231227_105006	model
232	0.2544298487277099	Early ITI	Stimulus	LO069	20231227_105006	model
233	0.38375388198757765	Late ITI	Stimulus	LO069	20231227_105006	model
234	0.5664697542533081	Stimulus	Stimulus	LO069	20231227_105006	model
235	0.47938907220496896	Action	Stimulus	LO069	20231227_105006	model
236	0.2513194844470046	Early ITI	Action	LO069	20231227_105006	model
237	0.29403459821428574	Late ITI	Action	LO069	20231227_105006	model
238	0.46292216614906834	Stimulus	Action	LO069	20231227_105006	model
239	0.5218017578125	Action	Action	LO069	20231227_105006	model
240	0.8482908428720083	Early ITI	Early ITI	LO067	20240209_105931	model
241	0.681571572580645	Late ITI	Early ITI	LO067	20240209_105931	model
242	0.25592303646563813	Stimulus	Early ITI	LO067	20240209_105931	model
243	0.25028225806451615	Action	Early ITI	LO067	20240209_105931	model
244	0.6550877016129033	Early ITI	Late ITI	LO067	20240209_105931	model
245	0.7967890624999998	Late ITI	Late ITI	LO067	20240209_105931	model
246	0.48241847826086953	Stimulus	Late ITI	LO067	20240209_105931	model
247	0.39299609375	Action	Late ITI	LO067	20240209_105931	model
248	0.2655811711079944	Early ITI	Stimulus	LO067	20240209_105931	model
249	0.45784782608695657	Late ITI	Stimulus	LO067	20240209_105931	model
250	0.6804519139886578	Stimulus	Stimulus	LO067	20240209_105931	model
251	0.6141015625	Action	Stimulus	LO067	20240209_105931	model
252	0.25717237903225804	Early ITI	Action	LO067	20240209_105931	model
253	0.36473046875000004	Late ITI	Action	LO067	20240209_105931	model
254	0.5723012907608696	Stimulus	Action	LO067	20240209_105931	model
255	0.553662109375	Action	Action	LO067	20240209_105931	model
256	0.9200750919694011	Early ITI	Early ITI	LO073	20240815_110810	model
257	0.7020804365962179	Late ITI	Early ITI	LO073	20240815_110810	model
258	0.3292495889152198	Stimulus	Early ITI	LO073	20240815_110810	model
259	0.3145343784760845	Action	Early ITI	LO073	20240815_110810	model
260	0.6791334121245829	Early ITI	Late ITI	LO073	20240815_110810	model
261	0.9111720725574713	Late ITI	Late ITI	LO073	20240815_110810	model
262	0.481148332083958	Stimulus	Late ITI	LO073	20240815_110810	model
263	0.3864352101293103	Action	Late ITI	LO073	20240815_110810	model
264	0.32032451516177396	Early ITI	Stimulus	LO073	20240815_110810	model
265	0.45971326836581716	Late ITI	Stimulus	LO073	20240815_110810	model
266	0.8026990571096438	Stimulus	Stimulus	LO073	20240815_110810	model
267	0.7425792962893555	Action	Stimulus	LO073	20240815_110810	model
268	0.2855612138487208	Early ITI	Action	LO073	20240815_110810	model
269	0.3532024515086207	Late ITI	Action	LO073	20240815_110810	model
270	0.6771153485757122	Stimulus	Action	LO073	20240815_110810	model
271	0.7334316310036946	Action	Action	LO073	20240815_110810	model
272	0.25137906773247565	Early ITI	Early ITI	LO028	20220616_145438	shuffle
273	0.2501273826979472	Late ITI	Early ITI	LO028	20220616_145438	shuffle
274	0.2504982548132092	Stimulus	Early ITI	LO028	20220616_145438	shuffle
275	0.24984019886363637	Action	Early ITI	LO028	20220616_145438	shuffle
276	0.2484072580645161	Early ITI	Late ITI	LO028	20220616_145438	shuffle
277	0.24899627130681817	Late ITI	Late ITI	LO028	20220616_145438	shuffle
278	0.2500739562747036	Stimulus	Late ITI	LO028	20220616_145438	shuffle
279	0.2494140625	Action	Late ITI	LO028	20220616_145438	shuffle
280	0.24925809639168686	Early ITI	Stimulus	LO028	20220616_145438	shuffle
281	0.24847193058300393	Late ITI	Stimulus	LO028	20220616_145438	shuffle
282	0.25000228239388217	Stimulus	Stimulus	LO028	20220616_145438	shuffle
283	0.2494453279397233	Action	Stimulus	LO028	20220616_145438	shuffle
284	0.2502250962243402	Early ITI	Action	LO028	20220616_145438	shuffle
285	0.24771173650568185	Late ITI	Action	LO028	20220616_145438	shuffle
286	0.25025861536561267	Stimulus	Action	LO028	20220616_145438	shuffle
287	0.25057040127840907	Action	Action	LO028	20220616_145438	shuffle
288	0.24731437028978653	Early ITI	Early ITI	LO032	20220830_121448	shuffle
289	0.24761638563049854	Late ITI	Early ITI	LO032	20220830_121448	shuffle
290	0.24763323983169705	Stimulus	Early ITI	LO032	20220830_121448	shuffle
291	0.2485153958944282	Action	Early ITI	LO032	20220830_121448	shuffle
292	0.24938691348973605	Early ITI	Late ITI	LO032	20220830_121448	shuffle
293	0.24639002130681817	Late ITI	Late ITI	LO032	20220830_121448	shuffle
294	0.24714303359683795	Stimulus	Late ITI	LO032	20220830_121448	shuffle
295	0.2512677556818182	Action	Late ITI	LO032	20220830_121448	shuffle
296	0.24886044880785413	Early ITI	Stimulus	LO032	20220830_121448	shuffle
297	0.24760251976284584	Late ITI	Stimulus	LO032	20220830_121448	shuffle
298	0.2485348552872773	Stimulus	Stimulus	LO032	20220830_121448	shuffle
299	0.2487586462450593	Action	Stimulus	LO032	20220830_121448	shuffle
300	0.24979380498533724	Early ITI	Action	LO032	20220830_121448	shuffle
301	0.24685724431818185	Late ITI	Action	LO032	20220830_121448	shuffle
302	0.24830317440711464	Stimulus	Action	LO032	20220830_121448	shuffle
303	0.24918967507102271	Action	Action	LO032	20220830_121448	shuffle
304	0.24877457692097052	Early ITI	Early ITI	LO032	20220905_123313	shuffle
305	0.25197819397283533	Late ITI	Early ITI	LO032	20220905_123313	shuffle
306	0.2491183472355503	Stimulus	Early ITI	LO032	20220905_123313	shuffle
307	0.24968365343803056	Action	Early ITI	LO032	20220905_123313	shuffle
308	0.24936730687606112	Early ITI	Late ITI	LO032	20220905_123313	shuffle
309	0.2509886924342105	Late ITI	Late ITI	LO032	20220905_123313	shuffle
310	0.24962135297482835	Stimulus	Late ITI	LO032	20220905_123313	shuffle
311	0.2518631784539474	Action	Late ITI	LO032	20220905_123313	shuffle
312	0.24975986380748505	Early ITI	Stimulus	LO032	20220905_123313	shuffle
313	0.25010208094965675	Late ITI	Stimulus	LO032	20220905_123313	shuffle
314	0.25045253581733157	Stimulus	Stimulus	LO032	20220905_123313	shuffle
315	0.25053945580663617	Action	Stimulus	LO032	20220905_123313	shuffle
316	0.2494203629032258	Early ITI	Action	LO032	20220905_123313	shuffle
317	0.2501382606907895	Late ITI	Action	LO032	20220905_123313	shuffle
318	0.24947574013157894	Stimulus	Action	LO032	20220905_123313	shuffle
319	0.25041632401315794	Action	Action	LO032	20220905_123313	shuffle
320	0.24888765179589006	Early ITI	Early ITI	LO032	20220907_150825	shuffle
321	0.24824452764976956	Late ITI	Early ITI	LO032	20220907_150825	shuffle
322	0.2514352620431062	Stimulus	Early ITI	LO032	20220907_150825	shuffle
323	0.24992799539170504	Action	Early ITI	LO032	20220907_150825	shuffle
324	0.248723461158657	Early ITI	Late ITI	LO032	20220907_150825	shuffle
325	0.24948787348533163	Late ITI	Late ITI	LO032	20220907_150825	shuffle
326	0.2515371284383318	Stimulus	Late ITI	LO032	20220907_150825	shuffle
327	0.25230707908163263	Action	Late ITI	LO032	20220907_150825	shuffle
328	0.24991448893722987	Early ITI	Stimulus	LO032	20220907_150825	shuffle
329	0.24813914152617567	Late ITI	Stimulus	LO032	20220907_150825	shuffle
330	0.24960081774912232	Stimulus	Stimulus	LO032	20220907_150825	shuffle
331	0.24957922027506657	Action	Stimulus	LO032	20220907_150825	shuffle
332	0.24906548304805795	Early ITI	Action	LO032	20220907_150825	shuffle
333	0.24920838647959184	Late ITI	Action	LO032	20220907_150825	shuffle
334	0.2492010730922804	Stimulus	Action	LO032	20220907_150825	shuffle
335	0.24786780200361394	Action	Action	LO032	20220907_150825	shuffle
336	0.2516478328027899	Early ITI	Early ITI	LO032	20220909_144008	shuffle
337	0.25002989432703004	Late ITI	Early ITI	LO032	20220909_144008	shuffle
338	0.24891062533249508	Stimulus	Early ITI	LO032	20220909_144008	shuffle
339	0.24754762235817573	Action	Early ITI	LO032	20220909_144008	shuffle
340	0.2508891824249166	Early ITI	Late ITI	LO032	20220909_144008	shuffle
341	0.25057594994355503	Late ITI	Late ITI	LO032	20220909_144008	shuffle
342	0.25081428035982006	Stimulus	Late ITI	LO032	20220909_144008	shuffle
343	0.24825835129310345	Action	Late ITI	LO032	20220909_144008	shuffle
344	0.25181360932437	Early ITI	Stimulus	LO032	20220909_144008	shuffle
345	0.24887907608695653	Late ITI	Stimulus	LO032	20220909_144008	shuffle
346	0.24971525883021223	Stimulus	Stimulus	LO032	20220909_144008	shuffle
347	0.2473827539355322	Action	Stimulus	LO032	20220909_144008	shuffle
348	0.25093419771968856	Early ITI	Action	LO032	20220909_144008	shuffle
349	0.2479438308189655	Late ITI	Action	LO032	20220909_144008	shuffle
350	0.24887263399550227	Stimulus	Action	LO032	20220909_144008	shuffle
351	0.2500075166448584	Action	Action	LO032	20220909_144008	shuffle
352	0.24837058752901625	Early ITI	Early ITI	LO032	20220923_135753	shuffle
353	0.25160204714640194	Late ITI	Early ITI	LO032	20220923_135753	shuffle
354	0.24898586686805482	Stimulus	Early ITI	LO032	20220923_135753	shuffle
355	0.25012213089330027	Action	Early ITI	LO032	20220923_135753	shuffle
356	0.2493474720843672	Early ITI	Late ITI	LO032	20220923_135753	shuffle
357	0.24876201923076924	Late ITI	Late ITI	LO032	20220923_135753	shuffle
358	0.24932927466555183	Stimulus	Late ITI	LO032	20220923_135753	shuffle
359	0.2502125901442308	Action	Late ITI	LO032	20220923_135753	shuffle
360	0.25038535710432624	Early ITI	Stimulus	LO032	20220923_135753	shuffle
361	0.2493227424749164	Late ITI	Stimulus	LO032	20220923_135753	shuffle
362	0.24988003489893845	Stimulus	Stimulus	LO032	20220923_135753	shuffle
363	0.2505624216137124	Action	Stimulus	LO032	20220923_135753	shuffle
364	0.2497983870967742	Early ITI	Action	LO032	20220923_135753	shuffle
365	0.24922851562499998	Late ITI	Action	LO032	20220923_135753	shuffle
366	0.24969625313545152	Stimulus	Action	LO032	20220923_135753	shuffle
367	0.2513127253605769	Action	Action	LO032	20220923_135753	shuffle
368	0.2500926768990635	Early ITI	Early ITI	LO051	20230322_161052	shuffle
369	0.2507854502688172	Late ITI	Early ITI	LO051	20230322_161052	shuffle
370	0.24988933204768585	Stimulus	Early ITI	LO051	20230322_161052	shuffle
371	0.2511813256048387	Action	Early ITI	LO051	20230322_161052	shuffle
372	0.25059517809139786	Early ITI	Late ITI	LO051	20230322_161052	shuffle
373	0.2511490885416666	Late ITI	Late ITI	LO051	20230322_161052	shuffle
374	0.25046280570652174	Stimulus	Late ITI	LO051	20230322_161052	shuffle
375	0.24921630859375	Action	Late ITI	LO051	20230322_161052	shuffle
376	0.24899522265077137	Early ITI	Stimulus	LO051	20230322_161052	shuffle
377	0.24973165760869567	Late ITI	Stimulus	LO051	20230322_161052	shuffle
378	0.25057252284183995	Stimulus	Stimulus	LO051	20230322_161052	shuffle
379	0.24838088768115943	Action	Stimulus	LO051	20230322_161052	shuffle
380	0.24926390288978495	Early ITI	Action	LO051	20230322_161052	shuffle
381	0.2500830078125	Late ITI	Action	LO051	20230322_161052	shuffle
382	0.24991578917572463	Stimulus	Action	LO051	20230322_161052	shuffle
383	0.25092163085937497	Action	Action	LO051	20230322_161052	shuffle
384	0.24989854318418314	Early ITI	Early ITI	LO051	20230329_161431	shuffle
385	0.24824243951612904	Late ITI	Early ITI	LO051	20230329_161431	shuffle
386	0.24911597124824683	Stimulus	Early ITI	LO051	20230329_161431	shuffle
387	0.24857232862903228	Action	Early ITI	LO051	20230329_161431	shuffle
388	0.24869102822580644	Early ITI	Late ITI	LO051	20230329_161431	shuffle
389	0.24848437500000004	Late ITI	Late ITI	LO051	20230329_161431	shuffle
390	0.24947112771739133	Stimulus	Late ITI	LO051	20230329_161431	shuffle
391	0.249703125	Action	Late ITI	LO051	20230329_161431	shuffle
392	0.24837088008415148	Early ITI	Stimulus	LO051	20230329_161431	shuffle
393	0.24854076086956525	Late ITI	Stimulus	LO051	20230329_161431	shuffle
394	0.2500847707939508	Stimulus	Stimulus	LO051	20230329_161431	shuffle
395	0.24968749999999998	Action	Stimulus	LO051	20230329_161431	shuffle
396	0.2485219254032258	Early ITI	Action	LO051	20230329_161431	shuffle
397	0.2497255859375	Late ITI	Action	LO051	20230329_161431	shuffle
398	0.24920855978260872	Stimulus	Action	LO051	20230329_161431	shuffle
399	0.25031494140625	Action	Action	LO051	20230329_161431	shuffle
400	0.2459386923343739	Early ITI	Early ITI	LO068	20230831_132717	shuffle
401	0.2483736559139785	Late ITI	Early ITI	LO068	20230831_132717	shuffle
402	0.24855169861305906	Stimulus	Early ITI	LO068	20230831_132717	shuffle
403	0.24721942204301076	Action	Early ITI	LO068	20230831_132717	shuffle
404	0.24790994623655913	Early ITI	Late ITI	LO068	20230831_132717	shuffle
405	0.2505312282986111	Late ITI	Late ITI	LO068	20230831_132717	shuffle
406	0.24966485507246378	Stimulus	Late ITI	LO068	20230831_132717	shuffle
407	0.24635199652777778	Action	Late ITI	LO068	20230831_132717	shuffle
408	0.24747448184509896	Early ITI	Stimulus	LO068	20230831_132717	shuffle
409	0.2501426630434782	Late ITI	Stimulus	LO068	20230831_132717	shuffle
410	0.25086813760239446	Stimulus	Stimulus	LO068	20230831_132717	shuffle
411	0.2468599033816425	Action	Stimulus	LO068	20230831_132717	shuffle
412	0.247334229390681	Early ITI	Action	LO068	20230831_132717	shuffle
413	0.25147352430555553	Late ITI	Action	LO068	20230831_132717	shuffle
414	0.24778645833333335	Stimulus	Action	LO068	20230831_132717	shuffle
415	0.24542724609375	Action	Action	LO068	20230831_132717	shuffle
416	0.2494500915221519	Early ITI	Early ITI	LO068	20230905_115256	shuffle
417	0.2491442652329749	Late ITI	Early ITI	LO068	20230905_115256	shuffle
418	0.25031978858241133	Stimulus	Early ITI	LO068	20230905_115256	shuffle
419	0.25067764336917564	Action	Early ITI	LO068	20230905_115256	shuffle
420	0.24941569593787338	Early ITI	Late ITI	LO068	20230905_115256	shuffle
421	0.2500031017882581	Late ITI	Late ITI	LO068	20230905_115256	shuffle
422	0.2504622081320451	Stimulus	Late ITI	LO068	20230905_115256	shuffle
423	0.24732566550925922	Action	Late ITI	LO068	20230905_115256	shuffle
424	0.2502389486260454	Early ITI	Stimulus	LO068	20230905_115256	shuffle
425	0.25013134057971015	Late ITI	Stimulus	LO068	20230905_115256	shuffle
426	0.2501262475447258	Stimulus	Stimulus	LO068	20230905_115256	shuffle
427	0.24599121880032204	Action	Stimulus	LO068	20230905_115256	shuffle
428	0.2492178166069295	Early ITI	Action	LO068	20230905_115256	shuffle
429	0.25040436921296294	Late ITI	Action	LO068	20230905_115256	shuffle
430	0.24951565016103058	Stimulus	Action	LO068	20230905_115256	shuffle
431	0.24907478453621032	Action	Action	LO068	20230905_115256	shuffle
432	0.251135752688172	Early ITI	Early ITI	LO068	20230906_140350	shuffle
433	0.25056854838709675	Late ITI	Early ITI	LO068	20230906_140350	shuffle
434	0.24938055165965406	Stimulus	Early ITI	LO068	20230906_140350	shuffle
435	0.2497059811827957	Action	Early ITI	LO068	20230906_140350	shuffle
436	0.24931451612903224	Early ITI	Late ITI	LO068	20230906_140350	shuffle
437	0.2495407505580357	Late ITI	Late ITI	LO068	20230906_140350	shuffle
438	0.24857201086956518	Stimulus	Late ITI	LO068	20230906_140350	shuffle
439	0.24955338541666663	Action	Late ITI	LO068	20230906_140350	shuffle
440	0.24917893875642821	Early ITI	Stimulus	LO068	20230906_140350	shuffle
441	0.24998731884057973	Late ITI	Stimulus	LO068	20230906_140350	shuffle
442	0.25028616648100643	Stimulus	Stimulus	LO068	20230906_140350	shuffle
443	0.25157042572463767	Action	Stimulus	LO068	20230906_140350	shuffle
444	0.2501999327956989	Early ITI	Action	LO068	20230906_140350	shuffle
445	0.24961197916666666	Late ITI	Action	LO068	20230906_140350	shuffle
446	0.24907948369565217	Stimulus	Action	LO068	20230906_140350	shuffle
447	0.25149986630394344	Action	Action	LO068	20230906_140350	shuffle
448	0.24727704895693967	Early ITI	Early ITI	LO068	20230911_154649	shuffle
449	0.2508897849462366	Late ITI	Early ITI	LO068	20230911_154649	shuffle
450	0.24885226741467972	Stimulus	Early ITI	LO068	20230911_154649	shuffle
451	0.2484828629032258	Action	Early ITI	LO068	20230911_154649	shuffle
452	0.24860416666666665	Early ITI	Late ITI	LO068	20230911_154649	shuffle
453	0.2511530366443452	Late ITI	Late ITI	LO068	20230911_154649	shuffle
454	0.2494963768115942	Stimulus	Late ITI	LO068	20230911_154649	shuffle
455	0.2522916666666667	Action	Late ITI	LO068	20230911_154649	shuffle
456	0.2493969144460028	Early ITI	Stimulus	LO068	20230911_154649	shuffle
457	0.2515108695652174	Late ITI	Stimulus	LO068	20230911_154649	shuffle
458	0.24964076143217212	Stimulus	Stimulus	LO068	20230911_154649	shuffle
459	0.25024682971014495	Action	Stimulus	LO068	20230911_154649	shuffle
460	0.24927419354838706	Early ITI	Action	LO068	20230911_154649	shuffle
461	0.24931901041666665	Late ITI	Action	LO068	20230911_154649	shuffle
462	0.2507155797101449	Stimulus	Action	LO068	20230911_154649	shuffle
463	0.24848888578869047	Action	Action	LO068	20230911_154649	shuffle
464	0.2508614369501466	Early ITI	Early ITI	LO069	20240102_125134	shuffle
465	0.2504059750733138	Late ITI	Early ITI	LO069	20240102_125134	shuffle
466	0.250197628458498	Stimulus	Early ITI	LO069	20240102_125134	shuffle
467	0.2507010630498534	Action	Early ITI	LO069	20240102_125134	shuffle
468	0.24883064516129033	Early ITI	Late ITI	LO069	20240102_125134	shuffle
469	0.25009907670454545	Late ITI	Late ITI	LO069	20240102_125134	shuffle
470	0.2499110671936759	Stimulus	Late ITI	LO069	20240102_125134	shuffle
471	0.24845436789772726	Action	Late ITI	LO069	20240102_125134	shuffle
472	0.24979201198520973	Early ITI	Stimulus	LO069	20240102_125134	shuffle
473	0.25004817193675893	Late ITI	Stimulus	LO069	20240102_125134	shuffle
474	0.24965790943461078	Stimulus	Stimulus	LO069	20240102_125134	shuffle
475	0.25189754199604747	Action	Stimulus	LO069	20240102_125134	shuffle
476	0.2516770527859238	Early ITI	Action	LO069	20240102_125134	shuffle
477	0.25114257812499996	Late ITI	Action	LO069	20240102_125134	shuffle
478	0.24993283720355733	Stimulus	Action	LO069	20240102_125134	shuffle
479	0.25041281960227274	Action	Action	LO069	20240102_125134	shuffle
480	0.2490253827857886	Early ITI	Early ITI	LO069	20231212_135211	shuffle
481	0.25013464861751156	Late ITI	Early ITI	LO069	20231212_135211	shuffle
482	0.2492073231817271	Stimulus	Early ITI	LO069	20231212_135211	shuffle
483	0.25182531682027653	Action	Early ITI	LO069	20231212_135211	shuffle
484	0.2487147177419355	Early ITI	Late ITI	LO069	20231212_135211	shuffle
485	0.24901841517857143	Late ITI	Late ITI	LO069	20231212_135211	shuffle
486	0.24975155279503103	Stimulus	Late ITI	LO069	20231212_135211	shuffle
487	0.2487779017857143	Action	Late ITI	LO069	20231212_135211	shuffle
488	0.24906206171107995	Early ITI	Stimulus	LO069	20231212_135211	shuffle
489	0.24869371118012423	Late ITI	Stimulus	LO069	20231212_135211	shuffle
490	0.25195534026465033	Stimulus	Stimulus	LO069	20231212_135211	shuffle
491	0.24969308035714285	Action	Stimulus	LO069	20231212_135211	shuffle
492	0.24828809043778802	Early ITI	Action	LO069	20231212_135211	shuffle
493	0.24939034598214285	Late ITI	Action	LO069	20231212_135211	shuffle
494	0.24988596661490686	Stimulus	Action	LO069	20231212_135211	shuffle
495	0.24900599888392858	Action	Action	LO069	20231212_135211	shuffle
496	0.2473920395421436	Early ITI	Early ITI	LO069	20231227_105006	shuffle
497	0.24796875	Late ITI	Early ITI	LO069	20231227_105006	shuffle
498	0.24820739831697056	Stimulus	Early ITI	LO069	20231227_105006	shuffle
499	0.24934475806451611	Action	Early ITI	LO069	20231227_105006	shuffle
500	0.2511347926267281	Early ITI	Late ITI	LO069	20231227_105006	shuffle
501	0.2476216517857143	Late ITI	Late ITI	LO069	20231227_105006	shuffle
502	0.24903872282608694	Stimulus	Late ITI	LO069	20231227_105006	shuffle
503	0.24870814732142854	Action	Late ITI	LO069	20231227_105006	shuffle
504	0.2496337156882388	Early ITI	Stimulus	LO069	20231227_105006	shuffle
505	0.2500087344720497	Late ITI	Stimulus	LO069	20231227_105006	shuffle
506	0.24935905009451795	Stimulus	Stimulus	LO069	20231227_105006	shuffle
507	0.24728382181677017	Action	Stimulus	LO069	20231227_105006	shuffle
508	0.24990639400921658	Early ITI	Action	LO069	20231227_105006	shuffle
509	0.24875558035714285	Late ITI	Action	LO069	20231227_105006	shuffle
510	0.25040154309006213	Stimulus	Action	LO069	20231227_105006	shuffle
511	0.24671805245535716	Action	Action	LO069	20231227_105006	shuffle
512	0.2459248178980229	Early ITI	Early ITI	LO067	20240209_105931	shuffle
513	0.24909778225806453	Late ITI	Early ITI	LO067	20240209_105931	shuffle
514	0.24819337307152878	Stimulus	Early ITI	LO067	20240209_105931	shuffle
515	0.2475126008064516	Action	Early ITI	LO067	20240209_105931	shuffle
516	0.24727318548387095	Early ITI	Late ITI	LO067	20240209_105931	shuffle
517	0.24711875	Late ITI	Late ITI	LO067	20240209_105931	shuffle
518	0.24870652173913044	Stimulus	Late ITI	LO067	20240209_105931	shuffle
519	0.24871484375000003	Action	Late ITI	LO067	20240209_105931	shuffle
520	0.24849579242636746	Early ITI	Stimulus	LO067	20240209_105931	shuffle
521	0.24775815217391303	Late ITI	Stimulus	LO067	20240209_105931	shuffle
522	0.24778827977315687	Stimulus	Stimulus	LO067	20240209_105931	shuffle
523	0.2504313858695652	Action	Stimulus	LO067	20240209_105931	shuffle
524	0.2466507056451613	Early ITI	Action	LO067	20240209_105931	shuffle
525	0.24828320312500002	Late ITI	Action	LO067	20240209_105931	shuffle
526	0.24660665760869566	Stimulus	Action	LO067	20240209_105931	shuffle
527	0.2522265625	Action	Action	LO067	20240209_105931	shuffle
528	0.24997525198676118	Early ITI	Early ITI	LO073	20240815_110810	shuffle
529	0.24941845105672972	Late ITI	Early ITI	LO073	20240815_110810	shuffle
530	0.25133874594960587	Stimulus	Early ITI	LO073	20240815_110810	shuffle
531	0.24807164210233593	Action	Early ITI	LO073	20240815_110810	shuffle
532	0.24890850945494994	Early ITI	Late ITI	LO073	20240815_110810	shuffle
533	0.25272958615558294	Late ITI	Late ITI	LO073	20240815_110810	shuffle
534	0.24928035982008995	Stimulus	Late ITI	LO073	20240815_110810	shuffle
535	0.24951845366379305	Action	Late ITI	LO073	20240815_110810	shuffle
536	0.2492458407892828	Early ITI	Stimulus	LO073	20240815_110810	shuffle
537	0.2495490535982009	Late ITI	Stimulus	LO073	20240815_110810	shuffle
538	0.24920296596655087	Stimulus	Stimulus	LO073	20240815_110810	shuffle
539	0.24881992597451277	Action	Stimulus	LO073	20240815_110810	shuffle
540	0.24759541852057843	Early ITI	Action	LO073	20240815_110810	shuffle
541	0.24949084051724135	Late ITI	Action	LO073	20240815_110810	shuffle
542	0.24961464580209897	Stimulus	Action	LO073	20240815_110810	shuffle
543	0.24841340664768063	Action	Action	LO073	20240815_110810	shuffle
