# Supplementary material for: Anterior cingulate neurons combine outcome monitoring of past decisions with ongoing movement signals
Source: Nat Commun. 2026 Mar 24;17:4354. doi: 10.1038/s41467-026-70639-1 (PMC13171896; doi:10.1038/s41467-026-70639-1)
Supplement: Supplementary file 5 — Source data [file 41467_2026_70639_MOESM5_ESM.zip › Supplementary_statistics_source_data_files/Supplementary_Fig1G_main_effects_logreg_weights.csv]

	logreg_weights	abs_logreg_weights	regressor	is_shuffle	subject
0	-0.6770042320223275	0.6770042320223275	intercept	data	LO037
1	1.5912969776050943	1.5912969776050943	stimulus	data	LO037
2	0.5316753392510534	0.5316753392510534	previous_choice	data	LO037
3	0.21033531138209455	0.21033531138209455	previous_category	data	LO037
4	0.18979934886176295	0.18979934886176295	previous_interaction	data	LO037
5	-0.2274785117516902	0.2274785117516902	choice_two_back	data	LO037
6	-0.0011988587452345803	0.0011988587452345803	category_two_back	data	LO037
7	-0.07862277710570732	0.07862277710570732	interaction_two_back	data	LO037
8	-0.7145215752645118	0.7145215752645118	intercept	data	LO037
9	1.9314488866475854	1.9314488866475854	stimulus	data	LO037
10	0.06889827102504947	0.06889827102504947	previous_choice	data	LO037
11	0.6316662573205191	0.6316662573205191	previous_category	data	LO037
12	0.17817416962199048	0.17817416962199048	previous_interaction	data	LO037
13	0.21343835716280357	0.21343835716280357	choice_two_back	data	LO037
14	0.04520235396712351	0.04520235396712351	category_two_back	data	LO037
15	-0.13537810643962467	0.13537810643962467	interaction_two_back	data	LO037
16	-1.2176119826791931	1.2176119826791931	intercept	data	LO037
17	1.7263686289164932	1.7263686289164932	stimulus	data	LO037
18	0.12445206017573875	0.12445206017573875	previous_choice	data	LO037
19	0.9295833183490668	0.9295833183490668	previous_category	data	LO037
20	0.03702062435920417	0.03702062435920417	previous_interaction	data	LO037
21	0.7568335834567331	0.7568335834567331	choice_two_back	data	LO037
22	0.07652100118022882	0.07652100118022882	category_two_back	data	LO037
23	0.14355019859976778	0.14355019859976778	interaction_two_back	data	LO037
24	-1.0137226322724868	1.0137226322724868	intercept	data	LO037
25	1.8399215042661108	1.8399215042661108	stimulus	data	LO037
26	-0.344833278348986	0.344833278348986	previous_choice	data	LO037
27	1.1282482418386146	1.1282482418386146	previous_category	data	LO037
28	-0.1493952161973776	0.1493952161973776	previous_interaction	data	LO037
29	-0.05183325707001327	0.05183325707001327	choice_two_back	data	LO037
30	-0.06168025559183914	0.06168025559183914	category_two_back	data	LO037
31	0.11389755434723266	0.11389755434723266	interaction_two_back	data	LO037
32	-1.5508322164124861	1.5508322164124861	intercept	data	LO037
33	1.925272236050333	1.925272236050333	stimulus	data	LO037
34	-0.16680808650907192	0.16680808650907192	previous_choice	data	LO037
35	1.288813126900488	1.288813126900488	previous_category	data	LO037
36	-0.16680808650907192	0.16680808650907192	previous_interaction	data	LO037
37	0.13523207319922093	0.13523207319922093	choice_two_back	data	LO037
38	-0.09512454734387377	0.09512454734387377	category_two_back	data	LO037
39	0.4060777561959358	0.4060777561959358	interaction_two_back	data	LO037
40	-1.1179698471827735	1.1179698471827735	intercept	data	LO037
41	1.7639680770540902	1.7639680770540902	stimulus	data	LO037
42	0.16240267120154953	0.16240267120154953	previous_choice	data	LO037
43	0.4611841397897241	0.4611841397897241	previous_category	data	LO037
44	-0.048797176325377334	0.048797176325377334	previous_interaction	data	LO037
45	0.042971109965756774	0.042971109965756774	choice_two_back	data	LO037
46	0.0922953760728586	0.0922953760728586	category_two_back	data	LO037
47	0.042971109965756774	0.042971109965756774	interaction_two_back	data	LO037
48	-1.1092683849708602	1.1092683849708602	intercept	data	LO037
49	1.6112479281039265	1.6112479281039265	stimulus	data	LO037
50	1.1622795898136966	1.1622795898136966	previous_choice	data	LO037
51	0.6265913555383575	0.6265913555383575	previous_category	data	LO037
52	0.2979615143870549	0.2979615143870549	previous_interaction	data	LO037
53	0.028886506355849998	0.028886506355849998	choice_two_back	data	LO037
54	-0.7659021704532086	0.7659021704532086	category_two_back	data	LO037
55	0.42029666160923773	0.42029666160923773	interaction_two_back	data	LO037
56	-0.9920185453991569	0.9920185453991569	intercept	data	LO037
57	1.7503912156873762	1.7503912156873762	stimulus	data	LO037
58	-0.14340816328445555	0.14340816328445555	previous_choice	data	LO037
59	0.21019662054639746	0.21019662054639746	previous_category	data	LO037
60	0.5877504167782692	0.5877504167782692	previous_interaction	data	LO037
61	-0.18516797348185557	0.18516797348185557	choice_two_back	data	LO037
62	0.33129230236011753	0.33129230236011753	category_two_back	data	LO037
63	0.18479175853066326	0.18479175853066326	interaction_two_back	data	LO037
64	-1.0588585218064932	1.0588585218064932	intercept	data	LO037
65	1.8274855782077588	1.8274855782077588	stimulus	data	LO037
66	0.7787622475028854	0.7787622475028854	previous_choice	data	LO037
67	0.17980096886752778	0.17980096886752778	previous_category	data	LO037
68	0.39747153863731827	0.39747153863731827	previous_interaction	data	LO037
69	0.4229483521269322	0.4229483521269322	choice_two_back	data	LO037
70	0.031081455963684355	0.031081455963684355	category_two_back	data	LO037
71	-0.236203782335089	0.236203782335089	interaction_two_back	data	LO037
72	-0.6263250458096801	0.6263250458096801	intercept	data	LO037
73	1.552834740064492	1.552834740064492	stimulus	data	LO037
74	1.1515992828806008	1.1515992828806008	previous_choice	data	LO037
75	0.31975067877688584	0.31975067877688584	previous_category	data	LO037
76	0.3192877892680637	0.3192877892680637	previous_interaction	data	LO037
77	-0.6721677454676783	0.6721677454676783	choice_two_back	data	LO037
78	-0.019633163633477762	0.019633163633477762	category_two_back	data	LO037
79	-0.06593159889326321	0.06593159889326321	interaction_two_back	data	LO037
80	-0.9103134509107127	0.9103134509107127	intercept	data	LO037
81	1.8521136117217516	1.8521136117217516	stimulus	data	LO037
82	0.2927744355138962	0.2927744355138962	previous_choice	data	LO037
83	0.021827612197717384	0.021827612197717384	previous_category	data	LO037
84	0.2927744355138962	0.2927744355138962	previous_interaction	data	LO037
85	0.22256566769684	0.22256566769684	choice_two_back	data	LO037
86	0.28298702033587203	0.28298702033587203	category_two_back	data	LO037
87	-0.027230903459899338	0.027230903459899338	interaction_two_back	data	LO037
88	-1.0443551178743018	1.0443551178743018	intercept	data	LO037
89	1.540357674956205	1.540357674956205	stimulus	data	LO037
90	0.2689913798839147	0.2689913798839147	previous_choice	data	LO037
91	0.12299459662054428	0.12299459662054428	previous_category	data	LO037
92	0.5374176139670753	0.5374176139670753	previous_interaction	data	LO037
93	-0.09034416135397716	0.09034416135397716	choice_two_back	data	LO037
94	0.12492648215218845	0.12492648215218845	category_two_back	data	LO037
95	0.17409917836241373	0.17409917836241373	interaction_two_back	data	LO037
96	0.005366969428067798	0.005366969428067798	intercept	shuffle	LO037
97	0.006441644155127434	0.006441644155127434	stimulus	shuffle	LO037
98	-0.001504318969706153	0.001504318969706153	previous_choice	shuffle	LO037
99	-0.011637987644011166	0.011637987644011166	previous_category	shuffle	LO037
100	-0.005165871694223905	0.005165871694223905	previous_interaction	shuffle	LO037
101	-0.008008241094839268	0.008008241094839268	choice_two_back	shuffle	LO037
102	0.0002275285338483473	0.0002275285338483473	category_two_back	shuffle	LO037
103	-0.0026628805590671574	0.0026628805590671574	interaction_two_back	shuffle	LO037
104	0.0008184675135698449	0.0008184675135698449	intercept	shuffle	LO037
105	-0.010082202906512603	0.010082202906512603	stimulus	shuffle	LO037
106	-0.004842381854351002	0.004842381854351002	previous_choice	shuffle	LO037
107	-0.015122458819191166	0.015122458819191166	previous_category	shuffle	LO037
108	0.0022279338163088856	0.0022279338163088856	previous_interaction	shuffle	LO037
109	-0.0022407671347983876	0.0022407671347983876	choice_two_back	shuffle	LO037
110	0.02376202009904734	0.02376202009904734	category_two_back	shuffle	LO037
111	-0.009337572256375224	0.009337572256375224	interaction_two_back	shuffle	LO037
112	0.00655810176554046	0.00655810176554046	intercept	shuffle	LO037
113	-0.007637151198593064	0.007637151198593064	stimulus	shuffle	LO037
114	0.00668954246062913	0.00668954246062913	previous_choice	shuffle	LO037
115	-0.0034018004742149173	0.0034018004742149173	previous_category	shuffle	LO037
116	-0.020071362399127365	0.020071362399127365	previous_interaction	shuffle	LO037
117	-0.012569078897042922	0.012569078897042922	choice_two_back	shuffle	LO037
118	0.016539747735346243	0.016539747735346243	category_two_back	shuffle	LO037
119	-0.0024769521810751923	0.0024769521810751923	interaction_two_back	shuffle	LO037
120	-0.01355643913869088	0.01355643913869088	intercept	shuffle	LO037
121	0.009557501333530527	0.009557501333530527	stimulus	shuffle	LO037
122	-0.006432365316652585	0.006432365316652585	previous_choice	shuffle	LO037
123	0.029112782663722827	0.029112782663722827	previous_category	shuffle	LO037
124	-0.008025500448038302	0.008025500448038302	previous_interaction	shuffle	LO037
125	-0.005167620791418741	0.005167620791418741	choice_two_back	shuffle	LO037
126	0.014114550375035827	0.014114550375035827	category_two_back	shuffle	LO037
127	-0.016863755146359852	0.016863755146359852	interaction_two_back	shuffle	LO037
128	0.006324234678734644	0.006324234678734644	intercept	shuffle	LO037
129	-0.01859103284851981	0.01859103284851981	stimulus	shuffle	LO037
130	0.002292461738707003	0.002292461738707003	previous_choice	shuffle	LO037
131	0.00992507598828067	0.00992507598828067	previous_category	shuffle	LO037
132	0.002292461738707003	0.002292461738707003	previous_interaction	shuffle	LO037
133	0.003561824390666052	0.003561824390666052	choice_two_back	shuffle	LO037
134	-0.017890949314947686	0.017890949314947686	category_two_back	shuffle	LO037
135	0.0015550903427800286	0.0015550903427800286	interaction_two_back	shuffle	LO037
136	0.0016667575928551218	0.0016667575928551218	intercept	shuffle	LO037
137	-0.026289362712908156	0.026289362712908156	stimulus	shuffle	LO037
138	-0.0019502024805020447	0.0019502024805020447	previous_choice	shuffle	LO037
139	0.003557191954497411	0.003557191954497411	previous_category	shuffle	LO037
140	0.022483577125648864	0.022483577125648864	previous_interaction	shuffle	LO037
141	0.0035870747509229215	0.0035870747509229215	choice_two_back	shuffle	LO037
142	-0.005549080363799958	0.005549080363799958	category_two_back	shuffle	LO037
143	0.0035870747509229215	0.0035870747509229215	interaction_two_back	shuffle	LO037
144	0.0041850403606072	0.0041850403606072	intercept	shuffle	LO037
145	-0.002269612247546073	0.002269612247546073	stimulus	shuffle	LO037
146	-0.021963981114245513	0.021963981114245513	previous_choice	shuffle	LO037
147	-0.004027967271073522	0.004027967271073522	previous_category	shuffle	LO037
148	0.003229103228345296	0.003229103228345296	previous_interaction	shuffle	LO037
149	0.023303332510919643	0.023303332510919643	choice_two_back	shuffle	LO037
150	-0.004956161427892837	0.004956161427892837	category_two_back	shuffle	LO037
151	-0.003799538480972543	0.003799538480972543	interaction_two_back	shuffle	LO037
152	0.009245852852620045	0.009245852852620045	intercept	shuffle	LO037
153	0.01044041669943732	0.01044041669943732	stimulus	shuffle	LO037
154	0.0024046543268993912	0.0024046543268993912	previous_choice	shuffle	LO037
155	-0.013912761157510618	0.013912761157510618	previous_category	shuffle	LO037
156	-0.004496030967891737	0.004496030967891737	previous_interaction	shuffle	LO037
157	-0.0116236950749822	0.0116236950749822	choice_two_back	shuffle	LO037
158	-0.005390295872223473	0.005390295872223473	category_two_back	shuffle	LO037
159	0.011835818380426355	0.011835818380426355	interaction_two_back	shuffle	LO037
160	-0.0002985472765642545	0.0002985472765642545	intercept	shuffle	LO037
161	0.008110301488336932	0.008110301488336932	stimulus	shuffle	LO037
162	-0.014826833783257734	0.014826833783257734	previous_choice	shuffle	LO037
163	-0.014275235270544083	0.014275235270544083	previous_category	shuffle	LO037
164	0.020817528086003463	0.020817528086003463	previous_interaction	shuffle	LO037
165	0.030890309882104453	0.030890309882104453	choice_two_back	shuffle	LO037
166	0.0034439149987705617	0.0034439149987705617	category_two_back	shuffle	LO037
167	-0.02565053596363237	0.02565053596363237	interaction_two_back	shuffle	LO037
168	0.002181048799225962	0.002181048799225962	intercept	shuffle	LO037
169	0.001442021425079535	0.001442021425079535	stimulus	shuffle	LO037
170	-0.007210541614568042	0.007210541614568042	previous_choice	shuffle	LO037
171	0.0010493057294423559	0.0010493057294423559	previous_category	shuffle	LO037
172	0.0089057538954294	0.0089057538954294	previous_interaction	shuffle	LO037
173	-0.007460889944693243	0.007460889944693243	choice_two_back	shuffle	LO037
174	0.006500338087358315	0.006500338087358315	category_two_back	shuffle	LO037
175	-0.008883346918453721	0.008883346918453721	interaction_two_back	shuffle	LO037
176	0.008341110859703973	0.008341110859703973	intercept	shuffle	LO037
177	0.004531672287493231	0.004531672287493231	stimulus	shuffle	LO037
178	0.008013362919550448	0.008013362919550448	previous_choice	shuffle	LO037
179	-0.024204140422549154	0.024204140422549154	previous_category	shuffle	LO037
180	0.008013362919550448	0.008013362919550448	previous_interaction	shuffle	LO037
181	-0.002210436520229587	0.002210436520229587	choice_two_back	shuffle	LO037
182	-0.003703369893797377	0.003703369893797377	category_two_back	shuffle	LO037
183	0.0008858692697572592	0.0008858692697572592	interaction_two_back	shuffle	LO037
184	0.008511120059759245	0.008511120059759245	intercept	shuffle	LO037
185	-0.011402118841258102	0.011402118841258102	stimulus	shuffle	LO037
186	-0.011672729114784872	0.011672729114784872	previous_choice	shuffle	LO037
187	0.01116784449686634	0.01116784449686634	previous_category	shuffle	LO037
188	-0.01606388028866741	0.01606388028866741	previous_interaction	shuffle	LO037
189	-0.00135258099299961	0.00135258099299961	choice_two_back	shuffle	LO037
190	-0.00525590332594374	0.00525590332594374	category_two_back	shuffle	LO037
191	-0.00589972634259152	0.00589972634259152	interaction_two_back	shuffle	LO037
192	0.3443411771470939	0.3443411771470939	intercept	data	LO038
193	1.2800373293533616	1.2800373293533616	stimulus	data	LO038
194	0.2011322682882254	0.2011322682882254	previous_choice	data	LO038
195	-0.42594912160709203	0.42594912160709203	previous_category	data	LO038
196	0.39075233456554626	0.39075233456554626	previous_interaction	data	LO038
197	-0.3902867022324682	0.3902867022324682	choice_two_back	data	LO038
198	0.205023562183114	0.205023562183114	category_two_back	data	LO038
199	-0.6616144556451017	0.6616144556451017	interaction_two_back	data	LO038
200	-0.05176088989552751	0.05176088989552751	intercept	data	LO038
201	1.4618055240252803	1.4618055240252803	stimulus	data	LO038
202	-0.756053391090932	0.756053391090932	previous_choice	data	LO038
203	-0.18560900748521475	0.18560900748521475	previous_category	data	LO038
204	0.6437894637237063	0.6437894637237063	previous_interaction	data	LO038
205	0.18753633916334508	0.18753633916334508	choice_two_back	data	LO038
206	0.20029466163929321	0.20029466163929321	category_two_back	data	LO038
207	0.35552591033623154	0.35552591033623154	interaction_two_back	data	LO038
208	0.32190080371432633	0.32190080371432633	intercept	data	LO038
209	1.4042470497651305	1.4042470497651305	stimulus	data	LO038
210	-0.690608869791734	0.690608869791734	previous_choice	data	LO038
211	-0.024890887195751943	0.024890887195751943	previous_category	data	LO038
212	0.6482221864203551	0.6482221864203551	previous_interaction	data	LO038
213	-0.0018887310541075225	0.0018887310541075225	choice_two_back	data	LO038
214	0.09507021655970546	0.09507021655970546	category_two_back	data	LO038
215	-0.2821058678703673	0.2821058678703673	interaction_two_back	data	LO038
216	0.153916246934952	0.153916246934952	intercept	data	LO038
217	1.8942234379020795	1.8942234379020795	stimulus	data	LO038
218	-0.046420857485830434	0.046420857485830434	previous_choice	data	LO038
219	-0.112925711415096	0.112925711415096	previous_category	data	LO038
220	0.03141074745882121	0.03141074745882121	previous_interaction	data	LO038
221	-0.11513119901450002	0.11513119901450002	choice_two_back	data	LO038
222	0.008085320722324488	0.008085320722324488	category_two_back	data	LO038
223	-0.23901476620424117	0.23901476620424117	interaction_two_back	data	LO038
224	0.022826238894031077	0.022826238894031077	intercept	data	LO038
225	1.7714102392355446	1.7714102392355446	stimulus	data	LO038
226	0.35892952942288314	0.35892952942288314	previous_choice	data	LO038
227	0.4140294689710357	0.4140294689710357	previous_category	data	LO038
228	-0.6522938371933644	0.6522938371933644	previous_interaction	data	LO038
229	0.3046323217292837	0.3046323217292837	choice_two_back	data	LO038
230	-0.10717208811745844	0.10717208811745844	category_two_back	data	LO038
231	0.16129905318423865	0.16129905318423865	interaction_two_back	data	LO038
232	-0.46266179891134424	0.46266179891134424	intercept	data	LO038
233	2.0495082436628453	2.0495082436628453	stimulus	data	LO038
234	0.14019086688987928	0.14019086688987928	previous_choice	data	LO038
235	0.2147543237264559	0.2147543237264559	previous_category	data	LO038
236	0.14019086688987928	0.14019086688987928	previous_interaction	data	LO038
237	0.26117112670787745	0.26117112670787745	choice_two_back	data	LO038
238	0.074739121846338	0.074739121846338	category_two_back	data	LO038
239	0.1882537102702833	0.1882537102702833	interaction_two_back	data	LO038
240	0.1897903828438115	0.1897903828438115	intercept	data	LO038
241	2.3545491306273587	2.3545491306273587	stimulus	data	LO038
242	-0.8809130037140052	0.8809130037140052	previous_choice	data	LO038
243	0.4061922925141358	0.4061922925141358	previous_category	data	LO038
244	0.29190132918923134	0.29190132918923134	previous_interaction	data	LO038
245	0.01873792469631811	0.01873792469631811	choice_two_back	data	LO038
246	-0.07470053211207828	0.07470053211207828	category_two_back	data	LO038
247	0.05872699831145943	0.05872699831145943	interaction_two_back	data	LO038
248	0.36340603122640613	0.36340603122640613	intercept	data	LO038
249	1.305310955409629	1.305310955409629	stimulus	data	LO038
250	-0.4712579084426603	0.4712579084426603	previous_choice	data	LO038
251	0.12458574023076135	0.12458574023076135	previous_category	data	LO038
252	0.12458574023076135	0.12458574023076135	previous_interaction	data	LO038
253	-0.18155766471759816	0.18155766471759816	choice_two_back	data	LO038
254	0.21680148348566108	0.21680148348566108	category_two_back	data	LO038
255	-0.21816686248942146	0.21816686248942146	interaction_two_back	data	LO038
256	0.2992739239012276	0.2992739239012276	intercept	data	LO038
257	2.292877538784942	2.292877538784942	stimulus	data	LO038
258	0.07822896417814194	0.07822896417814194	previous_choice	data	LO038
259	0.22622895451225847	0.22622895451225847	previous_category	data	LO038
260	0.22622895451225847	0.22622895451225847	previous_interaction	data	LO038
261	-0.16401874805906227	0.16401874805906227	choice_two_back	data	LO038
262	-0.23184641974186393	0.23184641974186393	category_two_back	data	LO038
263	-0.1363389946086249	0.1363389946086249	interaction_two_back	data	LO038
264	-0.1470202496925047	0.1470202496925047	intercept	data	LO038
265	1.1206718392693673	1.1206718392693673	stimulus	data	LO038
266	-0.48791609581394063	0.48791609581394063	previous_choice	data	LO038
267	0.2305427041924429	0.2305427041924429	previous_category	data	LO038
268	0.16936337086656858	0.16936337086656858	previous_interaction	data	LO038
269	0.1258846105630874	0.1258846105630874	choice_two_back	data	LO038
270	0.36963123020396565	0.36963123020396565	category_two_back	data	LO038
271	0.16054075985824168	0.16054075985824168	interaction_two_back	data	LO038
272	-0.4624985927168031	0.4624985927168031	intercept	data	LO038
273	1.4716793668952373	1.4716793668952373	stimulus	data	LO038
274	-0.34925938178930993	0.34925938178930993	previous_choice	data	LO038
275	0.34069133032250165	0.34069133032250165	previous_category	data	LO038
276	0.2578466351598942	0.2578466351598942	previous_interaction	data	LO038
277	0.09076957265613289	0.09076957265613289	choice_two_back	data	LO038
278	0.6395102702665928	0.6395102702665928	category_two_back	data	LO038
279	-0.37376952323742013	0.37376952323742013	interaction_two_back	data	LO038
280	0.25069740078112773	0.25069740078112773	intercept	data	LO038
281	1.8861064128966638	1.8861064128966638	stimulus	data	LO038
282	-0.7493978227970656	0.7493978227970656	previous_choice	data	LO038
283	0.07225402567703984	0.07225402567703984	previous_category	data	LO038
284	0.32329579249989054	0.32329579249989054	previous_interaction	data	LO038
285	-0.2282138902860155	0.2282138902860155	choice_two_back	data	LO038
286	0.0896481042184062	0.0896481042184062	category_two_back	data	LO038
287	0.15213578561867036	0.15213578561867036	interaction_two_back	data	LO038
288	-0.16706362152386806	0.16706362152386806	intercept	data	LO038
289	2.275752227551382	2.275752227551382	stimulus	data	LO038
290	-0.01650749052208496	0.01650749052208496	previous_choice	data	LO038
291	-0.24139536032666792	0.24139536032666792	previous_category	data	LO038
292	0.6794818543498128	0.6794818543498128	previous_interaction	data	LO038
293	-0.054519635585382364	0.054519635585382364	choice_two_back	data	LO038
294	-0.07001560213319045	0.07001560213319045	category_two_back	data	LO038
295	-0.06055157440640722	0.06055157440640722	interaction_two_back	data	LO038
296	0.5004855566119386	0.5004855566119386	intercept	data	LO038
297	1.084469392470347	1.084469392470347	stimulus	data	LO038
298	-0.9708548083405626	0.9708548083405626	previous_choice	data	LO038
299	-0.7856642750098973	0.7856642750098973	previous_category	data	LO038
300	1.4835960355669433	1.4835960355669433	previous_interaction	data	LO038
301	-0.22498684638778585	0.22498684638778585	choice_two_back	data	LO038
302	0.2669787341282626	0.2669787341282626	category_two_back	data	LO038
303	0.004801241698626252	0.004801241698626252	interaction_two_back	data	LO038
304	0.01197784823231836	0.01197784823231836	intercept	data	LO038
305	1.3706347604159028	1.3706347604159028	stimulus	data	LO038
306	-1.1396656569341241	1.1396656569341241	previous_choice	data	LO038
307	0.08419980098975167	0.08419980098975167	previous_category	data	LO038
308	0.9004249163672347	0.9004249163672347	previous_interaction	data	LO038
309	0.030266026829366216	0.030266026829366216	choice_two_back	data	LO038
310	0.07500933777582672	0.07500933777582672	category_two_back	data	LO038
311	0.478236006174709	0.478236006174709	interaction_two_back	data	LO038
312	-0.10629887439731574	0.10629887439731574	intercept	data	LO038
313	1.1726610646023274	1.1726610646023274	stimulus	data	LO038
314	-0.06838354450611173	0.06838354450611173	previous_choice	data	LO038
315	-0.23225470169593831	0.23225470169593831	previous_category	data	LO038
316	0.3700283345559402	0.3700283345559402	previous_interaction	data	LO038
317	0.4567842321830797	0.4567842321830797	choice_two_back	data	LO038
318	0.2284170664587759	0.2284170664587759	category_two_back	data	LO038
319	-0.6278781656268683	0.6278781656268683	interaction_two_back	data	LO038
320	0.36551362597318815	0.36551362597318815	intercept	data	LO038
321	1.4593382621155813	1.4593382621155813	stimulus	data	LO038
322	-1.1426401301932636	1.1426401301932636	previous_choice	data	LO038
323	0.002485953910129762	0.002485953910129762	previous_category	data	LO038
324	0.8588108406234434	0.8588108406234434	previous_interaction	data	LO038
325	0.4468872048368979	0.4468872048368979	choice_two_back	data	LO038
326	-0.23192028368248221	0.23192028368248221	category_two_back	data	LO038
327	0.1565133700015404	0.1565133700015404	interaction_two_back	data	LO038
328	0.2906177229644713	0.2906177229644713	intercept	data	LO038
329	1.7499161687249054	1.7499161687249054	stimulus	data	LO038
330	-1.7431437314545246	1.7431437314545246	previous_choice	data	LO038
331	0.3762716128212691	0.3762716128212691	previous_category	data	LO038
332	1.0663027690699656	1.0663027690699656	previous_interaction	data	LO038
333	0.04638354190380631	0.04638354190380631	choice_two_back	data	LO038
334	0.19231632272300825	0.19231632272300825	category_two_back	data	LO038
335	-0.5738721424377374	0.5738721424377374	interaction_two_back	data	LO038
336	0.17141591696080055	0.17141591696080055	intercept	data	LO038
337	1.8621847174345967	1.8621847174345967	stimulus	data	LO038
338	-0.14953297334188054	0.14953297334188054	previous_choice	data	LO038
339	0.12284051794827693	0.12284051794827693	previous_category	data	LO038
340	0.34654946142224785	0.34654946142224785	previous_interaction	data	LO038
341	-0.21265252389179895	0.21265252389179895	choice_two_back	data	LO038
342	0.09813452665848241	0.09813452665848241	category_two_back	data	LO038
343	-0.12510571066050646	0.12510571066050646	interaction_two_back	data	LO038
344	-0.08434994206650843	0.08434994206650843	intercept	data	LO038
345	1.2998511644445276	1.2998511644445276	stimulus	data	LO038
346	0.13149030283874774	0.13149030283874774	previous_choice	data	LO038
347	0.40369714976522564	0.40369714976522564	previous_category	data	LO038
348	-0.03931648954078417	0.03931648954078417	previous_interaction	data	LO038
349	-0.16012768270708494	0.16012768270708494	choice_two_back	data	LO038
350	-0.22780787485537998	0.22780787485537998	category_two_back	data	LO038
351	-0.02069143369480866	0.02069143369480866	interaction_two_back	data	LO038
352	0.1652991465129949	0.1652991465129949	intercept	data	LO038
353	1.5551676447051956	1.5551676447051956	stimulus	data	LO038
354	-0.7663273287072417	0.7663273287072417	previous_choice	data	LO038
355	-0.33354624139437866	0.33354624139437866	previous_category	data	LO038
356	1.629139537215731	1.629139537215731	previous_interaction	data	LO038
357	0.3002743246548073	0.3002743246548073	choice_two_back	data	LO038
358	-0.3011910574656708	0.3011910574656708	category_two_back	data	LO038
359	-0.1253323815719915	0.1253323815719915	interaction_two_back	data	LO038
360	0.7147444499475636	0.7147444499475636	intercept	data	LO038
361	1.8868223587153645	1.8868223587153645	stimulus	data	LO038
362	-0.5879963899203156	0.5879963899203156	previous_choice	data	LO038
363	-0.24262636659403589	0.24262636659403589	previous_category	data	LO038
364	-0.1804999592266752	0.1804999592266752	previous_interaction	data	LO038
365	-0.13455278824986075	0.13455278824986075	choice_two_back	data	LO038
366	0.7550817658463111	0.7550817658463111	category_two_back	data	LO038
367	-0.4556747618717783	0.4556747618717783	interaction_two_back	data	LO038
368	-0.2870791550430877	0.2870791550430877	intercept	data	LO038
369	1.8895233651862162	1.8895233651862162	stimulus	data	LO038
370	0.42199624925904894	0.42199624925904894	previous_choice	data	LO038
371	-0.2536745585459851	0.2536745585459851	previous_category	data	LO038
372	0.1461994777878931	0.1461994777878931	previous_interaction	data	LO038
373	0.3248725536027558	0.3248725536027558	choice_two_back	data	LO038
374	0.0633696884976625	0.0633696884976625	category_two_back	data	LO038
375	0.06463684160065208	0.06463684160065208	interaction_two_back	data	LO038
376	-0.07458445189612968	0.07458445189612968	intercept	data	LO038
377	1.0353842384114837	1.0353842384114837	stimulus	data	LO038
378	-0.12515061716659598	0.12515061716659598	previous_choice	data	LO038
379	0.07850165426639401	0.07850165426639401	previous_category	data	LO038
380	-0.012261406335483838	0.012261406335483838	previous_interaction	data	LO038
381	0.3359455470768096	0.3359455470768096	choice_two_back	data	LO038
382	0.21167564536198105	0.21167564536198105	category_two_back	data	LO038
383	0.13232584134756878	0.13232584134756878	interaction_two_back	data	LO038
384	0.36715015571692167	0.36715015571692167	intercept	data	LO038
385	1.395218379022155	1.395218379022155	stimulus	data	LO038
386	-0.3332375258594139	0.3332375258594139	previous_choice	data	LO038
387	0.14227159862058952	0.14227159862058952	previous_category	data	LO038
388	-0.5742444495684315	0.5742444495684315	previous_interaction	data	LO038
389	0.23852054834326916	0.23852054834326916	choice_two_back	data	LO038
390	0.33212794611485275	0.33212794611485275	category_two_back	data	LO038
391	-0.44050840082510756	0.44050840082510756	interaction_two_back	data	LO038
392	-0.13153695178291014	0.13153695178291014	intercept	data	LO038
393	0.953323795459995	0.953323795459995	stimulus	data	LO038
394	-0.37783903342736913	0.37783903342736913	previous_choice	data	LO038
395	0.42070906808926833	0.42070906808926833	previous_category	data	LO038
396	-0.33393957651639605	0.33393957651639605	previous_interaction	data	LO038
397	-0.21157637118568104	0.21157637118568104	choice_two_back	data	LO038
398	0.7587542580129788	0.7587542580129788	category_two_back	data	LO038
399	0.45425219725292665	0.45425219725292665	interaction_two_back	data	LO038
400	-0.012452911376179987	0.012452911376179987	intercept	shuffle	LO038
401	0.003886267863928621	0.003886267863928621	stimulus	shuffle	LO038
402	0.035304260610956414	0.035304260610956414	previous_choice	shuffle	LO038
403	-0.018525759286177522	0.018525759286177522	previous_category	shuffle	LO038
404	0.01561260634384143	0.01561260634384143	previous_interaction	shuffle	LO038
405	0.0038839377540301743	0.0038839377540301743	choice_two_back	shuffle	LO038
406	-0.0020769368620661382	0.0020769368620661382	category_two_back	shuffle	LO038
407	-0.006531792075469499	0.006531792075469499	interaction_two_back	shuffle	LO038
408	0.0137531242177415	0.0137531242177415	intercept	shuffle	LO038
409	0.003128084346923224	0.003128084346923224	stimulus	shuffle	LO038
410	7.548360561923772e-05	7.548360561923772e-05	previous_choice	shuffle	LO038
411	-0.014717363842844512	0.014717363842844512	previous_category	shuffle	LO038
412	-0.010424390878681316	0.010424390878681316	previous_interaction	shuffle	LO038
413	-0.02054857893044361	0.02054857893044361	choice_two_back	shuffle	LO038
414	0.001519810233990984	0.001519810233990984	category_two_back	shuffle	LO038
415	0.02065633290661594	0.02065633290661594	interaction_two_back	shuffle	LO038
416	0.008739563387803849	0.008739563387803849	intercept	shuffle	LO038
417	0.004054131074437899	0.004054131074437899	stimulus	shuffle	LO038
418	-0.013255340158055618	0.013255340158055618	previous_choice	shuffle	LO038
419	-0.012220848305035673	0.012220848305035673	previous_category	shuffle	LO038
420	-0.010203332409979922	0.010203332409979922	previous_interaction	shuffle	LO038
421	0.0032478595242047565	0.0032478595242047565	choice_two_back	shuffle	LO038
422	0.029406028795941085	0.029406028795941085	category_two_back	shuffle	LO038
423	-0.018139237488669878	0.018139237488669878	interaction_two_back	shuffle	LO038
424	-0.007457285031600681	0.007457285031600681	intercept	shuffle	LO038
425	-0.0012135396534670325	0.0012135396534670325	stimulus	shuffle	LO038
426	0.0037081220645626403	0.0037081220645626403	previous_choice	shuffle	LO038
427	2.347914992921085e-05	2.347914992921085e-05	previous_category	shuffle	LO038
428	0.0009223684671017124	0.0009223684671017124	previous_interaction	shuffle	LO038
429	0.001714138171190704	0.001714138171190704	choice_two_back	shuffle	LO038
430	-0.0012929968731830127	0.0012929968731830127	category_two_back	shuffle	LO038
431	0.007527322764383466	0.007527322764383466	interaction_two_back	shuffle	LO038
432	0.007277280470297141	0.007277280470297141	intercept	shuffle	LO038
433	0.00011094998872833511	0.00011094998872833511	stimulus	shuffle	LO038
434	-0.02141179853836014	0.02141179853836014	previous_choice	shuffle	LO038
435	-0.0009433128335026059	0.0009433128335026059	previous_category	shuffle	LO038
436	0.010387595386231347	0.010387595386231347	previous_interaction	shuffle	LO038
437	-0.0008073171486104658	0.0008073171486104658	choice_two_back	shuffle	LO038
438	0.0051430257320019155	0.0051430257320019155	category_two_back	shuffle	LO038
439	-0.00529776834116846	0.00529776834116846	interaction_two_back	shuffle	LO038
440	0.0013342561746027984	0.0013342561746027984	intercept	shuffle	LO038
441	0.00797307720749349	0.00797307720749349	stimulus	shuffle	LO038
442	0.010387039936163658	0.010387039936163658	previous_choice	shuffle	LO038
443	-0.00960326476846841	0.00960326476846841	previous_category	shuffle	LO038
444	0.010387039936163658	0.010387039936163658	previous_interaction	shuffle	LO038
445	-0.02327494397200603	0.02327494397200603	choice_two_back	shuffle	LO038
446	0.01586169010770548	0.01586169010770548	category_two_back	shuffle	LO038
447	-0.004654727791649522	0.004654727791649522	interaction_two_back	shuffle	LO038
448	0.010257207166329045	0.010257207166329045	intercept	shuffle	LO038
449	-0.003328352898922758	0.003328352898922758	stimulus	shuffle	LO038
450	-0.009700946819572516	0.009700946819572516	previous_choice	shuffle	LO038
451	-0.0015383964377106176	0.0015383964377106176	previous_category	shuffle	LO038
452	-0.0019388073704438803	0.0019388073704438803	previous_interaction	shuffle	LO038
453	-0.00894668220754123	0.00894668220754123	choice_two_back	shuffle	LO038
454	0.009690089597446183	0.009690089597446183	category_two_back	shuffle	LO038
455	-0.0024385756708143183	0.0024385756708143183	interaction_two_back	shuffle	LO038
456	-0.011502439994290592	0.011502439994290592	intercept	shuffle	LO038
457	-0.012372448246916698	0.012372448246916698	stimulus	shuffle	LO038
458	-0.010378866792271672	0.010378866792271672	previous_choice	shuffle	LO038
459	0.014801808322155212	0.014801808322155212	previous_category	shuffle	LO038
460	0.014801808322155212	0.014801808322155212	previous_interaction	shuffle	LO038
461	0.020576644864491855	0.020576644864491855	choice_two_back	shuffle	LO038
462	-0.003402418968131017	0.003402418968131017	category_two_back	shuffle	LO038
463	0.0017322008183189568	0.0017322008183189568	interaction_two_back	shuffle	LO038
464	0.012308649836267614	0.012308649836267614	intercept	shuffle	LO038
465	0.019095583462684435	0.019095583462684435	stimulus	shuffle	LO038
466	-0.006300596994128741	0.006300596994128741	previous_choice	shuffle	LO038
467	-0.0018059524265707863	0.0018059524265707863	previous_category	shuffle	LO038
468	-0.0018059524265707863	0.0018059524265707863	previous_interaction	shuffle	LO038
469	0.01012214549122405	0.01012214549122405	choice_two_back	shuffle	LO038
470	-0.009336448003665647	0.009336448003665647	category_two_back	shuffle	LO038
471	-0.011088884166587694	0.011088884166587694	interaction_two_back	shuffle	LO038
472	-6.909234497098981e-05	6.909234497098981e-05	intercept	shuffle	LO038
473	-0.013701118696586084	0.013701118696586084	stimulus	shuffle	LO038
474	0.024824392288591665	0.024824392288591665	previous_choice	shuffle	LO038
475	-0.012352240010495438	0.012352240010495438	previous_category	shuffle	LO038
476	-0.00663920131965055	0.00663920131965055	previous_interaction	shuffle	LO038
477	-0.03382306435333464	0.03382306435333464	choice_two_back	shuffle	LO038
478	0.006345450068168494	0.006345450068168494	category_two_back	shuffle	LO038
479	0.025702524579581103	0.025702524579581103	interaction_two_back	shuffle	LO038
480	0.02810547693727305	0.02810547693727305	intercept	shuffle	LO038
481	-0.009722984680930661	0.009722984680930661	stimulus	shuffle	LO038
482	-0.02352433694260432	0.02352433694260432	previous_choice	shuffle	LO038
483	-0.007572729482431108	0.007572729482431108	previous_category	shuffle	LO038
484	0.009302956596441642	0.009302956596441642	previous_interaction	shuffle	LO038
485	-0.018413709563068772	0.018413709563068772	choice_two_back	shuffle	LO038
486	-0.006641939696251869	0.006641939696251869	category_two_back	shuffle	LO038
487	-0.006560307414128925	0.006560307414128925	interaction_two_back	shuffle	LO038
488	-0.0025488917030258513	0.0025488917030258513	intercept	shuffle	LO038
489	-0.01335423002007951	0.01335423002007951	stimulus	shuffle	LO038
490	-0.00649995855465056	0.00649995855465056	previous_choice	shuffle	LO038
491	0.014393153042177812	0.014393153042177812	previous_category	shuffle	LO038
492	-0.005987464452982957	0.005987464452982957	previous_interaction	shuffle	LO038
493	-0.025487769394734922	0.025487769394734922	choice_two_back	shuffle	LO038
494	0.021155190953854108	0.021155190953854108	category_two_back	shuffle	LO038
495	0.0008670291387620697	0.0008670291387620697	interaction_two_back	shuffle	LO038
496	0.001695959017429769	0.001695959017429769	intercept	shuffle	LO038
497	-0.007543320393376941	0.007543320393376941	stimulus	shuffle	LO038
498	-0.026787468088689655	0.026787468088689655	previous_choice	shuffle	LO038
499	0.017863866664749473	0.017863866664749473	previous_category	shuffle	LO038
500	-0.009480003662822855	0.009480003662822855	previous_interaction	shuffle	LO038
501	0.02865692631104691	0.02865692631104691	choice_two_back	shuffle	LO038
502	-0.019183357378975616	0.019183357378975616	category_two_back	shuffle	LO038
503	0.0037138969824810283	0.0037138969824810283	interaction_two_back	shuffle	LO038
504	-0.00452038533894672	0.00452038533894672	intercept	shuffle	LO038
505	0.007809821831351763	0.007809821831351763	stimulus	shuffle	LO038
506	-0.01275943816346585	0.01275943816346585	previous_choice	shuffle	LO038
507	0.0024157518924681027	0.0024157518924681027	previous_category	shuffle	LO038
508	0.019130197061359582	0.019130197061359582	previous_interaction	shuffle	LO038
509	0.006060496885376851	0.006060496885376851	choice_two_back	shuffle	LO038
510	0.003097576020027336	0.003097576020027336	category_two_back	shuffle	LO038
511	-8.955090597754566e-05	8.955090597754566e-05	interaction_two_back	shuffle	LO038
512	0.009336747243800358	0.009336747243800358	intercept	shuffle	LO038
513	0.009108041627866072	0.009108041627866072	stimulus	shuffle	LO038
514	-0.009776758543811059	0.009776758543811059	previous_choice	shuffle	LO038
515	0.009994599164251074	0.009994599164251074	previous_category	shuffle	LO038
516	-0.001292336872368424	0.001292336872368424	previous_interaction	shuffle	LO038
517	-0.006127617162523562	0.006127617162523562	choice_two_back	shuffle	LO038
518	-0.015612699706438754	0.015612699706438754	category_two_back	shuffle	LO038
519	0.010185554594491176	0.010185554594491176	interaction_two_back	shuffle	LO038
520	-0.015334996211432804	0.015334996211432804	intercept	shuffle	LO038
521	-0.007387704738572024	0.007387704738572024	stimulus	shuffle	LO038
522	-0.0037886559997602903	0.0037886559997602903	previous_choice	shuffle	LO038
523	0.02122903443051831	0.02122903443051831	previous_category	shuffle	LO038
524	-0.014608760708138852	0.014608760708138852	previous_interaction	shuffle	LO038
525	0.008819636378428895	0.008819636378428895	choice_two_back	shuffle	LO038
526	0.022003479744860648	0.022003479744860648	category_two_back	shuffle	LO038
527	-0.007731464095248012	0.007731464095248012	interaction_two_back	shuffle	LO038
528	-0.0008224084517856296	0.0008224084517856296	intercept	shuffle	LO038
529	0.0018397938396913839	0.0018397938396913839	stimulus	shuffle	LO038
530	-0.006453629867469591	0.006453629867469591	previous_choice	shuffle	LO038
531	0.007621840787516201	0.007621840787516201	previous_category	shuffle	LO038
532	0.0037373717735055202	0.0037373717735055202	previous_interaction	shuffle	LO038
533	-0.004714712502487719	0.004714712502487719	choice_two_back	shuffle	LO038
534	0.012968981458681191	0.012968981458681191	category_two_back	shuffle	LO038
535	-0.013365066272913883	0.013365066272913883	interaction_two_back	shuffle	LO038
536	0.0023319987248880763	0.0023319987248880763	intercept	shuffle	LO038
537	-0.006703421071191637	0.006703421071191637	stimulus	shuffle	LO038
538	0.020573783301465743	0.020573783301465743	previous_choice	shuffle	LO038
539	-0.001138448503084847	0.001138448503084847	previous_category	shuffle	LO038
540	-0.020358885964409674	0.020358885964409674	previous_interaction	shuffle	LO038
541	-0.0031545756747851034	0.0031545756747851034	choice_two_back	shuffle	LO038
542	0.0014975187948581394	0.0014975187948581394	category_two_back	shuffle	LO038
543	-0.006369593145771237	0.006369593145771237	interaction_two_back	shuffle	LO038
544	-0.0009927844138199846	0.0009927844138199846	intercept	shuffle	LO038
545	0.00883410187625979	0.00883410187625979	stimulus	shuffle	LO038
546	0.00854941096508621	0.00854941096508621	previous_choice	shuffle	LO038
547	-0.004091592982106578	0.004091592982106578	previous_category	shuffle	LO038
548	-0.0003055046716654848	0.0003055046716654848	previous_interaction	shuffle	LO038
549	0.013501050121671092	0.013501050121671092	choice_two_back	shuffle	LO038
550	-0.019232892259403535	0.019232892259403535	category_two_back	shuffle	LO038
551	0.003883929993203626	0.003883929993203626	interaction_two_back	shuffle	LO038
552	0.00037721790725339405	0.00037721790725339405	intercept	shuffle	LO038
553	-0.0027736170424289635	0.0027736170424289635	stimulus	shuffle	LO038
554	0.023766505086522328	0.023766505086522328	previous_choice	shuffle	LO038
555	0.0009371072682663891	0.0009371072682663891	previous_category	shuffle	LO038
556	-0.017729784591022747	0.017729784591022747	previous_interaction	shuffle	LO038
557	-0.006789863026715146	0.006789863026715146	choice_two_back	shuffle	LO038
558	-0.008643501612676099	0.008643501612676099	category_two_back	shuffle	LO038
559	0.001384611468389408	0.001384611468389408	interaction_two_back	shuffle	LO038
560	0.00947999849557162	0.00947999849557162	intercept	shuffle	LO038
561	0.013815124171161656	0.013815124171161656	stimulus	shuffle	LO038
562	-0.007333302461483267	0.007333302461483267	previous_choice	shuffle	LO038
563	-0.004029299685808494	0.004029299685808494	previous_category	shuffle	LO038
564	0.013410333650980318	0.013410333650980318	previous_interaction	shuffle	LO038
565	-0.002135213636656193	0.002135213636656193	choice_two_back	shuffle	LO038
566	-0.006854695206442954	0.006854695206442954	category_two_back	shuffle	LO038
567	-0.006414609107464853	0.006414609107464853	interaction_two_back	shuffle	LO038
568	0.004791299383878787	0.004791299383878787	intercept	shuffle	LO038
569	-0.0077773398921993295	0.0077773398921993295	stimulus	shuffle	LO038
570	-0.014204549862171057	0.014204549862171057	previous_choice	shuffle	LO038
571	0.018521009601580173	0.018521009601580173	previous_category	shuffle	LO038
572	0.0002997433676812649	0.0002997433676812649	previous_interaction	shuffle	LO038
573	-0.011854812528661586	0.011854812528661586	choice_two_back	shuffle	LO038
574	-0.013669528188171094	0.013669528188171094	category_two_back	shuffle	LO038
575	0.016165117368899154	0.016165117368899154	interaction_two_back	shuffle	LO038
576	0.0038442578486124683	0.0038442578486124683	intercept	shuffle	LO038
577	0.005510343892236432	0.005510343892236432	stimulus	shuffle	LO038
578	0.008096082320273727	0.008096082320273727	previous_choice	shuffle	LO038
579	-0.0035240065920881364	0.0035240065920881364	previous_category	shuffle	LO038
580	-0.0069308781930215325	0.0069308781930215325	previous_interaction	shuffle	LO038
581	-0.003060354901530783	0.003060354901530783	choice_two_back	shuffle	LO038
582	-0.012290406892368355	0.012290406892368355	category_two_back	shuffle	LO038
583	0.012536625832688348	0.012536625832688348	interaction_two_back	shuffle	LO038
584	0.0068320791811157956	0.0068320791811157956	intercept	shuffle	LO038
585	0.011490843271117093	0.011490843271117093	stimulus	shuffle	LO038
586	0.0007342770148665753	0.0007342770148665753	previous_choice	shuffle	LO038
587	0.0013321106745780452	0.0013321106745780452	previous_category	shuffle	LO038
588	-0.006946787883775525	0.006946787883775525	previous_interaction	shuffle	LO038
589	0.0041307758317189695	0.0041307758317189695	choice_two_back	shuffle	LO038
590	-0.018410250537511923	0.018410250537511923	category_two_back	shuffle	LO038
591	0.0024613182277625598	0.0024613182277625598	interaction_two_back	shuffle	LO038
592	-0.0066481120879103425	0.0066481120879103425	intercept	shuffle	LO038
593	-0.005573450629318056	0.005573450629318056	stimulus	shuffle	LO038
594	-0.0005195604647989997	0.0005195604647989997	previous_choice	shuffle	LO038
595	0.008601558360645018	0.008601558360645018	previous_category	shuffle	LO038
596	-0.0070234630878450765	0.0070234630878450765	previous_interaction	shuffle	LO038
597	0.010090221894002362	0.010090221894002362	choice_two_back	shuffle	LO038
598	0.007375577512581197	0.007375577512581197	category_two_back	shuffle	LO038
599	-0.009968032409543779	0.009968032409543779	interaction_two_back	shuffle	LO038
600	-0.015748489179815483	0.015748489179815483	intercept	shuffle	LO038
601	0.011274751193974558	0.011274751193974558	stimulus	shuffle	LO038
602	0.007888984383597072	0.007888984383597072	previous_choice	shuffle	LO038
603	0.014356118347912563	0.014356118347912563	previous_category	shuffle	LO038
604	-0.00790312684912608	0.00790312684912608	previous_interaction	shuffle	LO038
605	0.00911023074338096	0.00911023074338096	choice_two_back	shuffle	LO038
606	0.0017601598476794122	0.0017601598476794122	category_two_back	shuffle	LO038
607	0.014818930479237212	0.014818930479237212	interaction_two_back	shuffle	LO038
608	-0.21113113318279406	0.21113113318279406	intercept	data	LO051
609	1.8777465731131122	1.8777465731131122	stimulus	data	LO051
610	0.37627151264311237	0.37627151264311237	previous_choice	data	LO051
611	0.5498007945163577	0.5498007945163577	previous_category	data	LO051
612	0.1241729365374874	0.1241729365374874	previous_interaction	data	LO051
613	-0.32724057814055973	0.32724057814055973	choice_two_back	data	LO051
614	-0.1237966821379712	0.1237966821379712	category_two_back	data	LO051
615	-0.01653757326078127	0.01653757326078127	interaction_two_back	data	LO051
616	-0.8678478157199007	0.8678478157199007	intercept	data	LO051
617	1.6357728225635715	1.6357728225635715	stimulus	data	LO051
618	0.22033358292646582	0.22033358292646582	previous_choice	data	LO051
619	0.1589580981733883	0.1589580981733883	previous_category	data	LO051
620	0.8329174394440495	0.8329174394440495	previous_interaction	data	LO051
621	0.21979125463685592	0.21979125463685592	choice_two_back	data	LO051
622	0.13286239958759183	0.13286239958759183	category_two_back	data	LO051
623	-0.1559146391042726	0.1559146391042726	interaction_two_back	data	LO051
624	0.3344972381375816	0.3344972381375816	intercept	data	LO051
625	2.5857549608347963	2.5857549608347963	stimulus	data	LO051
626	0.07235039843410587	0.07235039843410587	previous_choice	data	LO051
627	0.1808296368214087	0.1808296368214087	previous_category	data	LO051
628	0.7980103445148748	0.7980103445148748	previous_interaction	data	LO051
629	-0.12783296692543133	0.12783296692543133	choice_two_back	data	LO051
630	-0.40978718281274024	0.40978718281274024	category_two_back	data	LO051
631	-0.7150919972065083	0.7150919972065083	interaction_two_back	data	LO051
632	0.189354602641098	0.189354602641098	intercept	data	LO051
633	2.1194786767276423	2.1194786767276423	stimulus	data	LO051
634	0.5160614527510332	0.5160614527510332	previous_choice	data	LO051
635	-0.18485716225078738	0.18485716225078738	previous_category	data	LO051
636	-0.14654717084086114	0.14654717084086114	previous_interaction	data	LO051
637	0.30941938995505824	0.30941938995505824	choice_two_back	data	LO051
638	-0.13420950765758013	0.13420950765758013	category_two_back	data	LO051
639	-0.9540180752596719	0.9540180752596719	interaction_two_back	data	LO051
640	0.5906278483049671	0.5906278483049671	intercept	data	LO051
641	2.7365012014225654	2.7365012014225654	stimulus	data	LO051
642	0.5705791877881972	0.5705791877881972	previous_choice	data	LO051
643	-0.5291505899133624	0.5291505899133624	previous_category	data	LO051
644	-0.20033899514510645	0.20033899514510645	previous_interaction	data	LO051
645	-0.6029072692135087	0.6029072692135087	choice_two_back	data	LO051
646	0.28607533978769123	0.28607533978769123	category_two_back	data	LO051
647	-0.49684373561508693	0.49684373561508693	interaction_two_back	data	LO051
648	-0.36243483205661836	0.36243483205661836	intercept	data	LO051
649	2.4136300218951026	2.4136300218951026	stimulus	data	LO051
650	-0.3155001937637615	0.3155001937637615	previous_choice	data	LO051
651	0.6624602937964937	0.6624602937964937	previous_category	data	LO051
652	0.6878089175247558	0.6878089175247558	previous_interaction	data	LO051
653	-0.5327232049998746	0.5327232049998746	choice_two_back	data	LO051
654	0.08005949759945089	0.08005949759945089	category_two_back	data	LO051
655	0.2247243235196604	0.2247243235196604	interaction_two_back	data	LO051
656	-0.46821264287192094	0.46821264287192094	intercept	data	LO051
657	2.2509426455175365	2.2509426455175365	stimulus	data	LO051
658	0.7058670405940596	0.7058670405940596	previous_choice	data	LO051
659	0.5540224397590844	0.5540224397590844	previous_category	data	LO051
660	-0.11408497383910855	0.11408497383910855	previous_interaction	data	LO051
661	-0.17621189218777292	0.17621189218777292	choice_two_back	data	LO051
662	-0.1842976457796917	0.1842976457796917	category_two_back	data	LO051
663	0.1821830193996128	0.1821830193996128	interaction_two_back	data	LO051
664	-0.28799375372206837	0.28799375372206837	intercept	data	LO051
665	1.8449856041020618	1.8449856041020618	stimulus	data	LO051
666	0.17941240239564113	0.17941240239564113	previous_choice	data	LO051
667	0.09769775054550199	0.09769775054550199	previous_category	data	LO051
668	0.5662064805679615	0.5662064805679615	previous_interaction	data	LO051
669	0.22086946536476373	0.22086946536476373	choice_two_back	data	LO051
670	-0.299683376177347	0.299683376177347	category_two_back	data	LO051
671	-0.5358602587063725	0.5358602587063725	interaction_two_back	data	LO051
672	-0.15470531032902662	0.15470531032902662	intercept	data	LO051
673	1.330681047468794	1.330681047468794	stimulus	data	LO051
674	-0.15211546069471274	0.15211546069471274	previous_choice	data	LO051
675	0.22746900706822007	0.22746900706822007	previous_category	data	LO051
676	0.16794193190620402	0.16794193190620402	previous_interaction	data	LO051
677	-0.02800765689919916	0.02800765689919916	choice_two_back	data	LO051
678	-0.3437213446797434	0.3437213446797434	category_two_back	data	LO051
679	-0.2168766687188766	0.2168766687188766	interaction_two_back	data	LO051
680	-0.715115345784879	0.715115345784879	intercept	data	LO051
681	1.2899774419883845	1.2899774419883845	stimulus	data	LO051
682	0.33166475452199734	0.33166475452199734	previous_choice	data	LO051
683	0.18353556040617708	0.18353556040617708	previous_category	data	LO051
684	1.5455866780776901	1.5455866780776901	previous_interaction	data	LO051
685	0.05026746691550174	0.05026746691550174	choice_two_back	data	LO051
686	-0.28816487264516805	0.28816487264516805	category_two_back	data	LO051
687	-0.8030995524616019	0.8030995524616019	interaction_two_back	data	LO051
688	-0.24537274668700385	0.24537274668700385	intercept	data	LO051
689	1.2971704736419154	1.2971704736419154	stimulus	data	LO051
690	0.245140888872161	0.245140888872161	previous_choice	data	LO051
691	-0.40450543680346673	0.40450543680346673	previous_category	data	LO051
692	0.583533484753385	0.583533484753385	previous_interaction	data	LO051
693	0.037457641192543335	0.037457641192543335	choice_two_back	data	LO051
694	0.2627789246664958	0.2627789246664958	category_two_back	data	LO051
695	-0.09558189637689884	0.09558189637689884	interaction_two_back	data	LO051
696	0.018060418039283706	0.018060418039283706	intercept	data	LO051
697	1.6204779965562743	1.6204779965562743	stimulus	data	LO051
698	0.2591561220179228	0.2591561220179228	previous_choice	data	LO051
699	0.36752891037346747	0.36752891037346747	previous_category	data	LO051
700	0.08966952436900326	0.08966952436900326	previous_interaction	data	LO051
701	-0.7475575342463577	0.7475575342463577	choice_two_back	data	LO051
702	0.5096096765246433	0.5096096765246433	category_two_back	data	LO051
703	-0.02620791645009172	0.02620791645009172	interaction_two_back	data	LO051
704	-0.27862308130716185	0.27862308130716185	intercept	data	LO051
705	1.8041070257797625	1.8041070257797625	stimulus	data	LO051
706	0.5314596261001219	0.5314596261001219	previous_choice	data	LO051
707	0.45506946728882886	0.45506946728882886	previous_category	data	LO051
708	0.5255334744581979	0.5255334744581979	previous_interaction	data	LO051
709	-0.0383548375573901	0.0383548375573901	choice_two_back	data	LO051
710	-0.34956762197007674	0.34956762197007674	category_two_back	data	LO051
711	-0.2350463014348539	0.2350463014348539	interaction_two_back	data	LO051
712	-1.052102799558397	1.052102799558397	intercept	data	LO051
713	1.6047686127648941	1.6047686127648941	stimulus	data	LO051
714	1.0813447577278774	1.0813447577278774	previous_choice	data	LO051
715	1.01462392333449	1.01462392333449	previous_category	data	LO051
716	0.01897328240697297	0.01897328240697297	previous_interaction	data	LO051
717	0.5915010905396534	0.5915010905396534	choice_two_back	data	LO051
718	-0.7368554181706297	0.7368554181706297	category_two_back	data	LO051
719	-0.18007459224915903	0.18007459224915903	interaction_two_back	data	LO051
720	-0.752470644067237	0.752470644067237	intercept	data	LO051
721	1.1046102814021368	1.1046102814021368	stimulus	data	LO051
722	0.5458823050771402	0.5458823050771402	previous_choice	data	LO051
723	0.4751201880710393	0.4751201880710393	previous_category	data	LO051
724	0.23077915923217807	0.23077915923217807	previous_interaction	data	LO051
725	-0.20167372706493367	0.20167372706493367	choice_two_back	data	LO051
726	0.18694622229396876	0.18694622229396876	category_two_back	data	LO051
727	-0.10474435987669992	0.10474435987669992	interaction_two_back	data	LO051
728	0.15690990909128483	0.15690990909128483	intercept	data	LO051
729	1.2562841264426	1.2562841264426	stimulus	data	LO051
730	0.04839320790207823	0.04839320790207823	previous_choice	data	LO051
731	-0.03209031057597158	0.03209031057597158	previous_category	data	LO051
732	0.04316262033240716	0.04316262033240716	previous_interaction	data	LO051
733	-0.10734262904601868	0.10734262904601868	choice_two_back	data	LO051
734	-0.27346194628417714	0.27346194628417714	category_two_back	data	LO051
735	-0.01165342451212071	0.01165342451212071	interaction_two_back	data	LO051
736	-0.06035040368918641	0.06035040368918641	intercept	data	LO051
737	1.4646153039218295	1.4646153039218295	stimulus	data	LO051
738	0.2961364065439606	0.2961364065439606	previous_choice	data	LO051
739	0.05759639544433601	0.05759639544433601	previous_category	data	LO051
740	-0.0028591307628944808	0.0028591307628944808	previous_interaction	data	LO051
741	0.360532400538829	0.360532400538829	choice_two_back	data	LO051
742	-0.23734597362628002	0.23734597362628002	category_two_back	data	LO051
743	-0.21417012904791427	0.21417012904791427	interaction_two_back	data	LO051
744	0.09975586141008973	0.09975586141008973	intercept	data	LO051
745	1.8572335952644081	1.8572335952644081	stimulus	data	LO051
746	0.05600152126256162	0.05600152126256162	previous_choice	data	LO051
747	0.435069352673023	0.435069352673023	previous_category	data	LO051
748	0.4794669739111247	0.4794669739111247	previous_interaction	data	LO051
749	0.3959352765703313	0.3959352765703313	choice_two_back	data	LO051
750	-0.5116498022080918	0.5116498022080918	category_two_back	data	LO051
751	-0.5020289946267914	0.5020289946267914	interaction_two_back	data	LO051
752	-0.04134985330541007	0.04134985330541007	intercept	data	LO051
753	1.5110284911327907	1.5110284911327907	stimulus	data	LO051
754	0.13566671221102236	0.13566671221102236	previous_choice	data	LO051
755	0.22801507970657636	0.22801507970657636	previous_category	data	LO051
756	0.8966211977616736	0.8966211977616736	previous_interaction	data	LO051
757	-0.2958462943300018	0.2958462943300018	choice_two_back	data	LO051
758	-0.10806036361768037	0.10806036361768037	category_two_back	data	LO051
759	-0.34427931666590406	0.34427931666590406	interaction_two_back	data	LO051
760	0.0700609539188052	0.0700609539188052	intercept	data	LO051
761	1.1131505864555609	1.1131505864555609	stimulus	data	LO051
762	0.48765186664873195	0.48765186664873195	previous_choice	data	LO051
763	-0.14043699712607682	0.14043699712607682	previous_category	data	LO051
764	-0.146472193433785	0.146472193433785	previous_interaction	data	LO051
765	-0.02943808600178927	0.02943808600178927	choice_two_back	data	LO051
766	-0.1080470336489946	0.1080470336489946	category_two_back	data	LO051
767	0.11772438974624404	0.11772438974624404	interaction_two_back	data	LO051
768	0.27472346784870255	0.27472346784870255	intercept	data	LO051
769	1.3875064818313982	1.3875064818313982	stimulus	data	LO051
770	-0.39444676536452783	0.39444676536452783	previous_choice	data	LO051
771	-0.5469412238837372	0.5469412238837372	previous_category	data	LO051
772	-0.42950474824892815	0.42950474824892815	previous_interaction	data	LO051
773	0.5776522827055651	0.5776522827055651	choice_two_back	data	LO051
774	0.07796180296250026	0.07796180296250026	category_two_back	data	LO051
775	0.15545161306144709	0.15545161306144709	interaction_two_back	data	LO051
776	0.45772392372931464	0.45772392372931464	intercept	data	LO051
777	0.6591375756340873	0.6591375756340873	stimulus	data	LO051
778	-0.08177431401751471	0.08177431401751471	previous_choice	data	LO051
779	-0.7620991370997482	0.7620991370997482	previous_category	data	LO051
780	0.01416658536709635	0.01416658536709635	previous_interaction	data	LO051
781	-0.32073586237715457	0.32073586237715457	choice_two_back	data	LO051
782	-0.0481485551253853	0.0481485551253853	category_two_back	data	LO051
783	-0.5772379947782943	0.5772379947782943	interaction_two_back	data	LO051
784	-0.2479483963509646	0.2479483963509646	intercept	data	LO051
785	1.5582966200383526	1.5582966200383526	stimulus	data	LO051
786	0.7672597992891463	0.7672597992891463	previous_choice	data	LO051
787	-0.03829474101957557	0.03829474101957557	previous_category	data	LO051
788	0.08548783016581005	0.08548783016581005	previous_interaction	data	LO051
789	0.3761944750552711	0.3761944750552711	choice_two_back	data	LO051
790	-0.061530979112708765	0.061530979112708765	category_two_back	data	LO051
791	-0.1870288762018435	0.1870288762018435	interaction_two_back	data	LO051
792	-0.09992313618174434	0.09992313618174434	intercept	data	LO051
793	2.0152602786734697	2.0152602786734697	stimulus	data	LO051
794	-0.214968176643332	0.214968176643332	previous_choice	data	LO051
795	0.36333303214135637	0.36333303214135637	previous_category	data	LO051
796	0.3606043639814919	0.3606043639814919	previous_interaction	data	LO051
797	0.19140565317836794	0.19140565317836794	choice_two_back	data	LO051
798	0.23394489636710097	0.23394489636710097	category_two_back	data	LO051
799	-0.2264628695526191	0.2264628695526191	interaction_two_back	data	LO051
800	-0.9442500149713641	0.9442500149713641	intercept	data	LO051
801	1.4499980369373342	1.4499980369373342	stimulus	data	LO051
802	0.4238740834556466	0.4238740834556466	previous_choice	data	LO051
803	0.7708330961781803	0.7708330961781803	previous_category	data	LO051
804	0.5507461532929872	0.5507461532929872	previous_interaction	data	LO051
805	0.2461657959123759	0.2461657959123759	choice_two_back	data	LO051
806	-0.10030249418163281	0.10030249418163281	category_two_back	data	LO051
807	0.5136717437052707	0.5136717437052707	interaction_two_back	data	LO051
808	0.00683059873432347	0.00683059873432347	intercept	data	LO051
809	1.3503453901917826	1.3503453901917826	stimulus	data	LO051
810	-0.2061032851169524	0.2061032851169524	previous_choice	data	LO051
811	-0.06626454417465871	0.06626454417465871	previous_category	data	LO051
812	-0.009309762654896732	0.009309762654896732	previous_interaction	data	LO051
813	-0.010091336421400789	0.010091336421400789	choice_two_back	data	LO051
814	-0.5000403148189981	0.5000403148189981	category_two_back	data	LO051
815	0.7286137951040793	0.7286137951040793	interaction_two_back	data	LO051
816	0.017874036802036714	0.017874036802036714	intercept	data	LO051
817	1.748015874092596	1.748015874092596	stimulus	data	LO051
818	-0.6499080622906722	0.6499080622906722	previous_choice	data	LO051
819	0.1528168993414286	0.1528168993414286	previous_category	data	LO051
820	0.43306218061018176	0.43306218061018176	previous_interaction	data	LO051
821	0.0649761936194844	0.0649761936194844	choice_two_back	data	LO051
822	0.1820589107924981	0.1820589107924981	category_two_back	data	LO051
823	-0.09635111961113538	0.09635111961113538	interaction_two_back	data	LO051
824	-0.666198625055513	0.666198625055513	intercept	data	LO051
825	2.0073590687155085	2.0073590687155085	stimulus	data	LO051
826	0.7860747842416538	0.7860747842416538	previous_choice	data	LO051
827	-0.4157253229825886	0.4157253229825886	previous_category	data	LO051
828	0.8744003149627325	0.8744003149627325	previous_interaction	data	LO051
829	0.21581198717149727	0.21581198717149727	choice_two_back	data	LO051
830	-0.21352977161140727	0.21352977161140727	category_two_back	data	LO051
831	0.4407912224410148	0.4407912224410148	interaction_two_back	data	LO051
832	-0.08213610104805961	0.08213610104805961	intercept	data	LO051
833	1.7533957806827987	1.7533957806827987	stimulus	data	LO051
834	0.19375518661716254	0.19375518661716254	previous_choice	data	LO051
835	-0.4058754814425994	0.4058754814425994	previous_category	data	LO051
836	1.0891385833792973	1.0891385833792973	previous_interaction	data	LO051
837	-0.36335511872552945	0.36335511872552945	choice_two_back	data	LO051
838	-0.23376155534337312	0.23376155534337312	category_two_back	data	LO051
839	-0.18219890822037638	0.18219890822037638	interaction_two_back	data	LO051
840	0.11501625767402578	0.11501625767402578	intercept	data	LO051
841	1.7016397628927016	1.7016397628927016	stimulus	data	LO051
842	0.15885554995553933	0.15885554995553933	previous_choice	data	LO051
843	0.11203916186627222	0.11203916186627222	previous_category	data	LO051
844	0.441485896352449	0.441485896352449	previous_interaction	data	LO051
845	-0.29202637763141864	0.29202637763141864	choice_two_back	data	LO051
846	-0.46391499953350224	0.46391499953350224	category_two_back	data	LO051
847	0.15437922957140662	0.15437922957140662	interaction_two_back	data	LO051
848	-0.7470971170625955	0.7470971170625955	intercept	data	LO051
849	2.0976964897349184	2.0976964897349184	stimulus	data	LO051
850	0.8824588412130162	0.8824588412130162	previous_choice	data	LO051
851	0.38434069590083425	0.38434069590083425	previous_category	data	LO051
852	0.9165263925316369	0.9165263925316369	previous_interaction	data	LO051
853	-0.686472451782064	0.686472451782064	choice_two_back	data	LO051
854	-0.13180243945687814	0.13180243945687814	category_two_back	data	LO051
855	-0.12408962583057294	0.12408962583057294	interaction_two_back	data	LO051
856	-0.676271310989772	0.676271310989772	intercept	data	LO051
857	1.919453430824242	1.919453430824242	stimulus	data	LO051
858	0.10434816718764128	0.10434816718764128	previous_choice	data	LO051
859	0.036711117739573106	0.036711117739573106	previous_category	data	LO051
860	0.6463161431650483	0.6463161431650483	previous_interaction	data	LO051
861	0.2654683126203926	0.2654683126203926	choice_two_back	data	LO051
862	0.0707137788172609	0.0707137788172609	category_two_back	data	LO051
863	0.2192065701965491	0.2192065701965491	interaction_two_back	data	LO051
864	-0.5238740752166008	0.5238740752166008	intercept	data	LO051
865	1.1598046231678656	1.1598046231678656	stimulus	data	LO051
866	0.40706033852250667	0.40706033852250667	previous_choice	data	LO051
867	0.3586817685350482	0.3586817685350482	previous_category	data	LO051
868	0.4363565814405712	0.4363565814405712	previous_interaction	data	LO051
869	-0.5905864601004066	0.5905864601004066	choice_two_back	data	LO051
870	0.02889085707129563	0.02889085707129563	category_two_back	data	LO051
871	0.09127870755879028	0.09127870755879028	interaction_two_back	data	LO051
872	-0.7141144188705951	0.7141144188705951	intercept	data	LO051
873	2.068927840180689	2.068927840180689	stimulus	data	LO051
874	0.35653812209068675	0.35653812209068675	previous_choice	data	LO051
875	0.18717511507357756	0.18717511507357756	previous_category	data	LO051
876	0.8271448618375288	0.8271448618375288	previous_interaction	data	LO051
877	0.3061831827419205	0.3061831827419205	choice_two_back	data	LO051
878	-0.37630791746650394	0.37630791746650394	category_two_back	data	LO051
879	-0.03448208190760368	0.03448208190760368	interaction_two_back	data	LO051
880	-0.4400634587128772	0.4400634587128772	intercept	data	LO051
881	1.6987055029229328	1.6987055029229328	stimulus	data	LO051
882	0.2588090275017658	0.2588090275017658	previous_choice	data	LO051
883	-0.19402653106246645	0.19402653106246645	previous_category	data	LO051
884	0.6158266130697497	0.6158266130697497	previous_interaction	data	LO051
885	0.2362843804417651	0.2362843804417651	choice_two_back	data	LO051
886	0.1667727595426655	0.1667727595426655	category_two_back	data	LO051
887	-0.16580164351986704	0.16580164351986704	interaction_two_back	data	LO051
888	-0.4804367772358118	0.4804367772358118	intercept	data	LO051
889	1.4782993133699456	1.4782993133699456	stimulus	data	LO051
890	0.29524636719944575	0.29524636719944575	previous_choice	data	LO051
891	0.06950024324771358	0.06950024324771358	previous_category	data	LO051
892	0.6587247341236127	0.6587247341236127	previous_interaction	data	LO051
893	-0.1871878733997747	0.1871878733997747	choice_two_back	data	LO051
894	-0.015115431934157764	0.015115431934157764	category_two_back	data	LO051
895	0.032514709491316456	0.032514709491316456	interaction_two_back	data	LO051
896	0.012061058394908963	0.012061058394908963	intercept	data	LO051
897	1.3265419520735822	1.3265419520735822	stimulus	data	LO051
898	-0.23755050211223644	0.23755050211223644	previous_choice	data	LO051
899	-0.04860662651472424	0.04860662651472424	previous_category	data	LO051
900	0.5847780907937855	0.5847780907937855	previous_interaction	data	LO051
901	-0.05378667787285716	0.05378667787285716	choice_two_back	data	LO051
902	-0.002751253751249852	0.002751253751249852	category_two_back	data	LO051
903	-0.1915554766730753	0.1915554766730753	interaction_two_back	data	LO051
904	-0.25646479534590616	0.25646479534590616	intercept	data	LO051
905	1.403955120641464	1.403955120641464	stimulus	data	LO051
906	-0.19033886389623778	0.19033886389623778	previous_choice	data	LO051
907	0.5301364792669825	0.5301364792669825	previous_category	data	LO051
908	0.42515281785970377	0.42515281785970377	previous_interaction	data	LO051
909	-0.06328291215383414	0.06328291215383414	choice_two_back	data	LO051
910	0.11565721058564254	0.11565721058564254	category_two_back	data	LO051
911	-0.1283571967339476	0.1283571967339476	interaction_two_back	data	LO051
912	0.011175400321113051	0.011175400321113051	intercept	data	LO051
913	2.646276495578763	2.646276495578763	stimulus	data	LO051
914	0.16462692448067537	0.16462692448067537	previous_choice	data	LO051
915	-0.5488478671404373	0.5488478671404373	previous_category	data	LO051
916	-0.08120774080210402	0.08120774080210402	previous_interaction	data	LO051
917	-0.026789257661348157	0.026789257661348157	choice_two_back	data	LO051
918	0.41323918850272906	0.41323918850272906	category_two_back	data	LO051
919	-0.12969886903168001	0.12969886903168001	interaction_two_back	data	LO051
920	0.34531077938055704	0.34531077938055704	intercept	data	LO051
921	1.6864963489414777	1.6864963489414777	stimulus	data	LO051
922	-0.4917070619950415	0.4917070619950415	previous_choice	data	LO051
923	0.5396178502326804	0.5396178502326804	previous_category	data	LO051
924	0.43367770832216995	0.43367770832216995	previous_interaction	data	LO051
925	0.12363732211145681	0.12363732211145681	choice_two_back	data	LO051
926	-0.6975579069116641	0.6975579069116641	category_two_back	data	LO051
927	-0.003044806432131667	0.003044806432131667	interaction_two_back	data	LO051
928	-0.0009883523957029408	0.0009883523957029408	intercept	shuffle	LO051
929	0.004259247440480748	0.004259247440480748	stimulus	shuffle	LO051
930	-0.00907749089605969	0.00907749089605969	previous_choice	shuffle	LO051
931	-0.0036306020662867067	0.0036306020662867067	previous_category	shuffle	LO051
932	0.009184089238200114	0.009184089238200114	previous_interaction	shuffle	LO051
933	-0.007488084083867068	0.007488084083867068	choice_two_back	shuffle	LO051
934	0.006826645086624289	0.006826645086624289	category_two_back	shuffle	LO051
935	0.009162451075650627	0.009162451075650627	interaction_two_back	shuffle	LO051
936	0.001502261213727825	0.001502261213727825	intercept	shuffle	LO051
937	-0.00886394513085271	0.00886394513085271	stimulus	shuffle	LO051
938	0.010168080792859786	0.010168080792859786	previous_choice	shuffle	LO051
939	-0.004901866557613152	0.004901866557613152	previous_category	shuffle	LO051
940	-0.006274982910274796	0.006274982910274796	previous_interaction	shuffle	LO051
941	0.013391020822634225	0.013391020822634225	choice_two_back	shuffle	LO051
942	-0.009051192067407213	0.009051192067407213	category_two_back	shuffle	LO051
943	0.004628586065432137	0.004628586065432137	interaction_two_back	shuffle	LO051
944	0.0058155208733870435	0.0058155208733870435	intercept	shuffle	LO051
945	-0.00027053047943832135	0.00027053047943832135	stimulus	shuffle	LO051
946	-0.0022817702747383647	0.0022817702747383647	previous_choice	shuffle	LO051
947	-0.01990868440569888	0.01990868440569888	previous_category	shuffle	LO051
948	0.0069379803513738595	0.0069379803513738595	previous_interaction	shuffle	LO051
949	0.023808268050520234	0.023808268050520234	choice_two_back	shuffle	LO051
950	-0.02329039236644302	0.02329039236644302	category_two_back	shuffle	LO051
951	0.0017052206584010595	0.0017052206584010595	interaction_two_back	shuffle	LO051
952	-0.006852036527061688	0.006852036527061688	intercept	shuffle	LO051
953	-0.002519206522635058	0.002519206522635058	stimulus	shuffle	LO051
954	0.019390680030067255	0.019390680030067255	previous_choice	shuffle	LO051
955	-0.008841011561804384	0.008841011561804384	previous_category	shuffle	LO051
956	-0.016556021130650266	0.016556021130650266	previous_interaction	shuffle	LO051
957	-0.007345664624012686	0.007345664624012686	choice_two_back	shuffle	LO051
958	0.015798642799684064	0.015798642799684064	category_two_back	shuffle	LO051
959	0.015223916480451568	0.015223916480451568	interaction_two_back	shuffle	LO051
960	0.01485893284510779	0.01485893284510779	intercept	shuffle	LO051
961	0.002611630910991482	0.002611630910991482	stimulus	shuffle	LO051
962	0.0033636099140767783	0.0033636099140767783	previous_choice	shuffle	LO051
963	-0.015411283757548489	0.015411283757548489	previous_category	shuffle	LO051
964	-0.013606524935784022	0.013606524935784022	previous_interaction	shuffle	LO051
965	-0.0030506447200024643	0.0030506447200024643	choice_two_back	shuffle	LO051
966	-0.00784763017622263	0.00784763017622263	category_two_back	shuffle	LO051
967	0.00532519955601202	0.00532519955601202	interaction_two_back	shuffle	LO051
968	0.0012883806118906094	0.0012883806118906094	intercept	shuffle	LO051
969	0.005489310851460882	0.005489310851460882	stimulus	shuffle	LO051
970	-0.007713893663975534	0.007713893663975534	previous_choice	shuffle	LO051
971	-0.018602704628810775	0.018602704628810775	previous_category	shuffle	LO051
972	0.02400527949555318	0.02400527949555318	previous_interaction	shuffle	LO051
973	0.013871721319362219	0.013871721319362219	choice_two_back	shuffle	LO051
974	-0.009188162005604857	0.009188162005604857	category_two_back	shuffle	LO051
975	-0.0008746304064751119	0.0008746304064751119	interaction_two_back	shuffle	LO051
976	-0.006276116736285677	0.006276116736285677	intercept	shuffle	LO051
977	0.00037323605487893705	0.00037323605487893705	stimulus	shuffle	LO051
978	0.006729902275854571	0.006729902275854571	previous_choice	shuffle	LO051
979	0.01665086375432683	0.01665086375432683	previous_category	shuffle	LO051
980	-0.008422800698553074	0.008422800698553074	previous_interaction	shuffle	LO051
981	-0.007620460605281444	0.007620460605281444	choice_two_back	shuffle	LO051
982	0.002536543172073584	0.002536543172073584	category_two_back	shuffle	LO051
983	0.0045291571175872705	0.0045291571175872705	interaction_two_back	shuffle	LO051
984	0.0017358860250252476	0.0017358860250252476	intercept	shuffle	LO051
985	0.009302353097897256	0.009302353097897256	stimulus	shuffle	LO051
986	-0.013359491484607742	0.013359491484607742	previous_choice	shuffle	LO051
987	-0.004003654552708944	0.004003654552708944	previous_category	shuffle	LO051
988	-0.0015353390987379201	0.0015353390987379201	previous_interaction	shuffle	LO051
989	0.0030698977256240307	0.0030698977256240307	choice_two_back	shuffle	LO051
990	0.01400074669543841	0.01400074669543841	category_two_back	shuffle	LO051
991	-0.013019733553590037	0.013019733553590037	interaction_two_back	shuffle	LO051
992	0.014734140069734348	0.014734140069734348	intercept	shuffle	LO051
993	-0.006968939893720876	0.006968939893720876	stimulus	shuffle	LO051
994	-0.011883545507442661	0.011883545507442661	previous_choice	shuffle	LO051
995	-0.0046603199041393845	0.0046603199041393845	previous_category	shuffle	LO051
996	-0.0033600186543409384	0.0033600186543409384	previous_interaction	shuffle	LO051
997	-0.015521342296983596	0.015521342296983596	choice_two_back	shuffle	LO051
998	0.009138059604926847	0.009138059604926847	category_two_back	shuffle	LO051
999	-0.008662756822956018	0.008662756822956018	interaction_two_back	shuffle	LO051
1000	0.007926561532534394	0.007926561532534394	intercept	shuffle	LO051
1001	-0.01205621082980435	0.01205621082980435	stimulus	shuffle	LO051
1002	-0.029965881477797496	0.029965881477797496	previous_choice	shuffle	LO051
1003	0.02213845483032152	0.02213845483032152	previous_category	shuffle	LO051
1004	0.01042172019847258	0.01042172019847258	previous_interaction	shuffle	LO051
1005	-0.017639587607003362	0.017639587607003362	choice_two_back	shuffle	LO051
1006	0.0014955800766050494	0.0014955800766050494	category_two_back	shuffle	LO051
1007	0.005503907078976405	0.005503907078976405	interaction_two_back	shuffle	LO051
1008	-0.020034218669004705	0.020034218669004705	intercept	shuffle	LO051
1009	-0.006769307759290616	0.006769307759290616	stimulus	shuffle	LO051
1010	0.029450184472328653	0.029450184472328653	previous_choice	shuffle	LO051
1011	-0.025894073904456447	0.025894073904456447	previous_category	shuffle	LO051
1012	0.01824047927542549	0.01824047927542549	previous_interaction	shuffle	LO051
1013	0.00933548071108213	0.00933548071108213	choice_two_back	shuffle	LO051
1014	-0.0019346964256355763	0.0019346964256355763	category_two_back	shuffle	LO051
1015	0.01150489646426565	0.01150489646426565	interaction_two_back	shuffle	LO051
1016	0.004056946806935502	0.004056946806935502	intercept	shuffle	LO051
1017	0.006390592015881661	0.006390592015881661	stimulus	shuffle	LO051
1018	-0.003866394706714303	0.003866394706714303	previous_choice	shuffle	LO051
1019	0.004787850464976737	0.004787850464976737	previous_category	shuffle	LO051
1020	0.005300730585942519	0.005300730585942519	previous_interaction	shuffle	LO051
1021	-0.011442096647188427	0.011442096647188427	choice_two_back	shuffle	LO051
1022	0.007360598779630841	0.007360598779630841	category_two_back	shuffle	LO051
1023	-0.009070724618954034	0.009070724618954034	interaction_two_back	shuffle	LO051
1024	-0.006447324398560868	0.006447324398560868	intercept	shuffle	LO051
1025	0.0020524008206808464	0.0020524008206808464	stimulus	shuffle	LO051
1026	0.01295576416564727	0.01295576416564727	previous_choice	shuffle	LO051
1027	-0.004257949479402049	0.004257949479402049	previous_category	shuffle	LO051
1028	-0.00656314417603873	0.00656314417603873	previous_interaction	shuffle	LO051
1029	0.006911181182689865	0.006911181182689865	choice_two_back	shuffle	LO051
1030	-0.010405377190419752	0.010405377190419752	category_two_back	shuffle	LO051
1031	0.014066189328142745	0.014066189328142745	interaction_two_back	shuffle	LO051
1032	-0.0033191742081599427	0.0033191742081599427	intercept	shuffle	LO051
1033	0.0026828556700254193	0.0026828556700254193	stimulus	shuffle	LO051
1034	0.010102450984110022	0.010102450984110022	previous_choice	shuffle	LO051
1035	0.006537649630195332	0.006537649630195332	previous_category	shuffle	LO051
1036	-0.005779582458268137	0.005779582458268137	previous_interaction	shuffle	LO051
1037	0.004746078438174956	0.004746078438174956	choice_two_back	shuffle	LO051
1038	-0.006264801065589614	0.006264801065589614	category_two_back	shuffle	LO051
1039	-0.0040218508431875384	0.0040218508431875384	interaction_two_back	shuffle	LO051
1040	-0.007387354901557706	0.007387354901557706	intercept	shuffle	LO051
1041	0.0028928315297396196	0.0028928315297396196	stimulus	shuffle	LO051
1042	0.006787531605709777	0.006787531605709777	previous_choice	shuffle	LO051
1043	-0.003554483275254922	0.003554483275254922	previous_category	shuffle	LO051
1044	-0.003037051437872069	0.003037051437872069	previous_interaction	shuffle	LO051
1045	0.010810608785752754	0.010810608785752754	choice_two_back	shuffle	LO051
1046	0.00915659286425513	0.00915659286425513	category_two_back	shuffle	LO051
1047	-0.00572400391229466	0.00572400391229466	interaction_two_back	shuffle	LO051
1048	0.005615723877750605	0.005615723877750605	intercept	shuffle	LO051
1049	-0.023414280933980056	0.023414280933980056	stimulus	shuffle	LO051
1050	-0.022241168042888032	0.022241168042888032	previous_choice	shuffle	LO051
1051	0.010109199738308584	0.010109199738308584	previous_category	shuffle	LO051
1052	-0.0005774694845315408	0.0005774694845315408	previous_interaction	shuffle	LO051
1053	0.0009000763342180566	0.0009000763342180566	choice_two_back	shuffle	LO051
1054	0.01422152037997651	0.01422152037997651	category_two_back	shuffle	LO051
1055	-0.011346093918690113	0.011346093918690113	interaction_two_back	shuffle	LO051
1056	0.015660596220656593	0.015660596220656593	intercept	shuffle	LO051
1057	0.0025608996566744936	0.0025608996566744936	stimulus	shuffle	LO051
1058	0.016850457118125394	0.016850457118125394	previous_choice	shuffle	LO051
1059	-0.014328670818596291	0.014328670818596291	previous_category	shuffle	LO051
1060	-0.021218196302364788	0.021218196302364788	previous_interaction	shuffle	LO051
1061	-0.0050026691696302954	0.0050026691696302954	choice_two_back	shuffle	LO051
1062	-0.0040378392773519345	0.0040378392773519345	category_two_back	shuffle	LO051
1063	-0.01631115750220989	0.01631115750220989	interaction_two_back	shuffle	LO051
1064	0.017669622619106526	0.017669622619106526	intercept	shuffle	LO051
1065	0.011831158255477231	0.011831158255477231	stimulus	shuffle	LO051
1066	0.0017322371791157246	0.0017322371791157246	previous_choice	shuffle	LO051
1067	-0.006175876478351357	0.006175876478351357	previous_category	shuffle	LO051
1068	-0.009392968045142202	0.009392968045142202	previous_interaction	shuffle	LO051
1069	-0.004699548526130971	0.004699548526130971	choice_two_back	shuffle	LO051
1070	-0.02591653271407365	0.02591653271407365	category_two_back	shuffle	LO051
1071	0.0019099831819053797	0.0019099831819053797	interaction_two_back	shuffle	LO051
1072	0.01302813730867573	0.01302813730867573	intercept	shuffle	LO051
1073	-0.0017101887970227688	0.0017101887970227688	stimulus	shuffle	LO051
1074	0.0033945219415528346	0.0033945219415528346	previous_choice	shuffle	LO051
1075	-0.0074691722031358715	0.0074691722031358715	previous_category	shuffle	LO051
1076	-0.013667712750457701	0.013667712750457701	previous_interaction	shuffle	LO051
1077	-0.020139776676214714	0.020139776676214714	choice_two_back	shuffle	LO051
1078	-0.00032145925922431466	0.00032145925922431466	category_two_back	shuffle	LO051
1079	0.00986096110058314	0.00986096110058314	interaction_two_back	shuffle	LO051
1080	0.007737247029286801	0.007737247029286801	intercept	shuffle	LO051
1081	0.015654475745592613	0.015654475745592613	stimulus	shuffle	LO051
1082	-0.006123135070792706	0.006123135070792706	previous_choice	shuffle	LO051
1083	0.0008002762001903322	0.0008002762001903322	previous_category	shuffle	LO051
1084	-0.00857568767172183	0.00857568767172183	previous_interaction	shuffle	LO051
1085	-0.002909931437290825	0.002909931437290825	choice_two_back	shuffle	LO051
1086	0.0016396437466367744	0.0016396437466367744	category_two_back	shuffle	LO051
1087	0.004165203195336021	0.004165203195336021	interaction_two_back	shuffle	LO051
1088	0.009019354343926056	0.009019354343926056	intercept	shuffle	LO051
1089	0.03956182463924231	0.03956182463924231	stimulus	shuffle	LO051
1090	-0.005269880504224827	0.005269880504224827	previous_choice	shuffle	LO051
1091	0.005332205323249851	0.005332205323249851	previous_category	shuffle	LO051
1092	-0.0033821073024961415	0.0033821073024961415	previous_interaction	shuffle	LO051
1093	0.013566470633076278	0.013566470633076278	choice_two_back	shuffle	LO051
1094	-0.030692017026886686	0.030692017026886686	category_two_back	shuffle	LO051
1095	-0.008592091793568655	0.008592091793568655	interaction_two_back	shuffle	LO051
1096	0.004858766095818286	0.004858766095818286	intercept	shuffle	LO051
1097	-0.011202258687585873	0.011202258687585873	stimulus	shuffle	LO051
1098	-0.014681850316334587	0.014681850316334587	previous_choice	shuffle	LO051
1099	-0.007532553880702947	0.007532553880702947	previous_category	shuffle	LO051
1100	-0.011395318942359931	0.011395318942359931	previous_interaction	shuffle	LO051
1101	0.007215684909215323	0.007215684909215323	choice_two_back	shuffle	LO051
1102	0.001966389816816958	0.001966389816816958	category_two_back	shuffle	LO051
1103	0.025858645711176236	0.025858645711176236	interaction_two_back	shuffle	LO051
1104	-0.0060907186094559685	0.0060907186094559685	intercept	shuffle	LO051
1105	-0.012247464990912189	0.012247464990912189	stimulus	shuffle	LO051
1106	0.014006779743796136	0.014006779743796136	previous_choice	shuffle	LO051
1107	-0.0034328701021712196	0.0034328701021712196	previous_category	shuffle	LO051
1108	-0.0012470652249831208	0.0012470652249831208	previous_interaction	shuffle	LO051
1109	-0.01283910165391696	0.01283910165391696	choice_two_back	shuffle	LO051
1110	0.009139269141247134	0.009139269141247134	category_two_back	shuffle	LO051
1111	0.0043166990086152416	0.0043166990086152416	interaction_two_back	shuffle	LO051
1112	-0.0029975367102086517	0.0029975367102086517	intercept	shuffle	LO051
1113	0.01309935618697321	0.01309935618697321	stimulus	shuffle	LO051
1114	-0.0007561351787197898	0.0007561351787197898	previous_choice	shuffle	LO051
1115	-0.001904672470245455	0.001904672470245455	previous_category	shuffle	LO051
1116	-0.014708443075267029	0.014708443075267029	previous_interaction	shuffle	LO051
1117	0.0018168633480286842	0.0018168633480286842	choice_two_back	shuffle	LO051
1118	0.02162226767349978	0.02162226767349978	category_two_back	shuffle	LO051
1119	0.008977641261070847	0.008977641261070847	interaction_two_back	shuffle	LO051
1120	-0.00428323088696751	0.00428323088696751	intercept	shuffle	LO051
1121	0.006153101047176059	0.006153101047176059	stimulus	shuffle	LO051
1122	0.019791945528102536	0.019791945528102536	previous_choice	shuffle	LO051
1123	-0.025727057799801844	0.025727057799801844	previous_category	shuffle	LO051
1124	0.019537387681231835	0.019537387681231835	previous_interaction	shuffle	LO051
1125	0.008431431590904807	0.008431431590904807	choice_two_back	shuffle	LO051
1126	-0.003785897671985028	0.003785897671985028	category_two_back	shuffle	LO051
1127	-0.004928457397768008	0.004928457397768008	interaction_two_back	shuffle	LO051
1128	-0.014814896433625815	0.014814896433625815	intercept	shuffle	LO051
1129	0.02109821530412863	0.02109821530412863	stimulus	shuffle	LO051
1130	0.022223766946089126	0.022223766946089126	previous_choice	shuffle	LO051
1131	-0.003547179357067974	0.003547179357067974	previous_category	shuffle	LO051
1132	0.010183783523224856	0.010183783523224856	previous_interaction	shuffle	LO051
1133	-0.006485065506870008	0.006485065506870008	choice_two_back	shuffle	LO051
1134	0.00765299305287501	0.00765299305287501	category_two_back	shuffle	LO051
1135	-0.0013284258725341112	0.0013284258725341112	interaction_two_back	shuffle	LO051
1136	-0.0052444928775445205	0.0052444928775445205	intercept	shuffle	LO051
1137	0.003413034913091761	0.003413034913091761	stimulus	shuffle	LO051
1138	0.008766343633843309	0.008766343633843309	previous_choice	shuffle	LO051
1139	-0.0009780593889167806	0.0009780593889167806	previous_category	shuffle	LO051
1140	-0.002539900085996577	0.002539900085996577	previous_interaction	shuffle	LO051
1141	0.009100533762644965	0.009100533762644965	choice_two_back	shuffle	LO051
1142	0.0048858150007258395	0.0048858150007258395	category_two_back	shuffle	LO051
1143	-0.012175735963755086	0.012175735963755086	interaction_two_back	shuffle	LO051
1144	0.0036250238734325015	0.0036250238734325015	intercept	shuffle	LO051
1145	0.0023053116407795713	0.0023053116407795713	stimulus	shuffle	LO051
1146	-0.002037248386227124	0.002037248386227124	previous_choice	shuffle	LO051
1147	-0.013669503722555834	0.013669503722555834	previous_category	shuffle	LO051
1148	-0.0013215604598978707	0.0013215604598978707	previous_interaction	shuffle	LO051
1149	0.005957230900077639	0.005957230900077639	choice_two_back	shuffle	LO051
1150	0.003962767548618125	0.003962767548618125	category_two_back	shuffle	LO051
1151	-0.0017347549837965195	0.0017347549837965195	interaction_two_back	shuffle	LO051
1152	0.008530692549709633	0.008530692549709633	intercept	shuffle	LO051
1153	-0.004662380961676529	0.004662380961676529	stimulus	shuffle	LO051
1154	0.014917921873991533	0.014917921873991533	previous_choice	shuffle	LO051
1155	0.0006848558925377969	0.0006848558925377969	previous_category	shuffle	LO051
1156	-0.029764954733715425	0.029764954733715425	previous_interaction	shuffle	LO051
1157	-0.003088098084103019	0.003088098084103019	choice_two_back	shuffle	LO051
1158	0.00016095278105781013	0.00016095278105781013	category_two_back	shuffle	LO051
1159	-0.008440236902775657	0.008440236902775657	interaction_two_back	shuffle	LO051
1160	0.0016552067320455219	0.0016552067320455219	intercept	shuffle	LO051
1161	0.008650467301315936	0.008650467301315936	stimulus	shuffle	LO051
1162	0.014492884112549531	0.014492884112549531	previous_choice	shuffle	LO051
1163	0.007954457926600635	0.007954457926600635	previous_category	shuffle	LO051
1164	-0.021064918807102966	0.021064918807102966	previous_interaction	shuffle	LO051
1165	-6.260437941982932e-05	6.260437941982932e-05	choice_two_back	shuffle	LO051
1166	-0.022899447940998265	0.022899447940998265	category_two_back	shuffle	LO051
1167	0.017571409340094282	0.017571409340094282	interaction_two_back	shuffle	LO051
1168	0.008450434651458004	0.008450434651458004	intercept	shuffle	LO051
1169	-0.0035432012221457525	0.0035432012221457525	stimulus	shuffle	LO051
1170	0.0028609656724126404	0.0028609656724126404	previous_choice	shuffle	LO051
1171	-0.011745194929689763	0.011745194929689763	previous_category	shuffle	LO051
1172	-0.015201357346555519	0.015201357346555519	previous_interaction	shuffle	LO051
1173	-0.015458092866996162	0.015458092866996162	choice_two_back	shuffle	LO051
1174	-0.008766922327124607	0.008766922327124607	category_two_back	shuffle	LO051
1175	0.04013374600970892	0.04013374600970892	interaction_two_back	shuffle	LO051
1176	0.004537326152118936	0.004537326152118936	intercept	shuffle	LO051
1177	0.004686151302223168	0.004686151302223168	stimulus	shuffle	LO051
1178	0.006626090808935714	0.006626090808935714	previous_choice	shuffle	LO051
1179	-0.009302636280289503	0.009302636280289503	previous_category	shuffle	LO051
1180	0.009669626180240523	0.009669626180240523	previous_interaction	shuffle	LO051
1181	-0.006021348012775301	0.006021348012775301	choice_two_back	shuffle	LO051
1182	-0.0008760867035966104	0.0008760867035966104	category_two_back	shuffle	LO051
1183	-0.009547002331597762	0.009547002331597762	interaction_two_back	shuffle	LO051
1184	0.012658394898363946	0.012658394898363946	intercept	shuffle	LO051
1185	-0.002879884243936855	0.002879884243936855	stimulus	shuffle	LO051
1186	-0.012858426052706397	0.012858426052706397	previous_choice	shuffle	LO051
1187	0.004585628148378042	0.004585628148378042	previous_category	shuffle	LO051
1188	-0.013395096646071929	0.013395096646071929	previous_interaction	shuffle	LO051
1189	-0.010813185883147947	0.010813185883147947	choice_two_back	shuffle	LO051
1190	-0.0064147121098598915	0.0064147121098598915	category_two_back	shuffle	LO051
1191	0.001483514247618588	0.001483514247618588	interaction_two_back	shuffle	LO051
1192	-0.009879640410410645	0.009879640410410645	intercept	shuffle	LO051
1193	-0.01284512162649505	0.01284512162649505	stimulus	shuffle	LO051
1194	-0.005171454591303236	0.005171454591303236	previous_choice	shuffle	LO051
1195	0.002796947715107432	0.002796947715107432	previous_category	shuffle	LO051
1196	-0.004817704814237576	0.004817704814237576	previous_interaction	shuffle	LO051
1197	0.013940110676293603	0.013940110676293603	choice_two_back	shuffle	LO051
1198	0.008096500099799085	0.008096500099799085	category_two_back	shuffle	LO051
1199	0.007538091638689519	0.007538091638689519	interaction_two_back	shuffle	LO051
1200	-0.015358966884789504	0.015358966884789504	intercept	shuffle	LO051
1201	0.007300242259621844	0.007300242259621844	stimulus	shuffle	LO051
1202	0.0022888757096975096	0.0022888757096975096	previous_choice	shuffle	LO051
1203	0.028068307081604474	0.028068307081604474	previous_category	shuffle	LO051
1204	-0.017727536286403993	0.017727536286403993	previous_interaction	shuffle	LO051
1205	-0.0028561398984667495	0.0028561398984667495	choice_two_back	shuffle	LO051
1206	0.01151701657060579	0.01151701657060579	category_two_back	shuffle	LO051
1207	0.01003732216487897	0.01003732216487897	interaction_two_back	shuffle	LO051
1208	0.00841176522856866	0.00841176522856866	intercept	shuffle	LO051
1209	-0.004359380780710539	0.004359380780710539	stimulus	shuffle	LO051
1210	0.0038580765125602015	0.0038580765125602015	previous_choice	shuffle	LO051
1211	0.013299239652592356	0.013299239652592356	previous_category	shuffle	LO051
1212	-0.0004509436118499278	0.0004509436118499278	previous_interaction	shuffle	LO051
1213	0.011486236011070588	0.011486236011070588	choice_two_back	shuffle	LO051
1214	-0.044728666260674996	0.044728666260674996	category_two_back	shuffle	LO051
1215	0.01238709552660842	0.01238709552660842	interaction_two_back	shuffle	LO051
1216	-0.00271220895357076	0.00271220895357076	intercept	shuffle	LO051
1217	-0.01169508686975338	0.01169508686975338	stimulus	shuffle	LO051
1218	-0.00544150397383052	0.00544150397383052	previous_choice	shuffle	LO051
1219	0.002782728463576778	0.002782728463576778	previous_category	shuffle	LO051
1220	-0.0028866931405707934	0.0028866931405707934	previous_interaction	shuffle	LO051
1221	0.009808291994511215	0.009808291994511215	choice_two_back	shuffle	LO051
1222	-0.005809012506105241	0.005809012506105241	category_two_back	shuffle	LO051
1223	0.009404570078733469	0.009404570078733469	interaction_two_back	shuffle	LO051
1224	0.0012367918110735938	0.0012367918110735938	intercept	shuffle	LO051
1225	-0.007547769684364979	0.007547769684364979	stimulus	shuffle	LO051
1226	-0.005905489503010005	0.005905489503010005	previous_choice	shuffle	LO051
1227	-0.004445599209517229	0.004445599209517229	previous_category	shuffle	LO051
1228	-0.00039552008697506404	0.00039552008697506404	previous_interaction	shuffle	LO051
1229	0.007509239217158295	0.007509239217158295	choice_two_back	shuffle	LO051
1230	0.00989126962446722	0.00989126962446722	category_two_back	shuffle	LO051
1231	-0.012632003404153266	0.012632003404153266	interaction_two_back	shuffle	LO051
1232	0.006747708821514567	0.006747708821514567	intercept	shuffle	LO051
1233	-0.014449815543199698	0.014449815543199698	stimulus	shuffle	LO051
1234	0.0024419014417016945	0.0024419014417016945	previous_choice	shuffle	LO051
1235	-0.015492053527262267	0.015492053527262267	previous_category	shuffle	LO051
1236	0.01817289326238804	0.01817289326238804	previous_interaction	shuffle	LO051
1237	0.00027020218929832125	0.00027020218929832125	choice_two_back	shuffle	LO051
1238	-0.00959152698887067	0.00959152698887067	category_two_back	shuffle	LO051
1239	-0.007832876184278024	0.007832876184278024	interaction_two_back	shuffle	LO051
1240	-0.0019134222240509606	0.0019134222240509606	intercept	shuffle	LO051
1241	-0.010005440807580365	0.010005440807580365	stimulus	shuffle	LO051
1242	-0.004517010576965845	0.004517010576965845	previous_choice	shuffle	LO051
1243	-0.0035226311645104756	0.0035226311645104756	previous_category	shuffle	LO051
1244	0.020014241404209085	0.020014241404209085	previous_interaction	shuffle	LO051
1245	0.010853917829218136	0.010853917829218136	choice_two_back	shuffle	LO051
1246	-0.010391218990105023	0.010391218990105023	category_two_back	shuffle	LO051
1247	-0.008248598969759336	0.008248598969759336	interaction_two_back	shuffle	LO051
1248	-0.9249987989027086	0.9249987989027086	intercept	data	LO061
1249	1.457323584052939	1.457323584052939	stimulus	data	LO061
1250	0.5319313683188118	0.5319313683188118	previous_choice	data	LO061
1251	0.2720069388175471	0.2720069388175471	previous_category	data	LO061
1252	0.30945202727801646	0.30945202727801646	previous_interaction	data	LO061
1253	1.089959591068519	1.089959591068519	choice_two_back	data	LO061
1254	-0.013986499162333924	0.013986499162333924	category_two_back	data	LO061
1255	0.042068044110281394	0.042068044110281394	interaction_two_back	data	LO061
1256	-0.628668957339596	0.628668957339596	intercept	data	LO061
1257	1.347120456454646	1.347120456454646	stimulus	data	LO061
1258	1.2092138096151661	1.2092138096151661	previous_choice	data	LO061
1259	-0.044785977678988564	0.044785977678988564	previous_category	data	LO061
1260	0.5573597687360508	0.5573597687360508	previous_interaction	data	LO061
1261	-0.056127928515571295	0.056127928515571295	choice_two_back	data	LO061
1262	0.04087880493218634	0.04087880493218634	category_two_back	data	LO061
1263	-0.14932084593296413	0.14932084593296413	interaction_two_back	data	LO061
1264	-0.5464162401270313	0.5464162401270313	intercept	data	LO061
1265	1.7017554625834528	1.7017554625834528	stimulus	data	LO061
1266	1.1079343308948346	1.1079343308948346	previous_choice	data	LO061
1267	0.3502940390982031	0.3502940390982031	previous_category	data	LO061
1268	0.21181779324501301	0.21181779324501301	previous_interaction	data	LO061
1269	-0.13807089832812586	0.13807089832812586	choice_two_back	data	LO061
1270	-0.30093745434494884	0.30093745434494884	category_two_back	data	LO061
1271	0.24261931287295588	0.24261931287295588	interaction_two_back	data	LO061
1272	0.13479711834278388	0.13479711834278388	intercept	data	LO061
1273	1.662214685685857	1.662214685685857	stimulus	data	LO061
1274	-0.01447688384764376	0.01447688384764376	previous_choice	data	LO061
1275	-0.10597084763224858	0.10597084763224858	previous_category	data	LO061
1276	-0.10597084763224858	0.10597084763224858	previous_interaction	data	LO061
1277	0.40439335801383397	0.40439335801383397	choice_two_back	data	LO061
1278	0.18280856140932525	0.18280856140932525	category_two_back	data	LO061
1279	0.18280856140932525	0.18280856140932525	interaction_two_back	data	LO061
1280	0.0705269881517275	0.0705269881517275	intercept	data	LO061
1281	2.2137623435628617	2.2137623435628617	stimulus	data	LO061
1282	0.2779647292661868	0.2779647292661868	previous_choice	data	LO061
1283	0.35583632200826887	0.35583632200826887	previous_category	data	LO061
1284	1.005193579816026	1.005193579816026	previous_interaction	data	LO061
1285	-0.5858152544583269	0.5858152544583269	choice_two_back	data	LO061
1286	-0.14338851032921812	0.14338851032921812	category_two_back	data	LO061
1287	0.19588009306248977	0.19588009306248977	interaction_two_back	data	LO061
1288	0.27510173096154966	0.27510173096154966	intercept	data	LO061
1289	1.8468969631516057	1.8468969631516057	stimulus	data	LO061
1290	0.02302543742295618	0.02302543742295618	previous_choice	data	LO061
1291	0.07507894439665738	0.07507894439665738	previous_category	data	LO061
1292	0.35166217118945314	0.35166217118945314	previous_interaction	data	LO061
1293	0.34625924759593296	0.34625924759593296	choice_two_back	data	LO061
1294	-0.5360920868021176	0.5360920868021176	category_two_back	data	LO061
1295	-0.5360920868021176	0.5360920868021176	interaction_two_back	data	LO061
1296	-0.5598682134405878	0.5598682134405878	intercept	data	LO061
1297	1.5177571146001858	1.5177571146001858	stimulus	data	LO061
1298	0.5578108749892091	0.5578108749892091	previous_choice	data	LO061
1299	0.7192240482494873	0.7192240482494873	previous_category	data	LO061
1300	0.06051372018895191	0.06051372018895191	previous_interaction	data	LO061
1301	0.1021791714877915	0.1021791714877915	choice_two_back	data	LO061
1302	0.14934043288261173	0.14934043288261173	category_two_back	data	LO061
1303	0.055406633749065945	0.055406633749065945	interaction_two_back	data	LO061
1304	0.6222127431634533	0.6222127431634533	intercept	data	LO061
1305	1.494002563357056	1.494002563357056	stimulus	data	LO061
1306	0.3353299260408544	0.3353299260408544	previous_choice	data	LO061
1307	-0.1731048406748516	0.1731048406748516	previous_category	data	LO061
1308	-0.05756906709027373	0.05756906709027373	previous_interaction	data	LO061
1309	-0.3340430858393328	0.3340430858393328	choice_two_back	data	LO061
1310	-0.2960855726975406	0.2960855726975406	category_two_back	data	LO061
1311	-0.3339448242677997	0.3339448242677997	interaction_two_back	data	LO061
1312	0.1482426163442731	0.1482426163442731	intercept	data	LO061
1313	1.5142434421238347	1.5142434421238347	stimulus	data	LO061
1314	0.32259508760720135	0.32259508760720135	previous_choice	data	LO061
1315	0.08553061427279475	0.08553061427279475	previous_category	data	LO061
1316	-0.31412627413597166	0.31412627413597166	previous_interaction	data	LO061
1317	0.24934256884775438	0.24934256884775438	choice_two_back	data	LO061
1318	-0.19318600515661408	0.19318600515661408	category_two_back	data	LO061
1319	-0.05127451788975829	0.05127451788975829	interaction_two_back	data	LO061
1320	0.21798490864600056	0.21798490864600056	intercept	data	LO061
1321	1.4850920931832274	1.4850920931832274	stimulus	data	LO061
1322	0.10313599568345816	0.10313599568345816	previous_choice	data	LO061
1323	0.237183849016111	0.237183849016111	previous_category	data	LO061
1324	-0.22682522270562905	0.22682522270562905	previous_interaction	data	LO061
1325	0.29355055576221517	0.29355055576221517	choice_two_back	data	LO061
1326	-0.06799153983859248	0.06799153983859248	category_two_back	data	LO061
1327	-0.04717950527963885	0.04717950527963885	interaction_two_back	data	LO061
1328	-0.5097287935353619	0.5097287935353619	intercept	data	LO061
1329	0.8911607420964994	0.8911607420964994	stimulus	data	LO061
1330	0.5154079192931321	0.5154079192931321	previous_choice	data	LO061
1331	0.66765523282112	0.66765523282112	previous_category	data	LO061
1332	0.16987536645359907	0.16987536645359907	previous_interaction	data	LO061
1333	-1.0373832918525498	1.0373832918525498	choice_two_back	data	LO061
1334	-0.14056757821831273	0.14056757821831273	category_two_back	data	LO061
1335	1.083166377916964	1.083166377916964	interaction_two_back	data	LO061
1336	-0.49348646790138084	0.49348646790138084	intercept	data	LO061
1337	1.710310664032152	1.710310664032152	stimulus	data	LO061
1338	0.3367044331545429	0.3367044331545429	previous_choice	data	LO061
1339	0.38394016132453385	0.38394016132453385	previous_category	data	LO061
1340	-0.19846540048292605	0.19846540048292605	previous_interaction	data	LO061
1341	0.48448757875391857	0.48448757875391857	choice_two_back	data	LO061
1342	0.0418536263598798	0.0418536263598798	category_two_back	data	LO061
1343	0.2639174966300038	0.2639174966300038	interaction_two_back	data	LO061
1344	-0.2512728038106094	0.2512728038106094	intercept	data	LO061
1345	0.8779066531938488	0.8779066531938488	stimulus	data	LO061
1346	-0.7327095664698605	0.7327095664698605	previous_choice	data	LO061
1347	0.8554329540677716	0.8554329540677716	previous_category	data	LO061
1348	-0.013184933241420066	0.013184933241420066	previous_interaction	data	LO061
1349	0.8105946532721297	0.8105946532721297	choice_two_back	data	LO061
1350	-0.15802127547350656	0.15802127547350656	category_two_back	data	LO061
1351	-0.3406724371211206	0.3406724371211206	interaction_two_back	data	LO061
1352	-0.21825976844573616	0.21825976844573616	intercept	data	LO061
1353	1.2415252034220863	1.2415252034220863	stimulus	data	LO061
1354	0.32295708447682675	0.32295708447682675	previous_choice	data	LO061
1355	-0.3296877206251764	0.3296877206251764	previous_category	data	LO061
1356	-0.15760451059034356	0.15760451059034356	previous_interaction	data	LO061
1357	0.6465988533001983	0.6465988533001983	choice_two_back	data	LO061
1358	-0.021293974566603452	0.021293974566603452	category_two_back	data	LO061
1359	0.12469452932799106	0.12469452932799106	interaction_two_back	data	LO061
1360	0.07754106737998041	0.07754106737998041	intercept	data	LO061
1361	1.25889428098604	1.25889428098604	stimulus	data	LO061
1362	0.32714219423112334	0.32714219423112334	previous_choice	data	LO061
1363	-0.1386210284416919	0.1386210284416919	previous_category	data	LO061
1364	-0.13368799596172248	0.13368799596172248	previous_interaction	data	LO061
1365	-0.16240438383393924	0.16240438383393924	choice_two_back	data	LO061
1366	0.28856165546112766	0.28856165546112766	category_two_back	data	LO061
1367	-0.20712436835024572	0.20712436835024572	interaction_two_back	data	LO061
1368	-0.1266593514642914	0.1266593514642914	intercept	data	LO061
1369	1.0884198642529406	1.0884198642529406	stimulus	data	LO061
1370	0.3410690115195281	0.3410690115195281	previous_choice	data	LO061
1371	-0.001944219047334772	0.001944219047334772	previous_category	data	LO061
1372	0.17581377446719296	0.17581377446719296	previous_interaction	data	LO061
1373	0.15937615543412828	0.15937615543412828	choice_two_back	data	LO061
1374	-0.5934351219951393	0.5934351219951393	category_two_back	data	LO061
1375	0.22503072392872642	0.22503072392872642	interaction_two_back	data	LO061
1376	-0.6872373071289246	0.6872373071289246	intercept	data	LO061
1377	1.6836464046473854	1.6836464046473854	stimulus	data	LO061
1378	0.6112201539581756	0.6112201539581756	previous_choice	data	LO061
1379	0.26678463342927666	0.26678463342927666	previous_category	data	LO061
1380	0.6186291613444447	0.6186291613444447	previous_interaction	data	LO061
1381	-0.28233875516683904	0.28233875516683904	choice_two_back	data	LO061
1382	0.3366650718558088	0.3366650718558088	category_two_back	data	LO061
1383	-0.3271700027646533	0.3271700027646533	interaction_two_back	data	LO061
1384	0.4912751051687247	0.4912751051687247	intercept	data	LO061
1385	1.6265870044986186	1.6265870044986186	stimulus	data	LO061
1386	0.025011786383341908	0.025011786383341908	previous_choice	data	LO061
1387	0.22432578520177146	0.22432578520177146	previous_category	data	LO061
1388	-0.37590234689105917	0.37590234689105917	previous_interaction	data	LO061
1389	-0.5708641824677225	0.5708641824677225	choice_two_back	data	LO061
1390	0.42521251822010303	0.42521251822010303	category_two_back	data	LO061
1391	-0.47478327583442265	0.47478327583442265	interaction_two_back	data	LO061
1392	-0.007552054068430785	0.007552054068430785	intercept	shuffle	LO061
1393	-0.018566745336254024	0.018566745336254024	stimulus	shuffle	LO061
1394	0.00953368680040107	0.00953368680040107	previous_choice	shuffle	LO061
1395	-0.005268894501257649	0.005268894501257649	previous_category	shuffle	LO061
1396	0.019272950071167	0.019272950071167	previous_interaction	shuffle	LO061
1397	-0.0013992241295869446	0.0013992241295869446	choice_two_back	shuffle	LO061
1398	-0.001103979570874525	0.001103979570874525	category_two_back	shuffle	LO061
1399	-0.01089058184843259	0.01089058184843259	interaction_two_back	shuffle	LO061
1400	-0.0001974301309083783	0.0001974301309083783	intercept	shuffle	LO061
1401	0.012782980188491735	0.012782980188491735	stimulus	shuffle	LO061
1402	0.02863424829792071	0.02863424829792071	previous_choice	shuffle	LO061
1403	0.012509761851851686	0.012509761851851686	previous_category	shuffle	LO061
1404	-0.011366448913033556	0.011366448913033556	previous_interaction	shuffle	LO061
1405	-0.026519858938181203	0.026519858938181203	choice_two_back	shuffle	LO061
1406	-0.005112100237686048	0.005112100237686048	category_two_back	shuffle	LO061
1407	0.008444019244179252	0.008444019244179252	interaction_two_back	shuffle	LO061
1408	0.0021620138057002383	0.0021620138057002383	intercept	shuffle	LO061
1409	-0.003138853462600351	0.003138853462600351	stimulus	shuffle	LO061
1410	0.005322200796301242	0.005322200796301242	previous_choice	shuffle	LO061
1411	0.008938070898307063	0.008938070898307063	previous_category	shuffle	LO061
1412	-0.001170583921768251	0.001170583921768251	previous_interaction	shuffle	LO061
1413	-0.005693596100484974	0.005693596100484974	choice_two_back	shuffle	LO061
1414	-0.01586375391879556	0.01586375391879556	category_two_back	shuffle	LO061
1415	0.0059955081692628	0.0059955081692628	interaction_two_back	shuffle	LO061
1416	-0.01673334113894125	0.01673334113894125	intercept	shuffle	LO061
1417	-0.007872344877235114	0.007872344877235114	stimulus	shuffle	LO061
1418	-0.0068768148204652255	0.0068768148204652255	previous_choice	shuffle	LO061
1419	0.021105590423544582	0.021105590423544582	previous_category	shuffle	LO061
1420	0.021105590423544582	0.021105590423544582	previous_interaction	shuffle	LO061
1421	-0.01596638526699324	0.01596638526699324	choice_two_back	shuffle	LO061
1422	0.015058896849638823	0.015058896849638823	category_two_back	shuffle	LO061
1423	0.015058896849638823	0.015058896849638823	interaction_two_back	shuffle	LO061
1424	-0.01827813000539162	0.01827813000539162	intercept	shuffle	LO061
1425	0.004330040179829009	0.004330040179829009	stimulus	shuffle	LO061
1426	-0.014172697446005333	0.014172697446005333	previous_choice	shuffle	LO061
1427	-0.011522262658755847	0.011522262658755847	previous_category	shuffle	LO061
1428	0.032450218194364826	0.032450218194364826	previous_interaction	shuffle	LO061
1429	0.0367380946173431	0.0367380946173431	choice_two_back	shuffle	LO061
1430	0.00044370122871730276	0.00044370122871730276	category_two_back	shuffle	LO061
1431	-0.009343230886421635	0.009343230886421635	interaction_two_back	shuffle	LO061
1432	-4.98289165725499e-06	4.98289165725499e-06	intercept	shuffle	LO061
1433	-0.007248504419340804	0.007248504419340804	stimulus	shuffle	LO061
1434	-0.002122395423393627	0.002122395423393627	previous_choice	shuffle	LO061
1435	-0.005082783028591873	0.005082783028591873	previous_category	shuffle	LO061
1436	-0.0007402130393487634	0.0007402130393487634	previous_interaction	shuffle	LO061
1437	-0.0016442173133218384	0.0016442173133218384	choice_two_back	shuffle	LO061
1438	0.006010310774023972	0.006010310774023972	category_two_back	shuffle	LO061
1439	0.006010310774023972	0.006010310774023972	interaction_two_back	shuffle	LO061
1440	-0.011404801513383836	0.011404801513383836	intercept	shuffle	LO061
1441	0.0015374339633767108	0.0015374339633767108	stimulus	shuffle	LO061
1442	0.005943372066816968	0.005943372066816968	previous_choice	shuffle	LO061
1443	0.0022064718590267133	0.0022064718590267133	previous_category	shuffle	LO061
1444	-0.01414486143635626	0.01414486143635626	previous_interaction	shuffle	LO061
1445	0.01318833863623287	0.01318833863623287	choice_two_back	shuffle	LO061
1446	0.015254605037038502	0.015254605037038502	category_two_back	shuffle	LO061
1447	-0.007448878582468773	0.007448878582468773	interaction_two_back	shuffle	LO061
1448	-0.015352375030349658	0.015352375030349658	intercept	shuffle	LO061
1449	0.017497857113021893	0.017497857113021893	stimulus	shuffle	LO061
1450	0.005209526850503974	0.005209526850503974	previous_choice	shuffle	LO061
1451	0.005308353903253579	0.005308353903253579	previous_category	shuffle	LO061
1452	0.015543352629728353	0.015543352629728353	previous_interaction	shuffle	LO061
1453	-0.0034890195180037804	0.0034890195180037804	choice_two_back	shuffle	LO061
1454	-0.015318903689727043	0.015318903689727043	category_two_back	shuffle	LO061
1455	0.02890330713135037	0.02890330713135037	interaction_two_back	shuffle	LO061
1456	-0.002206527604528563	0.002206527604528563	intercept	shuffle	LO061
1457	0.001504366967230059	0.001504366967230059	stimulus	shuffle	LO061
1458	0.009216565442975683	0.009216565442975683	previous_choice	shuffle	LO061
1459	6.396318690223796e-05	6.396318690223796e-05	previous_category	shuffle	LO061
1460	0.001768535144972081	0.001768535144972081	previous_interaction	shuffle	LO061
1461	-0.01218223159270063	0.01218223159270063	choice_two_back	shuffle	LO061
1462	0.007921687101678836	0.007921687101678836	category_two_back	shuffle	LO061
1463	-0.003084997197585125	0.003084997197585125	interaction_two_back	shuffle	LO061
1464	-0.004301595421232427	0.004301595421232427	intercept	shuffle	LO061
1465	0.010316031091287125	0.010316031091287125	stimulus	shuffle	LO061
1466	-0.018392659975025098	0.018392659975025098	previous_choice	shuffle	LO061
1467	0.008553349455485599	0.008553349455485599	previous_category	shuffle	LO061
1468	0.004990988198433656	0.004990988198433656	previous_interaction	shuffle	LO061
1469	0.016274238250523185	0.016274238250523185	choice_two_back	shuffle	LO061
1470	0.0009343585374468275	0.0009343585374468275	category_two_back	shuffle	LO061
1471	0.002802150584874401	0.002802150584874401	interaction_two_back	shuffle	LO061
1472	0.0018245435339698595	0.0018245435339698595	intercept	shuffle	LO061
1473	0.0030175755808253416	0.0030175755808253416	stimulus	shuffle	LO061
1474	-0.007443038207767091	0.007443038207767091	previous_choice	shuffle	LO061
1475	-0.010890886035093313	0.010890886035093313	previous_category	shuffle	LO061
1476	0.0066142365519651835	0.0066142365519651835	previous_interaction	shuffle	LO061
1477	0.00777281784632885	0.00777281784632885	choice_two_back	shuffle	LO061
1478	0.009432046999617933	0.009432046999617933	category_two_back	shuffle	LO061
1479	-0.009938996915481205	0.009938996915481205	interaction_two_back	shuffle	LO061
1480	0.0041430545091566	0.0041430545091566	intercept	shuffle	LO061
1481	-0.002254902308922443	0.002254902308922443	stimulus	shuffle	LO061
1482	0.0014323040755573767	0.0014323040755573767	previous_choice	shuffle	LO061
1483	-0.00630831520947768	0.00630831520947768	previous_category	shuffle	LO061
1484	0.0047573748612048635	0.0047573748612048635	previous_interaction	shuffle	LO061
1485	-0.014741307066763019	0.014741307066763019	choice_two_back	shuffle	LO061
1486	-0.0033216711271816884	0.0033216711271816884	category_two_back	shuffle	LO061
1487	0.013932259779876428	0.013932259779876428	interaction_two_back	shuffle	LO061
1488	0.004680234286063824	0.004680234286063824	intercept	shuffle	LO061
1489	0.003684083178634387	0.003684083178634387	stimulus	shuffle	LO061
1490	0.0036577257483042863	0.0036577257483042863	previous_choice	shuffle	LO061
1491	-0.016235010137209162	0.016235010137209162	previous_category	shuffle	LO061
1492	0.012348833743405209	0.012348833743405209	previous_interaction	shuffle	LO061
1493	-0.011361452797144412	0.011361452797144412	choice_two_back	shuffle	LO061
1494	0.000712608477809637	0.000712608477809637	category_two_back	shuffle	LO061
1495	0.008322763963680783	0.008322763963680783	interaction_two_back	shuffle	LO061
1496	-0.013731253019027436	0.013731253019027436	intercept	shuffle	LO061
1497	0.007231773007587189	0.007231773007587189	stimulus	shuffle	LO061
1498	0.0025969859840196457	0.0025969859840196457	previous_choice	shuffle	LO061
1499	0.010172193095574775	0.010172193095574775	previous_category	shuffle	LO061
1500	0.004745798738526011	0.004745798738526011	previous_interaction	shuffle	LO061
1501	0.011992182537122597	0.011992182537122597	choice_two_back	shuffle	LO061
1502	0.006476623106434262	0.006476623106434262	category_two_back	shuffle	LO061
1503	-0.011937747593976481	0.011937747593976481	interaction_two_back	shuffle	LO061
1504	-0.020900178193321236	0.020900178193321236	intercept	shuffle	LO061
1505	-0.020246653833697996	0.020246653833697996	stimulus	shuffle	LO061
1506	0.02596003951072082	0.02596003951072082	previous_choice	shuffle	LO061
1507	-0.006649176996901482	0.006649176996901482	previous_category	shuffle	LO061
1508	0.006095929149354277	0.006095929149354277	previous_interaction	shuffle	LO061
1509	0.00645828346819387	0.00645828346819387	choice_two_back	shuffle	LO061
1510	0.0015793854920606995	0.0015793854920606995	category_two_back	shuffle	LO061
1511	6.7176659480772e-05	6.7176659480772e-05	interaction_two_back	shuffle	LO061
1512	-0.005971164999056517	0.005971164999056517	intercept	shuffle	LO061
1513	-0.0049527192782055	0.0049527192782055	stimulus	shuffle	LO061
1514	0.0024248070029935283	0.0024248070029935283	previous_choice	shuffle	LO061
1515	-0.003491269443133468	0.003491269443133468	previous_category	shuffle	LO061
1516	0.0017383402908037345	0.0017383402908037345	previous_interaction	shuffle	LO061
1517	-0.01762603165263831	0.01762603165263831	choice_two_back	shuffle	LO061
1518	0.01944351577173564	0.01944351577173564	category_two_back	shuffle	LO061
1519	0.013801892122062872	0.013801892122062872	interaction_two_back	shuffle	LO061
1520	-0.012219747530474582	0.012219747530474582	intercept	shuffle	LO061
1521	-0.001938228073877048	0.001938228073877048	stimulus	shuffle	LO061
1522	0.010727523988132391	0.010727523988132391	previous_choice	shuffle	LO061
1523	-0.003387200662624006	0.003387200662624006	previous_category	shuffle	LO061
1524	0.011437928240470397	0.011437928240470397	previous_interaction	shuffle	LO061
1525	-0.03340484307353736	0.03340484307353736	choice_two_back	shuffle	LO061
1526	0.02909092042912213	0.02909092042912213	category_two_back	shuffle	LO061
1527	0.006396870780008934	0.006396870780008934	interaction_two_back	shuffle	LO061
1528	-0.01154214716118068	0.01154214716118068	intercept	shuffle	LO061
1529	0.003971204387736395	0.003971204387736395	stimulus	shuffle	LO061
1530	0.012027544662618945	0.012027544662618945	previous_choice	shuffle	LO061
1531	0.00168204215580909	0.00168204215580909	previous_category	shuffle	LO061
1532	-0.000576811583601097	0.000576811583601097	previous_interaction	shuffle	LO061
1533	0.015184218594431476	0.015184218594431476	choice_two_back	shuffle	LO061
1534	0.001392039578946399	0.001392039578946399	category_two_back	shuffle	LO061
1535	-0.015864834478485447	0.015864834478485447	interaction_two_back	shuffle	LO061
1536	0.2694176465705971	0.2694176465705971	intercept	data	LO067
1537	2.260810197000723	2.260810197000723	stimulus	data	LO067
1538	-0.17601208515829872	0.17601208515829872	previous_choice	data	LO067
1539	-0.021361747861468064	0.021361747861468064	previous_category	data	LO067
1540	0.1334234818016908	0.1334234818016908	previous_interaction	data	LO067
1541	0.00515138215757176	0.00515138215757176	choice_two_back	data	LO067
1542	0.054078259152652464	0.054078259152652464	category_two_back	data	LO067
1543	0.054078259152652464	0.054078259152652464	interaction_two_back	data	LO067
1544	0.3842935591801688	0.3842935591801688	intercept	data	LO067
1545	2.328983768997419	2.328983768997419	stimulus	data	LO067
1546	0.21299613779713877	0.21299613779713877	previous_choice	data	LO067
1547	-0.17590892170699096	0.17590892170699096	previous_category	data	LO067
1548	-0.23866973190849197	0.23866973190849197	previous_interaction	data	LO067
1549	-0.23185617346560694	0.23185617346560694	choice_two_back	data	LO067
1550	-0.09911011636767145	0.09911011636767145	category_two_back	data	LO067
1551	0.12589732282655436	0.12589732282655436	interaction_two_back	data	LO067
1552	-0.03246807672517259	0.03246807672517259	intercept	data	LO067
1553	1.394525347211073	1.394525347211073	stimulus	data	LO067
1554	-0.3433571657433105	0.3433571657433105	previous_choice	data	LO067
1555	-0.24023452906008605	0.24023452906008605	previous_category	data	LO067
1556	0.06356665407703901	0.06356665407703901	previous_interaction	data	LO067
1557	0.510070810648413	0.510070810648413	choice_two_back	data	LO067
1558	-0.1595403778973945	0.1595403778973945	category_two_back	data	LO067
1559	0.0633795166470848	0.0633795166470848	interaction_two_back	data	LO067
1560	-0.15611624887149356	0.15611624887149356	intercept	data	LO067
1561	1.4252434066193116	1.4252434066193116	stimulus	data	LO067
1562	-0.3027962583006239	0.3027962583006239	previous_choice	data	LO067
1563	0.37016122853841515	0.37016122853841515	previous_category	data	LO067
1564	-0.3027962583006239	0.3027962583006239	previous_interaction	data	LO067
1565	0.284223985364567	0.284223985364567	choice_two_back	data	LO067
1566	-0.046449581480347134	0.046449581480347134	category_two_back	data	LO067
1567	0.284223985364567	0.284223985364567	interaction_two_back	data	LO067
1568	-0.0628413513947552	0.0628413513947552	intercept	data	LO067
1569	0.8378839819055794	0.8378839819055794	stimulus	data	LO067
1570	0.40733794358497943	0.40733794358497943	previous_choice	data	LO067
1571	0.3680494063864643	0.3680494063864643	previous_category	data	LO067
1572	0.10967818833341463	0.10967818833341463	previous_interaction	data	LO067
1573	-0.008298170559364375	0.008298170559364375	choice_two_back	data	LO067
1574	-0.31589195962511446	0.31589195962511446	category_two_back	data	LO067
1575	-0.3239581526735627	0.3239581526735627	interaction_two_back	data	LO067
1576	-0.6079898652821472	0.6079898652821472	intercept	data	LO067
1577	1.3429079848126602	1.3429079848126602	stimulus	data	LO067
1578	0.11676469727425536	0.11676469727425536	previous_choice	data	LO067
1579	0.7038014440106722	0.7038014440106722	previous_category	data	LO067
1580	0.4503862816332895	0.4503862816332895	previous_interaction	data	LO067
1581	-0.18850347141005078	0.18850347141005078	choice_two_back	data	LO067
1582	0.0643149829683977	0.0643149829683977	category_two_back	data	LO067
1583	0.37372444101643015	0.37372444101643015	interaction_two_back	data	LO067
1584	-0.13925795520701872	0.13925795520701872	intercept	data	LO067
1585	1.1124132532575306	1.1124132532575306	stimulus	data	LO067
1586	0.04924051466727871	0.04924051466727871	previous_choice	data	LO067
1587	0.25085821047238743	0.25085821047238743	previous_category	data	LO067
1588	-0.20443888258914217	0.20443888258914217	previous_interaction	data	LO067
1589	0.0534254284994626	0.0534254284994626	choice_two_back	data	LO067
1590	0.2900369331529902	0.2900369331529902	category_two_back	data	LO067
1591	0.2900369331529902	0.2900369331529902	interaction_two_back	data	LO067
1592	-0.32910273054195266	0.32910273054195266	intercept	data	LO067
1593	0.6719434642351797	0.6719434642351797	stimulus	data	LO067
1594	0.11833644941244038	0.11833644941244038	previous_choice	data	LO067
1595	-0.3957901665521554	0.3957901665521554	previous_category	data	LO067
1596	-0.11701302549440666	0.11701302549440666	previous_interaction	data	LO067
1597	0.588827526662567	0.588827526662567	choice_two_back	data	LO067
1598	0.05766061947094514	0.05766061947094514	category_two_back	data	LO067
1599	0.39064692639840337	0.39064692639840337	interaction_two_back	data	LO067
1600	-0.11352458009931192	0.11352458009931192	intercept	data	LO067
1601	1.4550064480638258	1.4550064480638258	stimulus	data	LO067
1602	0.3978134679551807	0.3978134679551807	previous_choice	data	LO067
1603	-0.20258517672831683	0.20258517672831683	previous_category	data	LO067
1604	0.3375201016807371	0.3375201016807371	previous_interaction	data	LO067
1605	-0.013616854979363564	0.013616854979363564	choice_two_back	data	LO067
1606	-0.2862725642728842	0.2862725642728842	category_two_back	data	LO067
1607	-0.1281620806204826	0.1281620806204826	interaction_two_back	data	LO067
1608	0.022639665473100687	0.022639665473100687	intercept	data	LO067
1609	1.6407304528733577	1.6407304528733577	stimulus	data	LO067
1610	0.7620324354957249	0.7620324354957249	previous_choice	data	LO067
1611	-0.27842197913431965	0.27842197913431965	previous_category	data	LO067
1612	0.09516275883655523	0.09516275883655523	previous_interaction	data	LO067
1613	-0.1553845248255004	0.1553845248255004	choice_two_back	data	LO067
1614	-0.035987687392340886	0.035987687392340886	category_two_back	data	LO067
1615	-0.18046454179732171	0.18046454179732171	interaction_two_back	data	LO067
1616	-0.22432696755558992	0.22432696755558992	intercept	data	LO067
1617	1.643209017723205	1.643209017723205	stimulus	data	LO067
1618	0.11393811777588173	0.11393811777588173	previous_choice	data	LO067
1619	0.968196864413302	0.968196864413302	previous_category	data	LO067
1620	-0.15857443876711244	0.15857443876711244	previous_interaction	data	LO067
1621	0.006165576592774942	0.006165576592774942	choice_two_back	data	LO067
1622	-0.12440039967925182	0.12440039967925182	category_two_back	data	LO067
1623	-0.49757168554280307	0.49757168554280307	interaction_two_back	data	LO067
1624	0.0477242785401287	0.0477242785401287	intercept	data	LO067
1625	1.6812452230743518	1.6812452230743518	stimulus	data	LO067
1626	0.09209466721599284	0.09209466721599284	previous_choice	data	LO067
1627	0.27634512865940236	0.27634512865940236	previous_category	data	LO067
1628	0.34421871413817373	0.34421871413817373	previous_interaction	data	LO067
1629	0.03250706772626407	0.03250706772626407	choice_two_back	data	LO067
1630	-0.5160233194117831	0.5160233194117831	category_two_back	data	LO067
1631	-0.38128175671241354	0.38128175671241354	interaction_two_back	data	LO067
1632	-0.4183139509821816	0.4183139509821816	intercept	data	LO067
1633	2.099540178486882	2.099540178486882	stimulus	data	LO067
1634	0.521084680294593	0.521084680294593	previous_choice	data	LO067
1635	0.026620588727615403	0.026620588727615403	previous_category	data	LO067
1636	0.2662787088222478	0.2662787088222478	previous_interaction	data	LO067
1637	-0.1766582042189672	0.1766582042189672	choice_two_back	data	LO067
1638	0.467546012168401	0.467546012168401	category_two_back	data	LO067
1639	0.6699786783444476	0.6699786783444476	interaction_two_back	data	LO067
1640	0.09183225730246586	0.09183225730246586	intercept	data	LO067
1641	1.9907185624346118	1.9907185624346118	stimulus	data	LO067
1642	-0.32273852662206637	0.32273852662206637	previous_choice	data	LO067
1643	-0.13526617239092983	0.13526617239092983	previous_category	data	LO067
1644	0.16995122363555146	0.16995122363555146	previous_interaction	data	LO067
1645	0.5752547306784319	0.5752547306784319	choice_two_back	data	LO067
1646	0.6370234525425975	0.6370234525425975	category_two_back	data	LO067
1647	0.19107076748424387	0.19107076748424387	interaction_two_back	data	LO067
1648	0.16996521936496453	0.16996521936496453	intercept	data	LO067
1649	1.5360408386450812	1.5360408386450812	stimulus	data	LO067
1650	-0.08423609671502473	0.08423609671502473	previous_choice	data	LO067
1651	-0.22374336614179086	0.22374336614179086	previous_category	data	LO067
1652	-0.08306681057684787	0.08306681057684787	previous_interaction	data	LO067
1653	0.35737687683169433	0.35737687683169433	choice_two_back	data	LO067
1654	-0.31481652820042927	0.31481652820042927	category_two_back	data	LO067
1655	-0.003984512110588569	0.003984512110588569	interaction_two_back	data	LO067
1656	-0.22081730975822664	0.22081730975822664	intercept	data	LO067
1657	1.8736142059321172	1.8736142059321172	stimulus	data	LO067
1658	0.09161448975786643	0.09161448975786643	previous_choice	data	LO067
1659	0.9843181586844812	0.9843181586844812	previous_category	data	LO067
1660	-0.38998456913506235	0.38998456913506235	previous_interaction	data	LO067
1661	-0.09438107044403686	0.09438107044403686	choice_two_back	data	LO067
1662	0.1481669835810338	0.1481669835810338	category_two_back	data	LO067
1663	0.14971516643522206	0.14971516643522206	interaction_two_back	data	LO067
1664	-0.2546154548952385	0.2546154548952385	intercept	data	LO067
1665	1.3829181185685928	1.3829181185685928	stimulus	data	LO067
1666	-0.4332541218776709	0.4332541218776709	previous_choice	data	LO067
1667	1.0397766134964188	1.0397766134964188	previous_category	data	LO067
1668	0.017984302920365486	0.017984302920365486	previous_interaction	data	LO067
1669	0.07066834196303887	0.07066834196303887	choice_two_back	data	LO067
1670	0.07159859139166591	0.07159859139166591	category_two_back	data	LO067
1671	0.29099351251928246	0.29099351251928246	interaction_two_back	data	LO067
1672	-0.15279376370252007	0.15279376370252007	intercept	data	LO067
1673	1.654728142699409	1.654728142699409	stimulus	data	LO067
1674	-0.0019643205930063843	0.0019643205930063843	previous_choice	data	LO067
1675	0.4362888840462293	0.4362888840462293	previous_category	data	LO067
1676	0.014809441931837529	0.014809441931837529	previous_interaction	data	LO067
1677	0.32810332975268713	0.32810332975268713	choice_two_back	data	LO067
1678	0.37650634460169	0.37650634460169	category_two_back	data	LO067
1679	-0.21180761913511134	0.21180761913511134	interaction_two_back	data	LO067
1680	-0.4296653255590147	0.4296653255590147	intercept	data	LO067
1681	2.198774988833203	2.198774988833203	stimulus	data	LO067
1682	0.664238339336413	0.664238339336413	previous_choice	data	LO067
1683	-0.3082690779590679	0.3082690779590679	previous_category	data	LO067
1684	0.7124967359154941	0.7124967359154941	previous_interaction	data	LO067
1685	-0.6376071653814377	0.6376071653814377	choice_two_back	data	LO067
1686	0.10568543045305741	0.10568543045305741	category_two_back	data	LO067
1687	-0.38976013960278655	0.38976013960278655	interaction_two_back	data	LO067
1688	-0.2829118818408855	0.2829118818408855	intercept	data	LO067
1689	1.8758389519094507	1.8758389519094507	stimulus	data	LO067
1690	0.23148577780765567	0.23148577780765567	previous_choice	data	LO067
1691	-0.29653322560038486	0.29653322560038486	previous_category	data	LO067
1692	0.7508341965387547	0.7508341965387547	previous_interaction	data	LO067
1693	0.12704941585772533	0.12704941585772533	choice_two_back	data	LO067
1694	0.29979410577488097	0.29979410577488097	category_two_back	data	LO067
1695	0.039662141575160265	0.039662141575160265	interaction_two_back	data	LO067
1696	0.001850835751937429	0.001850835751937429	intercept	shuffle	LO067
1697	0.0024633483137020615	0.0024633483137020615	stimulus	shuffle	LO067
1698	0.0034071300928879547	0.0034071300928879547	previous_choice	shuffle	LO067
1699	0.0014412984183208462	0.0014412984183208462	previous_category	shuffle	LO067
1700	0.007115563015985321	0.007115563015985321	previous_interaction	shuffle	LO067
1701	-0.001954026045050624	0.001954026045050624	choice_two_back	shuffle	LO067
1702	-0.007223310270607659	0.007223310270607659	category_two_back	shuffle	LO067
1703	-0.007223310270607659	0.007223310270607659	interaction_two_back	shuffle	LO067
1704	-0.008930460984191414	0.008930460984191414	intercept	shuffle	LO067
1705	-0.014455379439953201	0.014455379439953201	stimulus	shuffle	LO067
1706	-0.006873498759200381	0.006873498759200381	previous_choice	shuffle	LO067
1707	0.006145701340675779	0.006145701340675779	previous_category	shuffle	LO067
1708	0.01922616776191728	0.01922616776191728	previous_interaction	shuffle	LO067
1709	-0.010460725924410514	0.010460725924410514	choice_two_back	shuffle	LO067
1710	0.012600479608926579	0.012600479608926579	category_two_back	shuffle	LO067
1711	0.01456653351151779	0.01456653351151779	interaction_two_back	shuffle	LO067
1712	-0.005111589488797977	0.005111589488797977	intercept	shuffle	LO067
1713	0.012742441794409714	0.012742441794409714	stimulus	shuffle	LO067
1714	-0.0006380534747972322	0.0006380534747972322	previous_choice	shuffle	LO067
1715	0.008326836418829572	0.008326836418829572	previous_category	shuffle	LO067
1716	0.016977858188555163	0.016977858188555163	previous_interaction	shuffle	LO067
1717	0.00868981246340417	0.00868981246340417	choice_two_back	shuffle	LO067
1718	-0.02048080027363415	0.02048080027363415	category_two_back	shuffle	LO067
1719	-0.007783838217294398	0.007783838217294398	interaction_two_back	shuffle	LO067
1720	0.004213704468740499	0.004213704468740499	intercept	shuffle	LO067
1721	0.02588780378924098	0.02588780378924098	stimulus	shuffle	LO067
1722	-0.0030186283463705683	0.0030186283463705683	previous_choice	shuffle	LO067
1723	0.006165076752346126	0.006165076752346126	previous_category	shuffle	LO067
1724	-0.0030186283463705683	0.0030186283463705683	previous_interaction	shuffle	LO067
1725	-0.004848367614031717	0.004848367614031717	choice_two_back	shuffle	LO067
1726	0.00034664496333391005	0.00034664496333391005	category_two_back	shuffle	LO067
1727	-0.004848367614031717	0.004848367614031717	interaction_two_back	shuffle	LO067
1728	0.003547990196851723	0.003547990196851723	intercept	shuffle	LO067
1729	0.026287015117975255	0.026287015117975255	stimulus	shuffle	LO067
1730	-0.014933801919707324	0.014933801919707324	previous_choice	shuffle	LO067
1731	-0.020721347162441527	0.020721347162441527	previous_category	shuffle	LO067
1732	-0.004577791546745063	0.004577791546745063	previous_interaction	shuffle	LO067
1733	0.03218775385825231	0.03218775385825231	choice_two_back	shuffle	LO067
1734	0.004086982273397474	0.004086982273397474	category_two_back	shuffle	LO067
1735	-0.00975557738468416	0.00975557738468416	interaction_two_back	shuffle	LO067
1736	0.008610329058442692	0.008610329058442692	intercept	shuffle	LO067
1737	0.010648238929554516	0.010648238929554516	stimulus	shuffle	LO067
1738	-0.005754583219056661	0.005754583219056661	previous_choice	shuffle	LO067
1739	0.00010407905932047418	0.00010407905932047418	previous_category	shuffle	LO067
1740	-0.013009398140923566	0.013009398140923566	previous_interaction	shuffle	LO067
1741	-0.016933540915078052	0.016933540915078052	choice_two_back	shuffle	LO067
1742	0.0015920017447451187	0.0015920017447451187	category_two_back	shuffle	LO067
1743	0.008329432010009259	0.008329432010009259	interaction_two_back	shuffle	LO067
1744	0.010335403422993944	0.010335403422993944	intercept	shuffle	LO067
1745	0.00044298480017992183	0.00044298480017992183	stimulus	shuffle	LO067
1746	0.01399517601557901	0.01399517601557901	previous_choice	shuffle	LO067
1747	0.021504054940582017	0.021504054940582017	previous_category	shuffle	LO067
1748	0.0041065006108729155	0.0041065006108729155	previous_interaction	shuffle	LO067
1749	-0.03247371831034578	0.03247371831034578	choice_two_back	shuffle	LO067
1750	-0.014966791468935226	0.014966791468935226	category_two_back	shuffle	LO067
1751	-0.014966791468935226	0.014966791468935226	interaction_two_back	shuffle	LO067
1752	0.009928219837183462	0.009928219837183462	intercept	shuffle	LO067
1753	-0.005633610309785381	0.005633610309785381	stimulus	shuffle	LO067
1754	0.004560188599208594	0.004560188599208594	previous_choice	shuffle	LO067
1755	-0.015881978217994655	0.015881978217994655	previous_category	shuffle	LO067
1756	0.003613314674629027	0.003613314674629027	previous_interaction	shuffle	LO067
1757	0.020548648335699134	0.020548648335699134	choice_two_back	shuffle	LO067
1758	-0.025643483273189164	0.025643483273189164	category_two_back	shuffle	LO067
1759	-0.017024150439196646	0.017024150439196646	interaction_two_back	shuffle	LO067
1760	-0.014415042602754294	0.014415042602754294	intercept	shuffle	LO067
1761	0.009253757270120976	0.009253757270120976	stimulus	shuffle	LO067
1762	-0.010382225572606103	0.010382225572606103	previous_choice	shuffle	LO067
1763	0.024774640010103308	0.024774640010103308	previous_category	shuffle	LO067
1764	0.012231489334479803	0.012231489334479803	previous_interaction	shuffle	LO067
1765	0.013787375019057364	0.013787375019057364	choice_two_back	shuffle	LO067
1766	-0.002265835783672997	0.002265835783672997	category_two_back	shuffle	LO067
1767	0.010012591227733408	0.010012591227733408	interaction_two_back	shuffle	LO067
1768	0.00044809994185600555	0.00044809994185600555	intercept	shuffle	LO067
1769	-0.008585794864647717	0.008585794864647717	stimulus	shuffle	LO067
1770	0.008685431194611917	0.008685431194611917	previous_choice	shuffle	LO067
1771	-0.03529905214233442	0.03529905214233442	previous_category	shuffle	LO067
1772	0.0100555594569838	0.0100555594569838	previous_interaction	shuffle	LO067
1773	0.025543291781644713	0.025543291781644713	choice_two_back	shuffle	LO067
1774	-0.0065248789745910515	0.0065248789745910515	category_two_back	shuffle	LO067
1775	-0.004733172992370615	0.004733172992370615	interaction_two_back	shuffle	LO067
1776	-0.0015421055171003647	0.0015421055171003647	intercept	shuffle	LO067
1777	-0.010399573290802518	0.010399573290802518	stimulus	shuffle	LO067
1778	0.01385833944016908	0.01385833944016908	previous_choice	shuffle	LO067
1779	-0.015395002836232352	0.015395002836232352	previous_category	shuffle	LO067
1780	0.01404728557131153	0.01404728557131153	previous_interaction	shuffle	LO067
1781	-0.0016668868746332463	0.0016668868746332463	choice_two_back	shuffle	LO067
1782	-0.012664372763269757	0.012664372763269757	category_two_back	shuffle	LO067
1783	0.010653569731392419	0.010653569731392419	interaction_two_back	shuffle	LO067
1784	0.006766433650864572	0.006766433650864572	intercept	shuffle	LO067
1785	0.021230035500449954	0.021230035500449954	stimulus	shuffle	LO067
1786	-0.002732855636836459	0.002732855636836459	previous_choice	shuffle	LO067
1787	-0.00391237820161502	0.00391237820161502	previous_category	shuffle	LO067
1788	-0.00595942567363099	0.00595942567363099	previous_interaction	shuffle	LO067
1789	3.917291202330997e-05	3.917291202330997e-05	choice_two_back	shuffle	LO067
1790	-0.0023568494954990665	0.0023568494954990665	category_two_back	shuffle	LO067
1791	-5.578618605258008e-05	5.578618605258008e-05	interaction_two_back	shuffle	LO067
1792	0.003473538939245711	0.003473538939245711	intercept	shuffle	LO067
1793	-0.02179353716795834	0.02179353716795834	stimulus	shuffle	LO067
1794	0.008052911658031094	0.008052911658031094	previous_choice	shuffle	LO067
1795	0.009525895421588566	0.009525895421588566	previous_category	shuffle	LO067
1796	-0.01178494920913804	0.01178494920913804	previous_interaction	shuffle	LO067
1797	-0.01613414793481658	0.01613414793481658	choice_two_back	shuffle	LO067
1798	-0.006042777795382931	0.006042777795382931	category_two_back	shuffle	LO067
1799	-0.000437042590077564	0.000437042590077564	interaction_two_back	shuffle	LO067
1800	0.012388877641267294	0.012388877641267294	intercept	shuffle	LO067
1801	0.018417336663985918	0.018417336663985918	stimulus	shuffle	LO067
1802	-0.009214825034270544	0.009214825034270544	previous_choice	shuffle	LO067
1803	-0.0008682717590229672	0.0008682717590229672	previous_category	shuffle	LO067
1804	-0.016883528504835266	0.016883528504835266	previous_interaction	shuffle	LO067
1805	0.004426021057125716	0.004426021057125716	choice_two_back	shuffle	LO067
1806	0.004264840361206136	0.004264840361206136	category_two_back	shuffle	LO067
1807	-0.009523388074353201	0.009523388074353201	interaction_two_back	shuffle	LO067
1808	0.00718876653265138	0.00718876653265138	intercept	shuffle	LO067
1809	0.009466228918049742	0.009466228918049742	stimulus	shuffle	LO067
1810	0.023170650937247513	0.023170650937247513	previous_choice	shuffle	LO067
1811	-0.018661097584543172	0.018661097584543172	previous_category	shuffle	LO067
1812	-0.03086630303230749	0.03086630303230749	previous_interaction	shuffle	LO067
1813	0.01043058844257101	0.01043058844257101	choice_two_back	shuffle	LO067
1814	0.004103911987242326	0.004103911987242326	category_two_back	shuffle	LO067
1815	-0.015439511831640763	0.015439511831640763	interaction_two_back	shuffle	LO067
1816	-0.016230113903553858	0.016230113903553858	intercept	shuffle	LO067
1817	0.014900568270248878	0.014900568270248878	stimulus	shuffle	LO067
1818	0.010827509445674871	0.010827509445674871	previous_choice	shuffle	LO067
1819	0.02466692452266341	0.02466692452266341	previous_category	shuffle	LO067
1820	-0.0023537190086972593	0.0023537190086972593	previous_interaction	shuffle	LO067
1821	-0.0012359481943838755	0.0012359481943838755	choice_two_back	shuffle	LO067
1822	0.014189044637449053	0.014189044637449053	category_two_back	shuffle	LO067
1823	0.004168577551791789	0.004168577551791789	interaction_two_back	shuffle	LO067
1824	-0.005971913612436236	0.005971913612436236	intercept	shuffle	LO067
1825	-0.0021824590124282523	0.0021824590124282523	stimulus	shuffle	LO067
1826	0.0006823007182401772	0.0006823007182401772	previous_choice	shuffle	LO067
1827	0.020448125322840786	0.020448125322840786	previous_category	shuffle	LO067
1828	-0.0018998008057652806	0.0018998008057652806	previous_interaction	shuffle	LO067
1829	-0.006174502289745194	0.006174502289745194	choice_two_back	shuffle	LO067
1830	-0.0014509416697303422	0.0014509416697303422	category_two_back	shuffle	LO067
1831	0.005151215864478874	0.005151215864478874	interaction_two_back	shuffle	LO067
1832	-0.00959575095893195	0.00959575095893195	intercept	shuffle	LO067
1833	0.004442152632027629	0.004442152632027629	stimulus	shuffle	LO067
1834	-0.00636190887219383	0.00636190887219383	previous_choice	shuffle	LO067
1835	0.0074035680365707015	0.0074035680365707015	previous_category	shuffle	LO067
1836	0.0034746648299296234	0.0034746648299296234	previous_interaction	shuffle	LO067
1837	0.018732245429091934	0.018732245429091934	choice_two_back	shuffle	LO067
1838	0.002305156558494771	0.002305156558494771	category_two_back	shuffle	LO067
1839	0.0028125772480356247	0.0028125772480356247	interaction_two_back	shuffle	LO067
1840	0.004828290675374339	0.004828290675374339	intercept	shuffle	LO067
1841	0.00996471245268965	0.00996471245268965	stimulus	shuffle	LO067
1842	0.009568914423885664	0.009568914423885664	previous_choice	shuffle	LO067
1843	0.010499277071840413	0.010499277071840413	previous_category	shuffle	LO067
1844	-0.013393080778868994	0.013393080778868994	previous_interaction	shuffle	LO067
1845	-0.022452947560014553	0.022452947560014553	choice_two_back	shuffle	LO067
1846	-0.0010996838878763171	0.0010996838878763171	category_two_back	shuffle	LO067
1847	0.002763565470028745	0.002763565470028745	interaction_two_back	shuffle	LO067
1848	0.001708725045066571	0.001708725045066571	intercept	shuffle	LO067
1849	0.0003574007543356356	0.0003574007543356356	stimulus	shuffle	LO067
1850	-0.0007042859041207928	0.0007042859041207928	previous_choice	shuffle	LO067
1851	-0.004121213486192526	0.004121213486192526	previous_category	shuffle	LO067
1852	0.0043044712963398206	0.0043044712963398206	previous_interaction	shuffle	LO067
1853	-0.016653335382349567	0.016653335382349567	choice_two_back	shuffle	LO067
1854	-0.008450513322688818	0.008450513322688818	category_two_back	shuffle	LO067
1855	0.024591179128381234	0.024591179128381234	interaction_two_back	shuffle	LO067
1856	-0.6935478925672858	0.6935478925672858	intercept	data	LO068
1857	2.4060805393615063	2.4060805393615063	stimulus	data	LO068
1858	0.003256809412158283	0.003256809412158283	previous_choice	data	LO068
1859	-0.07464122666498131	0.07464122666498131	previous_category	data	LO068
1860	-0.1907563076109315	0.1907563076109315	previous_interaction	data	LO068
1861	0.2599249047684248	0.2599249047684248	choice_two_back	data	LO068
1862	-0.889078866565615	0.889078866565615	category_two_back	data	LO068
1863	0.19725435377693093	0.19725435377693093	interaction_two_back	data	LO068
1864	-1.5803457520225745	1.5803457520225745	intercept	data	LO068
1865	1.8755771523239508	1.8755771523239508	stimulus	data	LO068
1866	0.39197472231088104	0.39197472231088104	previous_choice	data	LO068
1867	-0.08018480389597414	0.08018480389597414	previous_category	data	LO068
1868	0.4546237973652381	0.4546237973652381	previous_interaction	data	LO068
1869	0.49024483666429164	0.49024483666429164	choice_two_back	data	LO068
1870	-0.38810296086473073	0.38810296086473073	category_two_back	data	LO068
1871	0.49024483666429164	0.49024483666429164	interaction_two_back	data	LO068
1872	-0.7113964807553538	0.7113964807553538	intercept	data	LO068
1873	1.8131896121766387	1.8131896121766387	stimulus	data	LO068
1874	-0.20507609004913002	0.20507609004913002	previous_choice	data	LO068
1875	0.8255274846220994	0.8255274846220994	previous_category	data	LO068
1876	0.4812818172190396	0.4812818172190396	previous_interaction	data	LO068
1877	0.21627316720923365	0.21627316720923365	choice_two_back	data	LO068
1878	0.14809893342009056	0.14809893342009056	category_two_back	data	LO068
1879	0.07749267898534616	0.07749267898534616	interaction_two_back	data	LO068
1880	-0.7857690196733892	0.7857690196733892	intercept	data	LO068
1881	1.6235033516120823	1.6235033516120823	stimulus	data	LO068
1882	-0.21908087837001822	0.21908087837001822	previous_choice	data	LO068
1883	0.3005414640420086	0.3005414640420086	previous_category	data	LO068
1884	0.9329629526412277	0.9329629526412277	previous_interaction	data	LO068
1885	0.13166406111774254	0.13166406111774254	choice_two_back	data	LO068
1886	0.5325201377747859	0.5325201377747859	category_two_back	data	LO068
1887	0.12819543435960423	0.12819543435960423	interaction_two_back	data	LO068
1888	-0.6308132838763352	0.6308132838763352	intercept	data	LO068
1889	1.9371302257282805	1.9371302257282805	stimulus	data	LO068
1890	0.49728019193027356	0.49728019193027356	previous_choice	data	LO068
1891	0.036561928583235724	0.036561928583235724	previous_category	data	LO068
1892	0.5454843717199778	0.5454843717199778	previous_interaction	data	LO068
1893	-0.5108414811947521	0.5108414811947521	choice_two_back	data	LO068
1894	0.09168288003808839	0.09168288003808839	category_two_back	data	LO068
1895	-0.06474549977428848	0.06474549977428848	interaction_two_back	data	LO068
1896	-0.05164572070510733	0.05164572070510733	intercept	data	LO068
1897	2.207510002511187	2.207510002511187	stimulus	data	LO068
1898	0.1268455527984524	0.1268455527984524	previous_choice	data	LO068
1899	-0.6534560976515834	0.6534560976515834	previous_category	data	LO068
1900	0.19849611262983277	0.19849611262983277	previous_interaction	data	LO068
1901	0.032598287409542216	0.032598287409542216	choice_two_back	data	LO068
1902	-0.34627201566705823	0.34627201566705823	category_two_back	data	LO068
1903	-0.008037007408615716	0.008037007408615716	interaction_two_back	data	LO068
1904	-0.8921757728708622	0.8921757728708622	intercept	data	LO068
1905	2.388618633986648	2.388618633986648	stimulus	data	LO068
1906	0.44412719555736163	0.44412719555736163	previous_choice	data	LO068
1907	-0.23667732017377613	0.23667732017377613	previous_category	data	LO068
1908	0.2982743098359461	0.2982743098359461	previous_interaction	data	LO068
1909	-0.024849932060677312	0.024849932060677312	choice_two_back	data	LO068
1910	0.4568717543279592	0.4568717543279592	category_two_back	data	LO068
1911	0.06860114331406521	0.06860114331406521	interaction_two_back	data	LO068
1912	-0.2879886875419115	0.2879886875419115	intercept	data	LO068
1913	1.9196495734755294	1.9196495734755294	stimulus	data	LO068
1914	0.4126360260517281	0.4126360260517281	previous_choice	data	LO068
1915	-0.025882903496865655	0.025882903496865655	previous_category	data	LO068
1916	0.2609315213137609	0.2609315213137609	previous_interaction	data	LO068
1917	-0.007739489800708188	0.007739489800708188	choice_two_back	data	LO068
1918	-0.31101422159635483	0.31101422159635483	category_two_back	data	LO068
1919	-0.14720038041526323	0.14720038041526323	interaction_two_back	data	LO068
1920	-0.3558657110555401	0.3558657110555401	intercept	data	LO068
1921	2.1774610873245517	2.1774610873245517	stimulus	data	LO068
1922	-0.2057712521889409	0.2057712521889409	previous_choice	data	LO068
1923	0.5349920727707964	0.5349920727707964	previous_category	data	LO068
1924	-0.40462779108936986	0.40462779108936986	previous_interaction	data	LO068
1925	0.5162607175646213	0.5162607175646213	choice_two_back	data	LO068
1926	-0.10545900783769266	0.10545900783769266	category_two_back	data	LO068
1927	-0.40401216709566407	0.40401216709566407	interaction_two_back	data	LO068
1928	-0.716357277445981	0.716357277445981	intercept	data	LO068
1929	1.9761853159765281	1.9761853159765281	stimulus	data	LO068
1930	0.011456164397345505	0.011456164397345505	previous_choice	data	LO068
1931	0.6044154668393267	0.6044154668393267	previous_category	data	LO068
1932	0.8317007959279351	0.8317007959279351	previous_interaction	data	LO068
1933	0.22057432849944061	0.22057432849944061	choice_two_back	data	LO068
1934	0.09209474943986547	0.09209474943986547	category_two_back	data	LO068
1935	0.06492310821559416	0.06492310821559416	interaction_two_back	data	LO068
1936	-0.7991241122997812	0.7991241122997812	intercept	data	LO068
1937	1.5894217337933285	1.5894217337933285	stimulus	data	LO068
1938	0.05894943751684791	0.05894943751684791	previous_choice	data	LO068
1939	1.675703578067071	1.675703578067071	previous_category	data	LO068
1940	-0.007427243190041411	0.007427243190041411	previous_interaction	data	LO068
1941	0.15188952376464968	0.15188952376464968	choice_two_back	data	LO068
1942	-0.3527032049984077	0.3527032049984077	category_two_back	data	LO068
1943	0.5466091324780241	0.5466091324780241	interaction_two_back	data	LO068
1944	-0.39903319885065	0.39903319885065	intercept	data	LO068
1945	1.1023124684663503	1.1023124684663503	stimulus	data	LO068
1946	-0.31109826887649106	0.31109826887649106	previous_choice	data	LO068
1947	1.1678607586486072	1.1678607586486072	previous_category	data	LO068
1948	-0.17577815121685686	0.17577815121685686	previous_interaction	data	LO068
1949	-0.13888215710508311	0.13888215710508311	choice_two_back	data	LO068
1950	0.2432480842102897	0.2432480842102897	category_two_back	data	LO068
1951	0.4033489232492272	0.4033489232492272	interaction_two_back	data	LO068
1952	-0.21068721681241478	0.21068721681241478	intercept	data	LO068
1953	2.5086056764053977	2.5086056764053977	stimulus	data	LO068
1954	0.8723607541385502	0.8723607541385502	previous_choice	data	LO068
1955	-0.013624205144068842	0.013624205144068842	previous_category	data	LO068
1956	0.05232727592896591	0.05232727592896591	previous_interaction	data	LO068
1957	0.0006497079545488196	0.0006497079545488196	choice_two_back	data	LO068
1958	-0.09551746857606426	0.09551746857606426	category_two_back	data	LO068
1959	-0.011235581439035976	0.011235581439035976	interaction_two_back	data	LO068
1960	-0.4990603780091355	0.4990603780091355	intercept	data	LO068
1961	2.1799549309113364	2.1799549309113364	stimulus	data	LO068
1962	-0.2751117633403848	0.2751117633403848	previous_choice	data	LO068
1963	0.4520540395643068	0.4520540395643068	previous_category	data	LO068
1964	0.020026557748530693	0.020026557748530693	previous_interaction	data	LO068
1965	0.391821375633591	0.391821375633591	choice_two_back	data	LO068
1966	0.037058455383045495	0.037058455383045495	category_two_back	data	LO068
1967	0.18637665647441626	0.18637665647441626	interaction_two_back	data	LO068
1968	0.3200249047418012	0.3200249047418012	intercept	data	LO068
1969	1.904621651307311	1.904621651307311	stimulus	data	LO068
1970	-0.26158460290113555	0.26158460290113555	previous_choice	data	LO068
1971	0.06866363361014094	0.06866363361014094	previous_category	data	LO068
1972	-0.3173443110370578	0.3173443110370578	previous_interaction	data	LO068
1973	-0.458166730459458	0.458166730459458	choice_two_back	data	LO068
1974	-0.07662285485455837	0.07662285485455837	category_two_back	data	LO068
1975	0.040856672867300436	0.040856672867300436	interaction_two_back	data	LO068
1976	-0.5619797649342654	0.5619797649342654	intercept	data	LO068
1977	2.6875498088651613	2.6875498088651613	stimulus	data	LO068
1978	-0.05939224669566147	0.05939224669566147	previous_choice	data	LO068
1979	0.4624429312297823	0.4624429312297823	previous_category	data	LO068
1980	0.11585972777181414	0.11585972777181414	previous_interaction	data	LO068
1981	0.4127717924952761	0.4127717924952761	choice_two_back	data	LO068
1982	-0.11710981632375468	0.11710981632375468	category_two_back	data	LO068
1983	0.31677360997892284	0.31677360997892284	interaction_two_back	data	LO068
1984	-0.6936391571334524	0.6936391571334524	intercept	data	LO068
1985	2.589639985817757	2.589639985817757	stimulus	data	LO068
1986	0.1289159437231681	0.1289159437231681	previous_choice	data	LO068
1987	0.4724926554144713	0.4724926554144713	previous_category	data	LO068
1988	-0.13672524278859996	0.13672524278859996	previous_interaction	data	LO068
1989	0.2169922662717796	0.2169922662717796	choice_two_back	data	LO068
1990	0.022607189559873245	0.022607189559873245	category_two_back	data	LO068
1991	-0.11870437882644667	0.11870437882644667	interaction_two_back	data	LO068
1992	-0.5182764036232766	0.5182764036232766	intercept	data	LO068
1993	2.137952696598619	2.137952696598619	stimulus	data	LO068
1994	0.2849565013077871	0.2849565013077871	previous_choice	data	LO068
1995	0.17614051509376527	0.17614051509376527	previous_category	data	LO068
1996	0.5714075382220603	0.5714075382220603	previous_interaction	data	LO068
1997	0.24446719385130122	0.24446719385130122	choice_two_back	data	LO068
1998	-0.0631577802542408	0.0631577802542408	category_two_back	data	LO068
[truncated: 3,633 more rows]
