# Supplementary material for: Anterior cingulate neurons combine outcome monitoring of past decisions with ongoing movement signals
Source: Nat Commun. 2026 Mar 24;17:4354. doi: 10.1038/s41467-026-70639-1 (PMC13171896; doi:10.1038/s41467-026-70639-1)
Supplement: Supplementary file 5 — Source data [file 41467_2026_70639_MOESM5_ESM.zip › Supplementary_statistics_source_data_files/Supplementary_Fig1D_lower_lapse_rate.csv]

	param_estimate	subject	trial_history
0	0.00537265116199076	LO037	Previous_correct_left
1	0.0	LO038	Previous_correct_left
2	0.09144203210409589	LO051	Previous_correct_left
3	0.3064512425340571	LO061	Previous_correct_left
4	0.15108269350320672	LO067	Previous_correct_left
5	0.19052047970329603	LO068	Previous_correct_left
6	0.03051342528747242	LO069	Previous_correct_left
7	0.09959884408739847	LO071	Previous_correct_left
8	0.004077011621648096	LO073	Previous_correct_left
9	0.05356351544804694	LO074	Previous_correct_left
10	0.12419693824553991	LY007	Previous_correct_left
11	0.5	LY008	Previous_correct_left
12	0.0008480671718347745	LO037	Previous_incorrect_left
13	0.17923946423219764	LO038	Previous_incorrect_left
14	0.14146877881566192	LO051	Previous_incorrect_left
15	0.22179646522698795	LO061	Previous_incorrect_left
16	0.2049749505846755	LO067	Previous_incorrect_left
17	0.17601413909002023	LO068	Previous_incorrect_left
18	0.0	LO069	Previous_incorrect_left
19	0.20196012638307603	LO071	Previous_incorrect_left
20	0.37579046352621825	LO073	Previous_incorrect_left
21	0.15768373338695776	LO074	Previous_incorrect_left
22	0.062495094921808665	LY007	Previous_incorrect_left
23	0.16002884039106682	LY008	Previous_incorrect_left
24	0.0	LO037	Previous_incorrect_right
25	0.0	LO038	Previous_incorrect_right
26	0.13431140188287677	LO051	Previous_incorrect_right
27	0.08987245774736	LO061	Previous_incorrect_right
28	0.05334044692155165	LO067	Previous_incorrect_right
29	0.012415725690351482	LO068	Previous_incorrect_right
30	0.13601324903108725	LO069	Previous_incorrect_right
31	0.0	LO071	Previous_incorrect_right
32	0.15006674930803854	LO073	Previous_incorrect_right
33	0.05984718051963295	LO074	Previous_incorrect_right
34	0.02580951295965597	LY007	Previous_incorrect_right
35	0.042608960125854786	LY008	Previous_incorrect_right
36	0.2242320035035091	LO037	Previous_correct_right
37	0.06922634726951339	LO038	Previous_correct_right
38	0.06714808001561871	LO051	Previous_correct_right
39	0.033557669432957765	LO061	Previous_correct_right
40	0.04550297356291497	LO067	Previous_correct_right
41	0.14452903730080835	LO068	Previous_correct_right
42	0.0	LO069	Previous_correct_right
43	0.049343595570167334	LO071	Previous_correct_right
44	0.016338004460419133	LO073	Previous_correct_right
45	0.028169361021795205	LO074	Previous_correct_right
46	0.019897319087349985	LY007	Previous_correct_right
47	0.022481778387863045	LY008	Previous_correct_right
