# Supplementary material for: Anterior cingulate neurons combine outcome monitoring of past decisions with ongoing movement signals
Source: Nat Commun. 2026 Mar 24;17:4354. doi: 10.1038/s41467-026-70639-1 (PMC13171896; doi:10.1038/s41467-026-70639-1)
Supplement: Supplementary file 5 — Source data [file 41467_2026_70639_MOESM5_ESM.zip › Supplementary_statistics_source_data_files/Supplementary_Fig5.csv]

	decoding_accuracy	cvR	dR	subject	sex	lens_AP	lens_DV	lens_ML	valid_trials
0	0.8200166609706084	0.07575932340972238	0.016572723952029512	LO028	F	0.37	-2.0	-2.0	216.0
1	0.7822154818865344	0.08679244632532687	0.024047555500288913	LO032	M	1.21	-1.9	-1.9	176.0
2	0.8685372971903443	0.13569962543905786	0.030487821325500982	LO032	M	1.21	-1.9	-1.9	357.0
3	0.8527281746031747	0.13605186105686273	0.030341329634790627	LO032	M	1.21	-1.9	-1.9	378.0
4	0.8245911654135338	0.1497186209927476	0.03801498204411487	LO032	M	1.21	-1.9	-1.9	268.0
5	0.8078513591671486	0.12893213000533862	0.032336556975240356	LO032	M	1.21	-1.9	-1.9	342.0
6	0.6698778195488722	0.07008185380948571	0.019073188559526506	LO051	F	1.93	-1.9	-1.9	242.0
7	0.6528994360902255	0.06612460286843717	0.01899555855550052	LO051	F	1.93	-1.9	-1.9	223.0
8	0.6554242749731471	0.06957444942881587	0.01318288650041518	LO051	F	1.93	-1.9	-1.9	177.0
9	0.7250352443609023	0.14925526093575817	0.032045949912883884	LY008	M	1.69	-2.0	-2.0	184.0
10	0.7023895676691729	0.14121633593473068	0.03195722882978951	LY008	M	1.69	-2.0	-2.0	172.0
11	0.8026785714285714	0.13538047306723852	0.027072288556212562	LO068	M	1.97	-1.5	-1.5	275.0
12	0.8898183818061638	0.15040137344211268	0.026280267876671478	LO068	M	1.97	-1.5	-1.5	274.0
13	0.8570329283029001	0.14204358518041588	0.023970130148931797	LO068	M	1.97	-1.5	-1.5	201.0
14	0.8486489661654135	0.14565206392373728	0.02626356779699961	LO068	M	1.97	-1.5	-1.5	265.0
15	0.779366028708134	0.11299741026234368	0.026778556170303735	LO069	F	1.77	-1.75	-1.75	315.0
16	0.792172395273899	0.10958676823672728	0.023178810246402542	LO069	F	1.77	-1.75	-1.75	391.0
17	0.7339124597207304	0.09793055204454335	0.017917045049558815	LO069	F	1.77	-1.75	-1.75	238.0
18	0.7436419172932333	0.13252185560384752	0.021440214813310356	LO074	M	1.69	-1.75	-1.75	192.0
19	0.7979835953520164	0.17439256290595878	0.027165383908116653	LO074	M	1.69	-1.75	-1.75	185.0
20	0.7702913533834586	0.127329103603647	0.019516114993922473	LO067	M	1.69	-1.7	-1.7	116.0
21	0.8474060150375939	0.21246219167633815	0.020036785658880236	LO073	M	1.21	-1.7	-1.7	235.0
22	0.8925484764542937	0.19117142651420563	0.02117781322500622	LO073	M	1.21	-1.7	-1.7	404.0
