# Supplementary material for: Anterior cingulate neurons combine outcome monitoring of past decisions with ongoing movement signals
Source: Nat Commun. 2026 Mar 24;17:4354. doi: 10.1038/s41467-026-70639-1 (PMC13171896; doi:10.1038/s41467-026-70639-1)
Supplement: Supplementary file 5 — Source data [file 41467_2026_70639_MOESM5_ESM.zip › Supplementary_statistics_source_data_files/Reviewer_figure3a_hist_delta_vs_performance.csv]

	subject	performance	hist_stim_coef_delta	history_strength	stim_coef
0	LO037	0.6691176470588235	-0.6023276382600876	0.8984402627724591	1.5007679010325468
1	LO037	0.8642857142857143	-1.6223408249671842	0.411681329547099	2.0340221545142834
2	LO037	0.8263473053892215	-0.8747956581363039	1.228808869346374	2.103604527482678
3	LO037	0.788135593220339	-0.887520573280695	1.2170087114364951	2.10452928471719
4	LO037	0.7541666666666667	-0.6751559252132071	1.4790998176326866	2.1542557428458937
5	LO037	0.7412587412587412	-0.682591920027487	1.0003148765531653	1.6829067965806523
6	LO037	0.7782101167315175	-0.047292882553079396	1.5639615466412677	1.6112544291943471
7	LO037	0.8008849557522124	-1.1790249284736714	0.7492929524849741	1.9283178809586454
8	LO037	0.8256410256410256	-0.7648612210111294	1.1789509999015635	1.943812220912693
9	LO037	0.8141592920353983	-0.3602040544009919	1.4969297995814723	1.8571338539824642
10	LO037	0.7573529411764706	-1.4330556777984684	0.6362116403718759	2.0692673181703443
11	LO037	0.691358024691358	-0.6881279470392925	0.7937323849664246	1.481860332005717
12	LO038	0.7345132743362832	-0.3549035375394711	0.8127156398582711	1.1676191773977422
13	LO038	0.7570621468926554	-0.04139652785403758	1.2780953967837347	1.3194919246377723
14	LO038	0.8034188034188035	-0.47457023481675364	0.9520489639505608	1.4266191987673145
15	LO038	0.9176470588235294	-1.7114628042943758	0.4693674187427319	2.1808302230371077
16	LO038	0.8592592592592593	-0.8066722379592179	1.1435288934209846	1.9502011313802026
17	LO038	0.9393939393939394	-1.6126542377528768	0.6440997435634024	2.256753981316279
18	LO038	0.9098360655737705	-1.2872116298320901	1.1029824360003841	2.3901940658324743
19	LO038	0.8524590163934426	-1.191778200905663	0.6980759895324004	1.8898541904380635
20	LO038	0.9027777777777778	-1.5199706684103047	0.7246936380994704	2.244664306509775
21	LO038	0.675	-0.6407986466832827	0.3141329561481569	0.9549316028314395
22	LO038	0.7983193277310925	-0.9229314496389014	0.5438543578098061	1.4667858074487075
23	LO038	0.868421052631579	-0.7376748926558709	1.3293027868061584	2.0669776794620294
24	LO038	0.9256198347107438	-1.2834506577932014	1.2202111109296143	2.5036617687228158
25	LO038	0.71875	0.6733421511405797	1.991566734443664	1.3182245833030843
26	LO038	0.7350993377483444	-0.45037611938808575	1.0633200332708697	1.5136961526589554
27	LO038	0.7045454545454546	-0.4815740453994992	0.7007936646326525	1.1823677100321517
28	LO038	0.6836158192090396	0.3805149878661167	1.6226044570509588	1.242089469184842
29	LO038	0.8217821782178217	-0.06510293910445974	1.8556735844970922	1.920776523601552
30	LO038	0.8247422680412371	-0.972022721284258	1.034611334477586	2.006634055761844
31	LO038	0.7258883248730964	-0.46983495979764134	0.6964236937514175	1.1662586535490589
32	LO038	0.7439024390243902	0.23643883825845968	1.9222324649729008	1.685793626714441
33	LO038	0.8178294573643411	-0.9713338752733524	0.8397343236234912	1.8110681988968436
34	LO038	0.7867647058823529	-1.0521633233879453	0.3270716568975598	1.379234980285505
35	LO038	0.7100591715976331	-0.7037038610571227	0.2620543321776531	0.9657581932347759
36	LO038	0.7782608695652173	-0.43181327835386474	0.8930414694467584	1.3248547478006232
37	LO038	0.6950354609929078	-0.20141276831966315	0.7787863257369849	0.9801990940566481
38	LO051	0.8452012383900929	-0.6379662869027238	1.2580463841010312	1.896012671003755
39	LO051	0.8196078431372549	-0.616861968605565	1.3026692464027132	1.9195312150082782
40	LO051	0.8686868686868687	-0.8105242364556349	1.5263756472240078	2.3368998836796426
41	LO051	0.8546099290780141	-1.299396658026313	0.8178376007067756	2.1172342587330886
42	LO051	0.8641618497109826	-1.5860596891672951	0.8280368032579071	2.414096492425202
43	LO051	0.8472727272727273	-1.2374775063220527	1.190039628863356	2.4275171351854086
44	LO051	0.7862068965517242	-1.1239739876732566	1.0453086621212113	2.169282649794468
45	LO051	0.7215189873417721	-0.979368325611244	0.8342570126242683	1.8136253382355123
46	LO051	0.7426900584795322	-0.9880686812643541	0.4014109337895443	1.3894796150538984
47	LO051	0.7894736842105263	0.12330068962575047	1.6586442239116765	1.535343534285926
48	LO051	0.826530612244898	-0.521875634109858	1.1261681335133757	1.6480437676232338
49	LO051	0.7816091954022989	-0.8566798299038519	0.7931392399801688	1.6498190698840207
50	LO051	0.7901234567901234	-0.6925743774344039	0.9263565507697856	1.6189309282041895
51	LO051	0.7396694214876033	0.20559428544187752	1.8423296841710681	1.6367353987291906
52	LO051	0.6644295302013423	0.2527682278220914	1.2511694310299428	0.9984012032078514
53	LO051	0.7404580152671756	-0.6853682888180558	0.5381921559443276	1.2235604447623833
54	LO051	0.75	-1.0855711931546597	0.3600457052188223	1.4456168983734818
55	LO051	0.8071748878923767	-1.226156610508461	0.6172249252669835	1.8433815357754444
56	LO051	0.7530864197530864	-0.6617150717496356	0.8231402495374496	1.4848553212870852
57	LO051	0.7189189189189189	-0.7953550514134742	0.4125360380710319	1.207891089484506
58	LO051	0.7936507936507936	-0.11882482338566702	1.409757101743736	1.528581925129403
59	LO051	0.6527777777777778	0.21036989932628125	1.0626700434642256	0.8523001441379443
60	LO051	0.8157894736842105	-1.0496774579614772	0.6664830632778358	1.716160521239313
61	LO051	0.89	-1.405929457418348	0.5625888212990467	1.968518278717395
62	LO051	0.7851851851851852	-0.26198791921536846	1.2031393115243454	1.4651272307397138
63	LO051	0.8130841121495327	-0.9853728379591344	0.6501039908803974	1.6354768288395318
64	LO051	0.8141025641025641	-0.98647102210068	0.745969681428968	1.732440703529648
65	LO051	0.8177083333333334	-0.42299344837717334	1.5124413416195006	1.935434789996674
66	LO051	0.7961165048543689	-0.5984201550681587	1.228608423827458	1.8270285788956167
67	LO051	0.8034188034188035	-1.2512717109582454	0.517956590807942	1.7692283017661874
68	LO051	0.768361581920904	-0.7027959035587925	1.511948455098832	2.2147443586576245
69	LO051	0.7981651376146789	-0.8071972605877855	1.027640976868546	1.8348382374563315
70	LO051	0.691358024691358	-0.35234677802105563	0.9577747312975109	1.3101215093185665
71	LO051	0.8256410256410256	-0.8289708014706517	0.9939477209565665	1.8229185224272182
72	LO051	0.7986111111111112	-0.916020867654254	0.8773653709817478	1.7933862386360018
73	LO051	0.7333333333333333	-0.5457996769685065	0.9251743210405854	1.470973998009092
74	LO051	0.7399103139013453	-0.7738010390501752	0.657743362388396	1.4315444014385712
75	LO051	0.7253521126760564	-0.42922663658870586	0.9292077365451399	1.3584343731338457
76	LO051	0.8660714285714286	-1.16567401799286	1.160996680758122	2.326670698750982
77	LO051	0.7931034482758621	-0.9067195180456353	0.8984693895576357	1.805188907603271
78	LO061	0.7666666666666667	-0.11300121768705873	1.3568082095623306	1.4698094272493893
79	LO061	0.6994219653179191	0.40297789570362874	2.0511257692889617	1.648147873585333
80	LO061	0.7467248908296943	-0.3818270936477901	1.3280866197960997	1.7099137134438898
81	LO061	0.7164179104477612	-1.6372612926663308	0.258153942191554	1.8954152348578848
82	LO061	0.7782426778242678	-0.6835084301862429	1.2960163456011466	1.9795247757873895
83	LO061	0.8248175182481752	-1.9295076421271564	0.3288107628609431	2.2583184049880995
84	LO061	0.7368421052631579	-0.629260163642679	0.8816598737379716	1.5109200373806506
85	LO061	0.7835820895522388	-0.9158320676191732	0.6760271185101675	1.5918591861293407
86	LO061	0.8064516129032258	-1.584595759866902	0.20836634819545122	1.7929621080623532
87	LO061	0.7798165137614679	-1.0777430293682833	0.7001456932808703	1.7778887226491535
88	LO061	0.6872037914691943	-0.24101359256304655	0.7594192269591493	1.0004328195221959
89	LO061	0.8333333333333334	-1.4564867659380556	0.5825168654198883	2.039003631357944
90	LO061	0.6854838709677419	0.14291595274506197	1.0918819846072285	0.9489660318621665
91	LO061	0.7023809523809523	-0.7252007358099554	0.4979431296366953	1.2231438654466507
92	LO061	0.6867469879518072	-0.8126355450011431	0.684289928282763	1.4969254732839061
93	LO061	0.6666666666666666	-0.19060674326743998	0.7477686775466829	0.9383754208141228
94	LO061	0.7727272727272727	-0.5430802973324627	0.9613988537756504	1.504479151108113
95	LO061	0.7589743589743589	-0.8546116699472954	0.6287170659479331	1.4833287358952285
96	LO067	0.8363636363636363	-1.8529423559046974	0.5930461927742696	2.445988548678967
97	LO067	0.8412698412698413	-1.7792560461199	0.8693956915442563	2.6486517376641565
98	LO067	0.8153846153846154	-1.0122769395999796	0.5591716926088464	1.571448632208826
99	LO067	0.8727272727272727	-1.017568290360746	0.7579242934792808	1.7754925838400266
100	LO067	0.7222222222222222	0.061181891743806505	1.147444067421877	1.0862621756780706
101	LO067	0.8064516129032258	-0.8410098512668973	0.9092177961306829	1.7502276473975802
102	LO067	0.7708333333333334	-0.8953729589326117	0.7173439607190754	1.612716919651687
103	LO067	0.8088235294117647	-0.7220941302791778	0.6996223622585992	1.421716492537777
104	LO067	0.7857142857142857	-1.2576113952405286	0.5596003791225802	1.8172117743631087
105	LO067	0.8	-0.21939054138313785	1.1468989465533987	1.3662894879365366
106	LO067	0.7692307692307693	-0.6966351328637079	1.1310619578066308	1.8276970906703387
107	LO067	0.7967479674796748	-0.6276185292079235	1.2993103740669334	1.9269289032748569
108	LO067	0.8202247191011236	-1.2173016332163225	0.703586557459224	1.9208881906755464
109	LO067	0.823943661971831	-0.8706546946682248	1.1160038808323658	1.9866585755005906
110	LO067	0.835820895522388	-1.0878105648156529	0.8269191946122281	1.914729759427881
111	LO067	0.7413793103448276	-1.0338415513726855	0.5096866688021935	1.543528220174879
112	LO067	0.8131313131313131	-0.9850226261247508	1.0039741475738702	1.988996773698621
113	LO067	0.8375	-0.7515780307909907	1.0275778151896664	1.7791558459806571
114	LO067	0.8055555555555556	-1.0421494220522036	0.8191992658106139	1.8613486878628174
115	LO067	0.8442622950819673	-1.1802573339981544	1.2816189132399665	2.461876247238121
116	LO067	0.7908496732026143	-0.7818123964297456	1.2134564751649293	1.995268871594675
117	LO068	0.8477157360406091	-1.6979977037428031	0.6431453706893753	2.3411430744321784
118	LO068	0.732824427480916	-0.8285510720578171	1.191329381446077	2.019880453503894
119	LO068	0.8343949044585988	-1.022772038469581	0.6591941553070231	1.6819661937766042
120	LO068	0.8095238095238095	-0.6941885369773073	1.0147655814876566	1.708954118464964
121	LO068	0.8346456692913385	-1.3905278767724305	0.6059840137881003	1.9965118905605308
122	LO068	0.8870056497175142	-1.7829451627001889	0.47632970605342817	2.259274868753617
123	LO068	0.8875	-1.8232421697470889	0.6925152134326878	2.5157573831797766
124	LO068	0.8472727272727273	-1.3810505550155119	0.7821116992451865	2.1631622542606985
125	LO068	0.7972972972972973	-1.376288885264376	0.8849605975285348	2.261249482792911
126	LO068	0.8029197080291971	-0.8102107328244723	1.1424337410927463	1.9526444739172186
127	LO068	0.7661691542288557	-0.04962668093685729	1.6069939329928404	1.6566206139296977
128	LO068	0.7731958762886598	-0.3067948724377074	0.9697973081497528	1.2765921805874603
129	LO068	0.8157894736842105	-1.3197952391453323	0.6317401910749076	1.95153543022024
130	LO068	0.8037735849056604	-1.0650260953975803	0.9923926634429108	2.057418758840491
131	LO068	0.8176100628930818	-1.324139844445809	0.7526172284594166	2.0767570729052256
132	LO068	0.8671328671328671	-2.2035376289587694	0.4595269059695187	2.663064534928288
133	LO068	0.8579545454545454	-2.0078810958960562	0.6874632763343197	2.695344372230376
134	LO068	0.8212290502793296	-0.9452996673435796	1.1563093689095585	2.101609036253138
135	LO069	0.8448275862068966	-1.0117651484805084	1.080379644362007	2.0921447928425154
136	LO069	0.8571428571428571	-1.1980586367942452	0.6090658154844519	1.8071244522786971
137	LO069	0.8356164383561644	-1.3489074344716263	0.6685791628960333	2.0174865973676597
138	LO069	0.8009950248756219	-1.1783701459774718	0.9619951952663512	2.140365341243823
139	LO069	0.8421052631578947	-1.6015704075534574	0.6187086566038639	2.2202790641573213
140	LO069	0.8414634146341463	-1.6712095522683386	0.7210283052561157	2.3922378575244543
141	LO069	0.8160919540229885	-1.2737947426984282	0.7207678142347944	1.9945625569332226
142	LO069	0.8109243697478992	-1.123788623286244	1.09926873881176	2.223057362098004
143	LO069	0.875	-1.6141612995369188	1.0076073945475523	2.621768694084471
144	LO069	0.8380952380952381	-1.5123783695183401	0.8185444152901125	2.3309227848084526
145	LO069	0.8056872037914692	-1.1869362916653106	1.018325243078592	2.2052615347439026
146	LO069	0.8325581395348837	-1.4352882001131797	0.9048308790876728	2.3401190792008526
147	LO069	0.75	0.2257502388183923	1.3189800352830445	1.0932297964646522
148	LO071	0.7967741935483871	-1.0587637199843143	0.7683228623042638	1.827086582288578
149	LO071	0.8494117647058823	-0.878985826053754	1.7452541298225661	2.62423995587632
150	LO071	0.8258258258258259	-1.0563470141606333	1.4226329328323586	2.478979946992992
151	LO071	0.8361266294227188	-1.107820548330704	1.5879239821236941	2.695744530454398
152	LO071	0.8021505376344086	-0.5724689321233958	1.642220793711375	2.214689725834771
153	LO071	0.8050314465408805	-0.7563481960109797	1.3397739953320869	2.0961221913430665
154	LO071	0.8222222222222222	-0.687165142974381	2.2012289985356785	2.8883941415100596
155	LO071	0.8068669527896996	-0.593836599300704	1.8372954701587993	2.4311320694595033
156	LO071	0.8508771929824561	-1.4917897727848837	1.2890670946324383	2.780856867417322
157	LO071	0.8201680672268907	-0.3431712803078546	2.1984176375347335	2.541588917842588
158	LO071	0.8430232558139535	-1.5137805705308653	1.2725182863811675	2.786298856912033
159	LO071	0.8413897280966768	-1.1150222016915168	1.6991780471667288	2.8142002488582456
160	LO071	0.826530612244898	-1.6726570812016295	0.7577316622377729	2.4303887434394023
161	LO071	0.8185840707964602	-0.5919298429609063	1.946171215274215	2.5381010582351213
162	LO071	0.837708830548926	-0.9988043876513455	1.591956401137523	2.5907607887888684
163	LO071	0.8402777777777778	-0.6399618136647263	1.9638034097662387	2.603765223430965
164	LO071	0.8461538461538461	-1.1558610885092517	1.1806318995521567	2.3364929880614085
165	LO071	0.8363636363636363	-1.9260049356622482	0.5382615995681526	2.4642665352304007
166	LO071	0.8305882352941176	-1.2200062872465267	1.0859934392792119	2.3059997265257386
167	LO071	0.8389057750759878	-1.2170960731760474	1.3068434708554795	2.523939544031527
168	LO071	0.8078703703703703	-1.0060797800755297	1.2190772450496339	2.2251570251251636
169	LO071	0.7921146953405018	-0.8373992787015292	1.1370923959359693	1.9744916746374985
170	LO071	0.8623188405797102	-1.523160695728907	0.9220785022211586	2.4452391979500656
171	LO071	0.8207171314741036	-0.7632878926981452	1.6438401996519394	2.4071280923500846
172	LO071	0.8355263157894737	-0.7223069516414569	1.6165715207245763	2.338878472366033
173	LO071	0.7943548387096774	-0.37664305980942725	1.7182459000008827	2.09488895981031
174	LO071	0.8125	-1.1493470136076478	1.0275729884981522	2.1769200021058
175	LO071	0.8329355608591885	-1.0445962569446317	1.2478638764481338	2.2924601333927654
176	LO071	0.6220095693779905	1.4666372701735049	2.537677734664386	1.0710404644908813
177	LO071	0.6666666666666666	0.5732044738488392	1.4076725615678636	0.8344680877190244
178	LO071	0.7123287671232876	0.17743728999118513	1.2409525895083706	1.0635152995171855
179	LO071	0.7444444444444445	0.04703932364997354	1.0661895798086425	1.019150256158669
180	LO071	0.8048780487804879	-0.5011786686005338	0.9538322889335017	1.4550109575340355
181	LO071	0.7483443708609272	-0.43425647297607406	1.2243893715872063	1.6586458445632803
182	LO071	0.8024691358024691	-0.8705408552350747	0.4789750048117266	1.3495158600468014
183	LO071	0.7441860465116279	-0.6546622722236842	0.8617414018201394	1.5164036740438236
184	LO071	0.7176470588235294	-0.21999066261791045	0.9969910571655598	1.2169817197834703
185	LO071	0.6875	-0.2521793036288782	0.9348906089592495	1.1870699125881277
186	LO071	0.6212121212121212	-0.5162672535337519	0.753247226004441	1.269514479538193
187	LO071	0.5197368421052632	0.5258866156146733	1.1654605146890034	0.63957389907433
188	LO071	0.56	0.2896043763672199	1.221263291843958	0.9316589154767382
189	LO071	0.6143790849673203	0.3088051222225813	1.144488607508426	0.8356834852858447
190	LO071	0.6811594202898551	-0.29338796530435807	1.1533853447486997	1.4467733100530578
191	LO071	0.6837606837606838	0.3449316903815134	1.4027668864082867	1.0578351960267733
192	LO073	0.6985294117647058	0.6556124895139499	1.880631035723921	1.2250185462099712
193	LO073	0.7654320987654321	-0.5188455811038637	0.9269575980113358	1.4458031791151995
194	LO073	0.8246268656716418	-0.19150084263471734	1.6984206622812585	1.8899215049159759
195	LO073	0.8711864406779661	-0.5472510849787418	1.486035829325287	2.033286914304029
196	LO073	0.8340425531914893	-0.6865261125010718	2.0221144219434626	2.7086405344445343
197	LO073	0.8778280542986425	-1.5669230021012295	1.2932327685962242	2.8601557706974536
198	LO073	0.8732394366197183	-1.8920120199852266	0.7022865756930171	2.594298595678244
199	LO073	0.8266666666666667	-1.4913883736422615	0.7158221474666682	2.2072105211089297
200	LO073	0.9021739130434783	-2.3293578213796193	0.5149967079425051	2.8443545293221244
201	LO073	0.7923076923076923	-0.4794502113056778	1.350913589449732	1.8303638007554097
202	LO073	0.8041237113402062	-0.1425088011509572	1.9140269842289095	2.0565357853798667
203	LO073	0.8192090395480226	-1.199055001691224	0.9759852396354184	2.1750402413266423
204	LO073	0.5955056179775281	1.349003085670135	1.5489258540140476	0.19992276834391265
205	LO073	0.7785234899328859	-0.5056842806733748	1.4355221146054493	1.941206395278824
206	LO073	0.7894736842105263	-0.3333374148814141	1.5667861163933983	1.9001235312748124
207	LO073	0.8048780487804879	-0.6909294951743019	1.5974715647305449	2.2884010599048468
208	LO073	0.8808510638297873	-1.8564371501731842	1.305759015799259	3.162196165972443
209	LO073	0.7995049504950495	-0.24953191087034865	2.244973601648054	2.4945055125184026
210	LO073	0.799373040752351	-0.9375376161980404	1.438728420701842	2.3762660368998825
211	LO073	0.7475247524752475	0.12189105422085866	1.9370880734886877	1.815197019267829
212	LO074	0.7869822485207101	-0.6132894936608866	1.6532143616371135	2.266503855298
213	LO074	0.8673469387755102	-1.3050038958066035	1.1924034320263435	2.497407327832947
214	LO074	0.8315217391304348	-1.2814619218178445	1.071169690527995	2.3526316123458395
215	LO074	0.8067226890756303	-0.7267163413790676	1.2381892063858602	1.9649055477649278
216	LO074	0.7752808988764045	-0.2070675064505676	1.585636562587905	1.7927040690384726
217	LO074	0.8222222222222222	-0.7397714519767915	1.279332068977885	2.0191035209546766
218	LO074	0.8187772925764192	-1.4525088289687396	0.9838729332522174	2.436381762220957
219	LO074	0.7809798270893372	-0.93901158428363	1.064950871446279	2.003962455729909
220	LO074	0.7833935018050542	-0.33440858388629824	2.1673753270612006	2.501783910947499
221	LO074	0.7716535433070866	-0.8891680950904969	0.6724072552925547	1.5615753503830516
222	LO074	0.7773584905660378	-0.726912734534926	1.719524351196706	2.446437085731632
223	LO074	0.6945812807881774	-0.8843315266090224	0.7953096984329755	1.6796412250419979
224	LO074	0.7794117647058824	-0.5354394724840588	1.2322365959338444	1.7676760684179031
225	LO074	0.7689075630252101	-0.042162553147322424	2.045800013316025	2.0879625664633474
226	LO074	0.8290322580645161	-1.0474017891490366	1.4096831048113958	2.4570848939604324
227	LO074	0.8448687350835322	-1.1065487435408718	1.3929932369562643	2.499541980497136
228	LO074	0.8548387096774194	-1.263623768739314	1.3663687521110481	2.629992520850362
229	LO074	0.7976190476190477	-0.5305012533048055	1.5167648208958477	2.047266074200653
230	LO074	0.8109243697478992	-1.3802145637647212	0.9476534572881077	2.327868021052829
231	LO074	0.87109375	-1.2542644324724388	1.537092973905669	2.7913574063781077
232	LO074	0.812	-0.6557023919519576	1.1939567700345692	1.8496591619865268
233	LO074	0.8624161073825504	-0.9785108125348012	1.5943887220285107	2.572899534563312
234	LO074	0.8586956521739131	-0.9951811963409305	1.6694812681617515	2.664662464502682
235	LO074	0.875	-1.7182607416428675	1.4017638805325712	3.1200246221754386
236	LO074	0.7918781725888325	-1.5341791429628544	0.3703516210672786	1.904530764030133
237	LO074	0.87109375	-1.0874532459228368	1.431608873126717	2.5190621190495537
238	LO074	0.8489583333333334	-1.253575740530612	1.1471075014229104	2.4006832419535225
239	LO074	0.7894736842105263	-0.3190990085017984	1.347291494717073	1.6663905032188715
240	LO074	0.7887323943661971	-1.229183111947247	0.34418752530136437	1.5733706372486114
241	LO074	0.6886792452830188	0.48984511737224	1.678718838781529	1.188873721409289
242	LO074	0.7675675675675676	-0.7704985220230124	0.7959809836469717	1.566479505669984
243	LO074	0.782608695652174	-1.290978021632215	0.47318546092062935	1.7641634825528445
244	LO074	0.7479674796747967	-0.8572777715684833	0.652243296374721	1.5095210679432043
245	LO074	0.8070175438596491	-1.607347841201626	0.49674477416273755	2.1040926153643635
246	LO074	0.7487684729064039	-0.2371905819573874	1.4648012254808291	1.7019918074382165
247	LO074	0.7901785714285714	-1.594097211047787	0.8586809973054953	2.452778208353282
248	LO074	0.7175572519083969	-0.6174455928396677	0.8558163212798572	1.473261914119525
249	LO074	0.6776315789473685	-0.9975958199385876	0.7269001929587532	1.7244960128973408
250	LY007	0.850187265917603	-1.5608435707078727	0.9864284691714258	2.5472720398792985
251	LY007	0.76875	-1.5983964360270093	0.6850180388009696	2.2834144748279788
252	LY007	0.7857142857142857	-1.285363437703042	0.4457117066575232	1.7310751443605652
253	LY007	0.7615384615384615	-1.378225507116644	0.7704101855044623	2.1486356926211063
254	LY007	0.844311377245509	-2.2047319770949225	0.5981521604524568	2.8028841375473794
255	LY007	0.7266666666666667	-1.4926107178213242	0.8135936001106607	2.306204317931985
256	LY007	0.7461538461538462	-1.404728923036464	0.5337241258122425	1.9384530488487064
257	LY007	0.7272727272727273	-1.463512818835246	0.6858323131171916	2.1493451319524377
258	LY007	0.7558139534883721	-0.9384377344262185	1.0445221226836476	1.982959857109866
259	LY007	0.7526881720430108	-1.6032945284689597	0.6616850795078003	2.26497960797676
260	LY007	0.8267716535433071	-1.5611174873422533	0.6954122414561603	2.2565297287984136
261	LY007	0.8098159509202454	-1.671057228261147	0.5730901626265732	2.2441473908877203
262	LY007	0.6994219653179191	-1.896736442531275	0.4697304687757949	2.3664669113070698
263	LY007	0.7819905213270142	-1.7123784562998976	0.7402495564962269	2.4526280127961244
264	LY007	0.68	-0.5480548726890653	0.8440294261703944	1.3920842988594597
265	LY007	0.717391304347826	-0.8123364806222502	0.5397864135213317	1.3521228941435819
266	LY007	0.8055555555555556	-1.0876205525228948	0.9037297771148793	1.9913503296377741
267	LY007	0.8787878787878788	-1.912721378001593	0.6820672517566342	2.594788629758227
268	LY007	0.7753623188405797	-1.5818317500256684	0.9568392407063867	2.5386709907320553
269	LY007	0.7522522522522522	-1.5163326116329041	0.6187698504433662	2.1351024620762704
270	LY007	0.6707317073170732	-0.7930652043444142	1.29916355900292	2.092228763347334
271	LY007	0.710204081632653	-1.4432152244896554	0.8720512535847218	2.3152664780743772
272	LY007	0.7069767441860465	-1.6631261712436496	0.4361464169792364	2.099272588222886
273	LY007	0.7021276595744681	-0.9019355985203046	1.344150940714089	2.2460865392343936
274	LY007	0.723404255319149	-1.2032155358312018	0.975762770020245	2.1789783058514467
275	LY007	0.7673469387755102	-1.6761209038390876	0.5972735681121847	2.2733944719512724
276	LY007	0.8407643312101911	-1.4161347413908068	0.35951878654202596	1.7756535279328327
277	LY007	0.8327137546468402	-1.6287355835667068	0.5891798853495978	2.2179154689163045
278	LY007	0.8029556650246306	-1.3563016410460953	0.5935083737860287	1.949810014832124
279	LY007	0.8488888888888889	-1.0747362332225776	1.188639233863918	2.2633754670864956
280	LY007	0.8461538461538461	-1.3209693580056898	0.4536116401178076	1.7745809981234975
281	LY007	0.8177339901477833	-0.14517059620620998	2.1983803548653786	2.3435509510715886
282	LY007	0.8405172413793104	-0.025656759439490973	1.8380366819348966	1.8636934413743875
283	LY007	0.8609271523178808	-1.4762844613013781	0.7813589883546403	2.2576434496560185
284	LY007	0.84472049689441	-1.2875616108406467	0.6645705261725928	1.9521321370132394
285	LY007	0.7929292929292929	-0.40592971741163697	1.2821966980244335	1.6881264154360704
286	LY007	0.6363636363636364	-1.1665846649887828	0.5946672032812481	1.7612518682700309
287	LY007	0.8176100628930818	-0.8641085229517997	1.1662979715063757	2.0304064944581754
288	LY007	0.8130081300813008	-0.33838342881903394	1.4187473075197696	1.7571307363388036
289	LY007	0.762114537444934	0.3568189632608372	2.0321306732129574	1.6753117099521202
290	LY007	0.7192982456140351	0.2796121457013605	1.582482409305324	1.3028702636039635
291	LY007	0.6712328767123288	-0.057004678066757464	1.223459939697602	1.2804646177643595
292	LY007	0.7719298245614035	0.2024005070005439	1.5769513953460443	1.3745508883455004
293	LY007	0.872	-1.1927308435030086	0.9306847661479176	2.1234156096509262
294	LY007	0.852112676056338	-2.006440278753189	0.30913931085389024	2.315579589607079
295	LY007	0.8368983957219251	-1.3908887613329406	0.9164930940567406	2.307381855389681
296	LY007	0.7696078431372549	-1.060653692159303	0.8690056017881377	1.9296592939474408
297	LY007	0.7857142857142857	-1.1042245084198121	0.9312309209073539	2.035455429327166
298	LY007	0.8482142857142857	-1.4066260715026668	0.822349711031179	2.228975782533846
299	LY007	0.7745098039215687	-1.447539366927053	0.4285316158238553	1.8760709827509083
300	LY007	0.8983050847457628	-2.596248519440612	0.6568392245193825	3.2530877439599943
301	LY007	0.8297872340425532	-0.6219720876639587	1.4191163597063907	2.0410884473703494
302	LY007	0.9112426035502958	-1.4493240153802378	1.1196109867266175	2.5689350021068553
303	LY007	0.7155963302752294	-0.4787655932493866	1.1463621126873136	1.6251277059367002
304	LY007	0.8421052631578947	-0.9004703028615451	1.1304034923232718	2.030873795184817
305	LY007	0.7847682119205298	-1.051137739567241	1.173453060464135	2.224590800031376
