# Supplementary material for: Anterior cingulate neurons combine outcome monitoring of past decisions with ongoing movement signals
Source: Nat Commun. 2026 Mar 24;17:4354. doi: 10.1038/s41467-026-70639-1 (PMC13171896; doi:10.1038/s41467-026-70639-1)
Supplement: Supplementary file 5 — Source data [file 41467_2026_70639_MOESM5_ESM.zip › Supplementary_statistics_source_data_files/Fig4D_encoding_weight_dimensionality.csv]

	dimensionality	regressor	subject	session	neuron_number
0	11	previous_choice_outcome_combination	LO028	20220616_145438	464
1	13	previous_choice_outcome_combination	LO032	20220830_121448	623
2	11	previous_choice_outcome_combination	LO032	20220905_123313	597
3	11	previous_choice_outcome_combination	LO032	20220907_150825	454
4	10	previous_choice_outcome_combination	LO032	20220909_144008	527
5	10	previous_choice_outcome_combination	LO032	20220923_135753	555
6	12	previous_choice_outcome_combination	LO051	20230322_161052	136
7	16	previous_choice_outcome_combination	LO051	20230329_161431	224
8	16	previous_choice_outcome_combination	LO051	20230427_163356	171
9	10	previous_choice_outcome_combination	LY008	20230405_172520	174
10	10	previous_choice_outcome_combination	LY008	20230425_105313	125
11	12	previous_choice_outcome_combination	LO068	20230831_132717	366
12	11	previous_choice_outcome_combination	LO068	20230905_115256	386
13	12	previous_choice_outcome_combination	LO068	20230906_140350	346
14	10	previous_choice_outcome_combination	LO068	20230911_154649	414
15	14	previous_choice_outcome_combination	LO069	20240102_125134	306
16	15	previous_choice_outcome_combination	LO069	20231212_135211	353
17	17	previous_choice_outcome_combination	LO069	20231227_105006	361
18	11	previous_choice_outcome_combination	LO074	20240731_165357	272
19	11	previous_choice_outcome_combination	LO074	20240808_120632	195
20	12	previous_choice_outcome_combination	LO067	20240209_105931	355
21	13	previous_choice_outcome_combination	LO073	20240814_105301	208
22	11	previous_choice_outcome_combination	LO073	20240815_110810	295
23	14	chest_point	LO028	20220616_145438	464
24	24	chest_point	LO032	20220830_121448	623
25	13	chest_point	LO032	20220905_123313	597
26	21	chest_point	LO032	20220907_150825	454
27	49	chest_point	LO032	20220909_144008	527
28	21	chest_point	LO032	20220923_135753	555
29	18	chest_point	LO051	20230322_161052	136
30	21	chest_point	LO051	20230329_161431	224
31	16	chest_point	LO051	20230427_163356	171
32	12	chest_point	LY008	20230405_172520	174
33	18	chest_point	LY008	20230425_105313	125
34	15	chest_point	LO068	20230831_132717	366
35	16	chest_point	LO068	20230905_115256	386
36	11	chest_point	LO068	20230906_140350	346
37	19	chest_point	LO068	20230911_154649	414
38	25	chest_point	LO069	20240102_125134	306
39	30	chest_point	LO069	20231212_135211	353
40	27	chest_point	LO069	20231227_105006	361
41	13	chest_point	LO074	20240731_165357	272
42	12	chest_point	LO074	20240808_120632	195
43	14	chest_point	LO067	20240209_105931	355
44	15	chest_point	LO073	20240814_105301	208
45	11	chest_point	LO073	20240815_110810	295
46	92	video_svd	LO028	20220616_145438	464
47	95	video_svd	LO032	20220830_121448	623
48	90	video_svd	LO032	20220905_123313	597
49	87	video_svd	LO032	20220907_150825	454
50	89	video_svd	LO032	20220909_144008	527
51	94	video_svd	LO032	20220923_135753	555
52	51	video_svd	LO051	20230322_161052	136
53	71	video_svd	LO051	20230329_161431	224
54	57	video_svd	LO051	20230427_163356	171
55	54	video_svd	LY008	20230405_172520	174
56	35	video_svd	LY008	20230425_105313	125
57	84	video_svd	LO068	20230831_132717	366
58	53	video_svd	LO068	20230905_115256	386
59	81	video_svd	LO068	20230906_140350	346
60	83	video_svd	LO068	20230911_154649	414
61	78	video_svd	LO069	20240102_125134	306
62	54	video_svd	LO069	20231212_135211	353
63	62	video_svd	LO069	20231227_105006	361
64	49	video_svd	LO074	20240731_165357	272
65	38	video_svd	LO074	20240808_120632	195
66	61	video_svd	LO067	20240209_105931	355
67	36	video_svd	LO073	20240814_105301	208
68	34	video_svd	LO073	20240815_110810	295
