# Supplementary material for: Anterior cingulate neurons combine outcome monitoring of past decisions with ongoing movement signals
Source: Nat Commun. 2026 Mar 24;17:4354. doi: 10.1038/s41467-026-70639-1 (PMC13171896; doi:10.1038/s41467-026-70639-1)
Supplement: Supplementary file 5 — Source data [file 41467_2026_70639_MOESM5_ESM.zip › Supplementary_statistics_source_data_files/Supplementary_Fig2E_history_decoding_t-2_overall.csv]

	decoding_accuracy	condition	subject	time	session
0	0.5541666666666667	Model	LO028	0	20220616_145438
1	0.51625	Model	LO028	1	20220616_145438
2	0.5100000000000001	Model	LO028	2	20220616_145438
3	0.5345833333333333	Model	LO028	3	20220616_145438
4	0.555	Model	LO028	4	20220616_145438
5	0.55875	Model	LO028	5	20220616_145438
6	0.5662499999999999	Model	LO028	6	20220616_145438
7	0.5741666666666666	Model	LO028	7	20220616_145438
8	0.5545833333333333	Model	LO028	8	20220616_145438
9	0.5266666666666666	Model	LO028	9	20220616_145438
10	0.5570833333333334	Model	LO028	10	20220616_145438
11	0.5445833333333333	Model	LO028	11	20220616_145438
12	0.5275000000000001	Model	LO028	12	20220616_145438
13	0.49083333333333334	Model	LO028	13	20220616_145438
14	0.48041666666666655	Model	LO028	14	20220616_145438
15	0.46958333333333335	Model	LO028	15	20220616_145438
16	0.4970833333333334	Model	LO028	16	20220616_145438
17	0.5033333333333334	Model	LO028	17	20220616_145438
18	0.5208333333333333	Model	LO028	18	20220616_145438
19	0.5270833333333333	Model	LO028	19	20220616_145438
20	0.5133333333333333	Model	LO028	20	20220616_145438
21	0.55375	Model	LO028	21	20220616_145438
22	0.50375	Model	LO028	22	20220616_145438
23	0.5033333333333334	Model	LO028	23	20220616_145438
24	0.4820833333333334	Model	LO028	24	20220616_145438
25	0.5066666666666666	Model	LO028	25	20220616_145438
26	0.4954166666666667	Model	LO028	26	20220616_145438
27	0.515	Model	LO028	27	20220616_145438
28	0.5291666666666667	Model	LO028	28	20220616_145438
29	0.50125	Model	LO028	29	20220616_145438
30	0.4733333333333333	Model	LO028	30	20220616_145438
31	0.41541666666666655	Model	LO028	31	20220616_145438
32	0.4074999999999999	Model	LO028	32	20220616_145438
33	0.40708333333333335	Model	LO028	33	20220616_145438
34	0.4145833333333333	Model	LO028	34	20220616_145438
35	0.4245833333333333	Model	LO028	35	20220616_145438
36	0.42166666666666663	Model	LO028	36	20220616_145438
37	0.4129166666666666	Model	LO028	37	20220616_145438
38	0.3712499999999999	Model	LO028	38	20220616_145438
39	0.3695833333333334	Model	LO028	39	20220616_145438
40	0.4116666666666668	Model	LO028	40	20220616_145438
41	0.4475	Model	LO028	41	20220616_145438
42	0.4504166666666667	Model	LO028	42	20220616_145438
43	0.42125	Model	LO028	43	20220616_145438
44	0.4054166666666667	Model	LO028	44	20220616_145438
45	0.435	Model	LO028	45	20220616_145438
46	0.43124999999999986	Model	LO028	46	20220616_145438
47	0.4529166666666667	Model	LO028	47	20220616_145438
48	0.4079166666666667	Model	LO028	48	20220616_145438
49	0.42625	Model	LO028	49	20220616_145438
50	0.4058333333333334	Model	LO028	50	20220616_145438
51	0.4291666666666668	Model	LO028	51	20220616_145438
52	0.42625	Model	LO028	52	20220616_145438
53	0.4308333333333333	Model	LO028	53	20220616_145438
54	0.44125	Model	LO028	54	20220616_145438
55	0.46083333333333326	Model	LO028	55	20220616_145438
56	0.4537500000000001	Model	LO028	56	20220616_145438
57	0.4525	Model	LO028	57	20220616_145438
58	0.41833333333333333	Model	LO028	58	20220616_145438
59	0.39583333333333326	Model	LO028	59	20220616_145438
60	0.3983333333333334	Model	LO028	60	20220616_145438
61	0.4141666666666666	Model	LO028	61	20220616_145438
62	0.42499999999999993	Model	LO028	62	20220616_145438
63	0.3975	Model	LO028	63	20220616_145438
64	0.38666666666666666	Model	LO028	64	20220616_145438
65	0.42208333333333337	Model	LO028	65	20220616_145438
66	0.41458333333333336	Model	LO028	66	20220616_145438
67	0.42666666666666664	Model	LO028	67	20220616_145438
68	0.4575	Model	LO028	68	20220616_145438
69	0.44541666666666674	Model	LO028	69	20220616_145438
70	0.4549999999999999	Model	LO028	70	20220616_145438
71	0.4233333333333333	Model	LO028	71	20220616_145438
72	0.42166666666666663	Model	LO028	72	20220616_145438
73	0.43333333333333335	Model	LO028	73	20220616_145438
74	0.43083333333333335	Model	LO028	74	20220616_145438
75	0.45458333333333334	Model	LO028	75	20220616_145438
76	0.4437499999999999	Model	LO028	76	20220616_145438
77	0.42499999999999993	Model	LO028	77	20220616_145438
78	0.44291666666666657	Model	LO028	78	20220616_145438
79	0.43833333333333335	Model	LO028	79	20220616_145438
80	0.4408333333333334	Model	LO028	80	20220616_145438
81	0.43541666666666673	Model	LO028	81	20220616_145438
82	0.43375	Model	LO028	82	20220616_145438
83	0.41666666666666674	Model	LO028	83	20220616_145438
84	0.4404166666666666	Model	LO028	84	20220616_145438
85	0.41958333333333336	Model	LO028	85	20220616_145438
86	0.4345833333333334	Model	LO028	86	20220616_145438
87	0.43999999999999995	Model	LO028	87	20220616_145438
88	0.42333333333333345	Model	LO028	88	20220616_145438
89	0.39374999999999993	Model	LO028	89	20220616_145438
90	0.41625	Model	LO028	90	20220616_145438
91	0.41791666666666666	Model	LO028	91	20220616_145438
92	0.4241666666666667	Model	LO028	92	20220616_145438
93	0.43083333333333335	Model	LO028	93	20220616_145438
94	0.42291666666666666	Model	LO028	94	20220616_145438
95	0.40291666666666665	Model	LO028	95	20220616_145438
96	0.415	Model	LO028	96	20220616_145438
97	0.40916666666666657	Model	LO028	97	20220616_145438
98	0.4016666666666666	Model	LO028	98	20220616_145438
99	0.3975	Model	LO028	99	20220616_145438
100	0.4379166666666666	Model	LO028	100	20220616_145438
101	0.39	Model	LO028	101	20220616_145438
102	0.43583333333333324	Model	LO028	102	20220616_145438
103	0.435	Model	LO028	103	20220616_145438
104	0.42791666666666667	Model	LO028	104	20220616_145438
105	0.43875	Model	LO028	105	20220616_145438
106	0.4149999999999999	Model	LO028	106	20220616_145438
107	0.42458333333333337	Model	LO028	107	20220616_145438
108	0.4470833333333333	Model	LO028	108	20220616_145438
109	0.4070833333333333	Model	LO028	109	20220616_145438
110	0.41875	Model	LO028	110	20220616_145438
111	0.4016666666666668	Model	LO028	111	20220616_145438
112	0.4091666666666666	Model	LO028	112	20220616_145438
113	0.36041666666666666	Model	LO028	113	20220616_145438
114	0.36583333333333345	Model	LO028	114	20220616_145438
115	0.36833333333333335	Model	LO028	115	20220616_145438
116	0.3554166666666667	Model	LO028	116	20220616_145438
117	0.3708333333333333	Model	LO028	117	20220616_145438
118	0.40791666666666665	Model	LO028	118	20220616_145438
119	0.3887500000000001	Model	LO028	119	20220616_145438
120	0.38874999999999993	Model	LO028	120	20220616_145438
121	0.40125000000000005	Model	LO028	121	20220616_145438
122	0.40875000000000006	Model	LO028	122	20220616_145438
123	0.40041666666666664	Model	LO028	123	20220616_145438
124	0.3858333333333334	Model	LO028	124	20220616_145438
125	0.38833333333333336	Model	LO028	125	20220616_145438
126	0.40125	Model	LO028	126	20220616_145438
127	0.42249999999999993	Model	LO028	127	20220616_145438
128	0.4312500000000001	Model	LO028	128	20220616_145438
129	0.42375	Model	LO028	129	20220616_145438
130	0.4108333333333333	Model	LO028	130	20220616_145438
131	0.40708333333333335	Model	LO028	131	20220616_145438
132	0.39916666666666667	Model	LO028	132	20220616_145438
133	0.5520454545454545	Model	LO032	0	20220830_121448
134	0.5320454545454545	Model	LO032	1	20220830_121448
135	0.5078030303030302	Model	LO032	2	20220830_121448
136	0.5389393939393939	Model	LO032	3	20220830_121448
137	0.5053030303030304	Model	LO032	4	20220830_121448
138	0.5090151515151514	Model	LO032	5	20220830_121448
139	0.47143939393939394	Model	LO032	6	20220830_121448
140	0.48590909090909096	Model	LO032	7	20220830_121448
141	0.5169696969696969	Model	LO032	8	20220830_121448
142	0.49787878787878787	Model	LO032	9	20220830_121448
143	0.5121969696969697	Model	LO032	10	20220830_121448
144	0.5040909090909091	Model	LO032	11	20220830_121448
145	0.4863636363636364	Model	LO032	12	20220830_121448
146	0.5163636363636364	Model	LO032	13	20220830_121448
147	0.47439393939393937	Model	LO032	14	20220830_121448
148	0.4700757575757576	Model	LO032	15	20220830_121448
149	0.4463636363636364	Model	LO032	16	20220830_121448
150	0.4328787878787878	Model	LO032	17	20220830_121448
151	0.42340909090909096	Model	LO032	18	20220830_121448
152	0.4207575757575758	Model	LO032	19	20220830_121448
153	0.38257575757575757	Model	LO032	20	20220830_121448
154	0.3987878787878788	Model	LO032	21	20220830_121448
155	0.37954545454545463	Model	LO032	22	20220830_121448
156	0.41856060606060597	Model	LO032	23	20220830_121448
157	0.385378787878788	Model	LO032	24	20220830_121448
158	0.36962121212121213	Model	LO032	25	20220830_121448
159	0.341969696969697	Model	LO032	26	20220830_121448
160	0.33901515151515155	Model	LO032	27	20220830_121448
161	0.3747727272727273	Model	LO032	28	20220830_121448
162	0.3549242424242425	Model	LO032	29	20220830_121448
163	0.37742424242424244	Model	LO032	30	20220830_121448
164	0.37901515151515147	Model	LO032	31	20220830_121448
165	0.3783333333333333	Model	LO032	32	20220830_121448
166	0.3916666666666667	Model	LO032	33	20220830_121448
167	0.381969696969697	Model	LO032	34	20220830_121448
168	0.36272727272727273	Model	LO032	35	20220830_121448
169	0.36196969696969694	Model	LO032	36	20220830_121448
170	0.3938636363636364	Model	LO032	37	20220830_121448
171	0.35545454545454547	Model	LO032	38	20220830_121448
172	0.3198484848484849	Model	LO032	39	20220830_121448
173	0.3313636363636363	Model	LO032	40	20220830_121448
174	0.3363636363636364	Model	LO032	41	20220830_121448
175	0.37136363636363634	Model	LO032	42	20220830_121448
176	0.3971969696969696	Model	LO032	43	20220830_121448
177	0.41401515151515156	Model	LO032	44	20220830_121448
178	0.3988636363636363	Model	LO032	45	20220830_121448
179	0.3946969696969696	Model	LO032	46	20220830_121448
180	0.3803030303030303	Model	LO032	47	20220830_121448
181	0.37977272727272715	Model	LO032	48	20220830_121448
182	0.4057575757575757	Model	LO032	49	20220830_121448
183	0.4314393939393939	Model	LO032	50	20220830_121448
184	0.40469696969696967	Model	LO032	51	20220830_121448
185	0.3765909090909091	Model	LO032	52	20220830_121448
186	0.38522727272727275	Model	LO032	53	20220830_121448
187	0.3751515151515152	Model	LO032	54	20220830_121448
188	0.36249999999999993	Model	LO032	55	20220830_121448
189	0.3715909090909091	Model	LO032	56	20220830_121448
190	0.3967424242424243	Model	LO032	57	20220830_121448
191	0.43189393939393933	Model	LO032	58	20220830_121448
192	0.40780303030303033	Model	LO032	59	20220830_121448
193	0.3378787878787879	Model	LO032	60	20220830_121448
194	0.39924242424242423	Model	LO032	61	20220830_121448
195	0.4265909090909091	Model	LO032	62	20220830_121448
196	0.4134848484848485	Model	LO032	63	20220830_121448
197	0.41795454545454547	Model	LO032	64	20220830_121448
198	0.4059848484848485	Model	LO032	65	20220830_121448
199	0.45522727272727276	Model	LO032	66	20220830_121448
200	0.43666666666666665	Model	LO032	67	20220830_121448
201	0.39189393939393935	Model	LO032	68	20220830_121448
202	0.3806060606060606	Model	LO032	69	20220830_121448
203	0.4034090909090909	Model	LO032	70	20220830_121448
204	0.3173484848484848	Model	LO032	71	20220830_121448
205	0.29128787878787876	Model	LO032	72	20220830_121448
206	0.27825757575757576	Model	LO032	73	20220830_121448
207	0.3266666666666667	Model	LO032	74	20220830_121448
208	0.291969696969697	Model	LO032	75	20220830_121448
209	0.27795454545454545	Model	LO032	76	20220830_121448
210	0.3080303030303031	Model	LO032	77	20220830_121448
211	0.34340909090909094	Model	LO032	78	20220830_121448
212	0.3356818181818182	Model	LO032	79	20220830_121448
213	0.3242424242424243	Model	LO032	80	20220830_121448
214	0.3644696969696969	Model	LO032	81	20220830_121448
215	0.35810606060606065	Model	LO032	82	20220830_121448
216	0.3151515151515152	Model	LO032	83	20220830_121448
217	0.2996212121212121	Model	LO032	84	20220830_121448
218	0.29128787878787876	Model	LO032	85	20220830_121448
219	0.278560606060606	Model	LO032	86	20220830_121448
220	0.2778787878787879	Model	LO032	87	20220830_121448
221	0.2915151515151515	Model	LO032	88	20220830_121448
222	0.31613636363636366	Model	LO032	89	20220830_121448
223	0.3237121212121212	Model	LO032	90	20220830_121448
224	0.32333333333333336	Model	LO032	91	20220830_121448
225	0.32007575757575757	Model	LO032	92	20220830_121448
226	0.34401515151515155	Model	LO032	93	20220830_121448
227	0.3221212121212121	Model	LO032	94	20220830_121448
228	0.30621212121212127	Model	LO032	95	20220830_121448
229	0.31401515151515147	Model	LO032	96	20220830_121448
230	0.3112121212121212	Model	LO032	97	20220830_121448
231	0.353409090909091	Model	LO032	98	20220830_121448
232	0.3643181818181817	Model	LO032	99	20220830_121448
233	0.36977272727272736	Model	LO032	100	20220830_121448
234	0.2924242424242425	Model	LO032	101	20220830_121448
235	0.3186363636363636	Model	LO032	102	20220830_121448
236	0.3524242424242424	Model	LO032	103	20220830_121448
237	0.3428787878787879	Model	LO032	104	20220830_121448
238	0.3539393939393939	Model	LO032	105	20220830_121448
239	0.32121212121212117	Model	LO032	106	20220830_121448
240	0.2856818181818182	Model	LO032	107	20220830_121448
241	0.2661363636363636	Model	LO032	108	20220830_121448
242	0.29984848484848486	Model	LO032	109	20220830_121448
243	0.2571212121212121	Model	LO032	110	20220830_121448
244	0.2862878787878788	Model	LO032	111	20220830_121448
245	0.27174242424242423	Model	LO032	112	20220830_121448
246	0.27742424242424246	Model	LO032	113	20220830_121448
247	0.2890909090909091	Model	LO032	114	20220830_121448
248	0.29446969696969694	Model	LO032	115	20220830_121448
249	0.2625	Model	LO032	116	20220830_121448
250	0.3375757575757576	Model	LO032	117	20220830_121448
251	0.31249999999999994	Model	LO032	118	20220830_121448
252	0.32613636363636367	Model	LO032	119	20220830_121448
253	0.32022727272727264	Model	LO032	120	20220830_121448
254	0.28924242424242425	Model	LO032	121	20220830_121448
255	0.2606818181818182	Model	LO032	122	20220830_121448
256	0.2879545454545455	Model	LO032	123	20220830_121448
257	0.3570454545454546	Model	LO032	124	20220830_121448
258	0.36946969696969695	Model	LO032	125	20220830_121448
259	0.3552272727272728	Model	LO032	126	20220830_121448
260	0.3341666666666667	Model	LO032	127	20220830_121448
261	0.29568181818181816	Model	LO032	128	20220830_121448
262	0.28962121212121217	Model	LO032	129	20220830_121448
263	0.25659090909090915	Model	LO032	130	20220830_121448
264	0.2867424242424243	Model	LO032	131	20220830_121448
265	0.31780303030303025	Model	LO032	132	20220830_121448
266	0.6988949275362317	Model	LO032	0	20220905_123313
267	0.703659420289855	Model	LO032	1	20220905_123313
268	0.6684963768115942	Model	LO032	2	20220905_123313
269	0.6899456521739128	Model	LO032	3	20220905_123313
270	0.7152355072463767	Model	LO032	4	20220905_123313
271	0.7118297101449275	Model	LO032	5	20220905_123313
272	0.6990398550724638	Model	LO032	6	20220905_123313
273	0.6588224637681158	Model	LO032	7	20220905_123313
274	0.6690579710144927	Model	LO032	8	20220905_123313
275	0.6463586956521739	Model	LO032	9	20220905_123313
276	0.6415942028985506	Model	LO032	10	20220905_123313
277	0.6498731884057972	Model	LO032	11	20220905_123313
278	0.6365579710144929	Model	LO032	12	20220905_123313
279	0.6171014492753624	Model	LO032	13	20220905_123313
280	0.6070652173913043	Model	LO032	14	20220905_123313
281	0.6006884057971014	Model	LO032	15	20220905_123313
282	0.5582971014492754	Model	LO032	16	20220905_123313
283	0.5381340579710145	Model	LO032	17	20220905_123313
284	0.5406521739130434	Model	LO032	18	20220905_123313
285	0.5518297101449275	Model	LO032	19	20220905_123313
286	0.5612318840579711	Model	LO032	20	20220905_123313
287	0.5584601449275363	Model	LO032	21	20220905_123313
288	0.5550362318840579	Model	LO032	22	20220905_123313
289	0.534873188405797	Model	LO032	23	20220905_123313
290	0.5723369565217392	Model	LO032	24	20220905_123313
291	0.5738768115942029	Model	LO032	25	20220905_123313
292	0.5380253623188406	Model	LO032	26	20220905_123313
293	0.5443297101449275	Model	LO032	27	20220905_123313
294	0.5616304347826088	Model	LO032	28	20220905_123313
295	0.531231884057971	Model	LO032	29	20220905_123313
296	0.536394927536232	Model	LO032	30	20220905_123313
297	0.5207427536231883	Model	LO032	31	20220905_123313
298	0.5312318840579712	Model	LO032	32	20220905_123313
299	0.5064855072463768	Model	LO032	33	20220905_123313
300	0.5271195652173913	Model	LO032	34	20220905_123313
301	0.5222101449275363	Model	LO032	35	20220905_123313
302	0.5069384057971014	Model	LO032	36	20220905_123313
303	0.538876811594203	Model	LO032	37	20220905_123313
304	0.5283695652173913	Model	LO032	38	20220905_123313
305	0.5222101449275363	Model	LO032	39	20220905_123313
306	0.4935507246376811	Model	LO032	40	20220905_123313
307	0.5384782608695652	Model	LO032	41	20220905_123313
308	0.5050362318840581	Model	LO032	42	20220905_123313
309	0.502355072463768	Model	LO032	43	20220905_123313
310	0.4855615942028985	Model	LO032	44	20220905_123313
311	0.4990217391304348	Model	LO032	45	20220905_123313
312	0.4867391304347827	Model	LO032	46	20220905_123313
313	0.49291666666666667	Model	LO032	47	20220905_123313
314	0.5042934782608696	Model	LO032	48	20220905_123313
315	0.482391304347826	Model	LO032	49	20220905_123313
316	0.4657971014492754	Model	LO032	50	20220905_123313
317	0.4853623188405798	Model	LO032	51	20220905_123313
318	0.47925724637681166	Model	LO032	52	20220905_123313
319	0.49126811594202907	Model	LO032	53	20220905_123313
320	0.4555615942028986	Model	LO032	54	20220905_123313
321	0.4486231884057971	Model	LO032	55	20220905_123313
322	0.4589855072463769	Model	LO032	56	20220905_123313
323	0.4657246376811594	Model	LO032	57	20220905_123313
324	0.4623550724637681	Model	LO032	58	20220905_123313
325	0.46222826086956526	Model	LO032	59	20220905_123313
326	0.47998188405797104	Model	LO032	60	20220905_123313
327	0.4707608695652174	Model	LO032	61	20220905_123313
328	0.4820471014492754	Model	LO032	62	20220905_123313
329	0.4893297101449276	Model	LO032	63	20220905_123313
330	0.4801992753623188	Model	LO032	64	20220905_123313
331	0.45692028985507244	Model	LO032	65	20220905_123313
332	0.4566485507246377	Model	LO032	66	20220905_123313
333	0.446177536231884	Model	LO032	67	20220905_123313
334	0.4356884057971015	Model	LO032	68	20220905_123313
335	0.4414311594202898	Model	LO032	69	20220905_123313
336	0.44931159420289846	Model	LO032	70	20220905_123313
337	0.4409963768115942	Model	LO032	71	20220905_123313
338	0.4613768115942028	Model	LO032	72	20220905_123313
339	0.4539492753623188	Model	LO032	73	20220905_123313
340	0.44768115942028985	Model	LO032	74	20220905_123313
341	0.4728079710144928	Model	LO032	75	20220905_123313
342	0.45528985507246367	Model	LO032	76	20220905_123313
343	0.4679891304347826	Model	LO032	77	20220905_123313
344	0.4230253623188405	Model	LO032	78	20220905_123313
345	0.4114130434782608	Model	LO032	79	20220905_123313
346	0.41400362318840583	Model	LO032	80	20220905_123313
347	0.41246376811594204	Model	LO032	81	20220905_123313
348	0.42463768115942024	Model	LO032	82	20220905_123313
349	0.45047101449275373	Model	LO032	83	20220905_123313
350	0.43521739130434794	Model	LO032	84	20220905_123313
351	0.43637681159420294	Model	LO032	85	20220905_123313
352	0.41173913043478266	Model	LO032	86	20220905_123313
353	0.4478260869565218	Model	LO032	87	20220905_123313
354	0.4454710144927535	Model	LO032	88	20220905_123313
355	0.4194927536231884	Model	LO032	89	20220905_123313
356	0.4195108695652173	Model	LO032	90	20220905_123313
357	0.4190398550724638	Model	LO032	91	20220905_123313
358	0.41653985507246366	Model	LO032	92	20220905_123313
359	0.4263224637681159	Model	LO032	93	20220905_123313
360	0.41054347826086945	Model	LO032	94	20220905_123313
361	0.4165760869565217	Model	LO032	95	20220905_123313
362	0.4140579710144927	Model	LO032	96	20220905_123313
363	0.3902717391304348	Model	LO032	97	20220905_123313
364	0.39269927536231886	Model	LO032	98	20220905_123313
365	0.4173550724637682	Model	LO032	99	20220905_123313
366	0.4264492753623189	Model	LO032	100	20220905_123313
367	0.4216123188405796	Model	LO032	101	20220905_123313
368	0.4267210144927535	Model	LO032	102	20220905_123313
369	0.4221376811594203	Model	LO032	103	20220905_123313
370	0.41333333333333333	Model	LO032	104	20220905_123313
371	0.42460144927536236	Model	LO032	105	20220905_123313
372	0.39639492753623173	Model	LO032	106	20220905_123313
373	0.4180434782608696	Model	LO032	107	20220905_123313
374	0.3852536231884057	Model	LO032	108	20220905_123313
375	0.39701086956521736	Model	LO032	109	20220905_123313
376	0.3868659420289855	Model	LO032	110	20220905_123313
377	0.3846557971014493	Model	LO032	111	20220905_123313
378	0.4016847826086957	Model	LO032	112	20220905_123313
379	0.40826086956521734	Model	LO032	113	20220905_123313
380	0.40496376811594204	Model	LO032	114	20220905_123313
381	0.40507246376811595	Model	LO032	115	20220905_123313
382	0.4107608695652174	Model	LO032	116	20220905_123313
383	0.37800724637681155	Model	LO032	117	20220905_123313
384	0.36556159420289847	Model	LO032	118	20220905_123313
385	0.3920652173913044	Model	LO032	119	20220905_123313
386	0.4125362318840579	Model	LO032	120	20220905_123313
387	0.3905434782608696	Model	LO032	121	20220905_123313
388	0.3707789855072463	Model	LO032	122	20220905_123313
389	0.373840579710145	Model	LO032	123	20220905_123313
390	0.3901086956521738	Model	LO032	124	20220905_123313
391	0.4174999999999999	Model	LO032	125	20220905_123313
392	0.3778442028985507	Model	LO032	126	20220905_123313
393	0.37030797101449264	Model	LO032	127	20220905_123313
394	0.41657608695652165	Model	LO032	128	20220905_123313
395	0.4423007246376812	Model	LO032	129	20220905_123313
396	0.40813405797101443	Model	LO032	130	20220905_123313
397	0.37592391304347833	Model	LO032	131	20220905_123313
398	0.4009420289855072	Model	LO032	132	20220905_123313
399	0.6186046511627906	Model	LO032	0	20220907_150825
400	0.6223255813953489	Model	LO032	1	20220907_150825
401	0.6266943521594684	Model	LO032	2	20220907_150825
402	0.5967940199335547	Model	LO032	3	20220907_150825
403	0.589014396456257	Model	LO032	4	20220907_150825
404	0.6043078626799557	Model	LO032	5	20220907_150825
405	0.6092746400885936	Model	LO032	6	20220907_150825
406	0.6135825027685492	Model	LO032	7	20220907_150825
407	0.5769158361018827	Model	LO032	8	20220907_150825
408	0.5667995570321152	Model	LO032	9	20220907_150825
409	0.5833720930232559	Model	LO032	10	20220907_150825
410	0.5733554817275748	Model	LO032	11	20220907_150825
411	0.572436323366556	Model	LO032	12	20220907_150825
412	0.545420819490587	Model	LO032	13	20220907_150825
413	0.5723200442967885	Model	LO032	14	20220907_150825
414	0.5773754152823922	Model	LO032	15	20220907_150825
415	0.5644241417497233	Model	LO032	16	20220907_150825
416	0.5249778516057585	Model	LO032	17	20220907_150825
417	0.5394961240310078	Model	LO032	18	20220907_150825
418	0.5469712070874863	Model	LO032	19	20220907_150825
419	0.5324584717607973	Model	LO032	20	20220907_150825
420	0.525548172757475	Model	LO032	21	20220907_150825
421	0.5132502768549281	Model	LO032	22	20220907_150825
422	0.5054595791805094	Model	LO032	23	20220907_150825
423	0.4844462901439646	Model	LO032	24	20220907_150825
424	0.4830509413067552	Model	LO032	25	20220907_150825
425	0.49388150609080844	Model	LO032	26	20220907_150825
426	0.5128792912513842	Model	LO032	27	20220907_150825
427	0.4955204872646734	Model	LO032	28	20220907_150825
428	0.4772923588039867	Model	LO032	29	20220907_150825
429	0.48360465116279067	Model	LO032	30	20220907_150825
430	0.4834163898117387	Model	LO032	31	20220907_150825
431	0.47137320044296793	Model	LO032	32	20220907_150825
432	0.4919269102990034	Model	LO032	33	20220907_150825
433	0.47940199335548167	Model	LO032	34	20220907_150825
434	0.46937430786268	Model	LO032	35	20220907_150825
435	0.4746290143964562	Model	LO032	36	20220907_150825
436	0.48979512735326686	Model	LO032	37	20220907_150825
437	0.4582225913621262	Model	LO032	38	20220907_150825
438	0.443953488372093	Model	LO032	39	20220907_150825
439	0.45573089700996683	Model	LO032	40	20220907_150825
440	0.45922480620155043	Model	LO032	41	20220907_150825
441	0.4888648947951274	Model	LO032	42	20220907_150825
442	0.4740365448504983	Model	LO032	43	20220907_150825
443	0.44354928017718714	Model	LO032	44	20220907_150825
444	0.3879180509413067	Model	LO032	45	20220907_150825
445	0.39439645625692143	Model	LO032	46	20220907_150825
446	0.3944075304540421	Model	LO032	47	20220907_150825
447	0.41222037652270216	Model	LO032	48	20220907_150825
448	0.42352713178294565	Model	LO032	49	20220907_150825
449	0.431655592469546	Model	LO032	50	20220907_150825
450	0.4662901439645626	Model	LO032	51	20220907_150825
451	0.4388925802879291	Model	LO032	52	20220907_150825
452	0.4262236987818383	Model	LO032	53	20220907_150825
453	0.42201550387596887	Model	LO032	54	20220907_150825
454	0.4371317829457365	Model	LO032	55	20220907_150825
455	0.4575747508305648	Model	LO032	56	20220907_150825
456	0.4530730897009967	Model	LO032	57	20220907_150825
457	0.4211184939091915	Model	LO032	58	20220907_150825
458	0.41483388704318935	Model	LO032	59	20220907_150825
459	0.418687707641196	Model	LO032	60	20220907_150825
460	0.40962347729789594	Model	LO032	61	20220907_150825
461	0.4401661129568106	Model	LO032	62	20220907_150825
462	0.4517331118493908	Model	LO032	63	20220907_150825
463	0.43596899224806196	Model	LO032	64	20220907_150825
464	0.4278848283499446	Model	LO032	65	20220907_150825
465	0.43995570321151717	Model	LO032	66	20220907_150825
466	0.41780177187153933	Model	LO032	67	20220907_150825
467	0.4308859357696567	Model	LO032	68	20220907_150825
468	0.4309800664451827	Model	LO032	69	20220907_150825
469	0.41019379844961246	Model	LO032	70	20220907_150825
470	0.4067995570321151	Model	LO032	71	20220907_150825
471	0.3808637873754153	Model	LO032	72	20220907_150825
472	0.3762846068660021	Model	LO032	73	20220907_150825
473	0.3790420819490587	Model	LO032	74	20220907_150825
474	0.3920044296788483	Model	LO032	75	20220907_150825
475	0.4035492801771872	Model	LO032	76	20220907_150825
476	0.41879291251384276	Model	LO032	77	20220907_150825
477	0.4318161683277962	Model	LO032	78	20220907_150825
478	0.4288815060908084	Model	LO032	79	20220907_150825
479	0.40076965669988923	Model	LO032	80	20220907_150825
480	0.39934662236987817	Model	LO032	81	20220907_150825
481	0.40715946843853806	Model	LO032	82	20220907_150825
482	0.42556478405315606	Model	LO032	83	20220907_150825
483	0.4349667774086379	Model	LO032	84	20220907_150825
484	0.415797342192691	Model	LO032	85	20220907_150825
485	0.3878239202657807	Model	LO032	86	20220907_150825
486	0.39842192691029893	Model	LO032	87	20220907_150825
487	0.4145127353266888	Model	LO032	88	20220907_150825
488	0.4033776301218161	Model	LO032	89	20220907_150825
489	0.39522702104097446	Model	LO032	90	20220907_150825
490	0.37150055370985596	Model	LO032	91	20220907_150825
491	0.38070874861572535	Model	LO032	92	20220907_150825
492	0.386218161683278	Model	LO032	93	20220907_150825
493	0.36910299003322267	Model	LO032	94	20220907_150825
494	0.38152270210409744	Model	LO032	95	20220907_150825
495	0.3809911406423033	Model	LO032	96	20220907_150825
496	0.3807862679955703	Model	LO032	97	20220907_150825
497	0.370188261351052	Model	LO032	98	20220907_150825
498	0.35720376522702096	Model	LO032	99	20220907_150825
499	0.34331118493909196	Model	LO032	100	20220907_150825
500	0.3680398671096345	Model	LO032	101	20220907_150825
501	0.4008527131782945	Model	LO032	102	20220907_150825
502	0.3999944629014397	Model	LO032	103	20220907_150825
503	0.3919933554817275	Model	LO032	104	20220907_150825
504	0.3742524916943521	Model	LO032	105	20220907_150825
505	0.3505592469545958	Model	LO032	106	20220907_150825
506	0.3639590254706533	Model	LO032	107	20220907_150825
507	0.4095681063122924	Model	LO032	108	20220907_150825
508	0.4023421926910298	Model	LO032	109	20220907_150825
509	0.40137873754152814	Model	LO032	110	20220907_150825
510	0.4037652270210409	Model	LO032	111	20220907_150825
511	0.39174972314507195	Model	LO032	112	20220907_150825
512	0.3560852713178295	Model	LO032	113	20220907_150825
513	0.32530454042081947	Model	LO032	114	20220907_150825
514	0.3383665559246955	Model	LO032	115	20220907_150825
515	0.3395902547065338	Model	LO032	116	20220907_150825
516	0.37411406423034327	Model	LO032	117	20220907_150825
517	0.3738150609080841	Model	LO032	118	20220907_150825
518	0.34689922480620156	Model	LO032	119	20220907_150825
519	0.35826135105204865	Model	LO032	120	20220907_150825
520	0.364579180509413	Model	LO032	121	20220907_150825
521	0.38081949058693243	Model	LO032	122	20220907_150825
522	0.3514673311184939	Model	LO032	123	20220907_150825
523	0.34909745293466216	Model	LO032	124	20220907_150825
524	0.34411960132890357	Model	LO032	125	20220907_150825
525	0.3693798449612403	Model	LO032	126	20220907_150825
526	0.3658970099667773	Model	LO032	127	20220907_150825
527	0.36239756367663345	Model	LO032	128	20220907_150825
528	0.34253599114064215	Model	LO032	129	20220907_150825
529	0.3513233665559246	Model	LO032	130	20220907_150825
530	0.363250276854928	Model	LO032	131	20220907_150825
531	0.3725249169435216	Model	LO032	132	20220907_150825
532	0.5625	Model	LO032	0	20220909_144008
533	0.5429999999999999	Model	LO032	1	20220909_144008
534	0.5045000000000001	Model	LO032	2	20220909_144008
535	0.5155000000000001	Model	LO032	3	20220909_144008
536	0.5335	Model	LO032	4	20220909_144008
537	0.5115000000000001	Model	LO032	5	20220909_144008
538	0.5165000000000001	Model	LO032	6	20220909_144008
539	0.5244999999999999	Model	LO032	7	20220909_144008
540	0.493	Model	LO032	8	20220909_144008
541	0.5045000000000001	Model	LO032	9	20220909_144008
542	0.5065000000000001	Model	LO032	10	20220909_144008
543	0.5055	Model	LO032	11	20220909_144008
544	0.5094999999999998	Model	LO032	12	20220909_144008
545	0.536	Model	LO032	13	20220909_144008
546	0.551	Model	LO032	14	20220909_144008
547	0.505	Model	LO032	15	20220909_144008
548	0.47550000000000003	Model	LO032	16	20220909_144008
549	0.4555	Model	LO032	17	20220909_144008
550	0.47200000000000003	Model	LO032	18	20220909_144008
551	0.47850000000000004	Model	LO032	19	20220909_144008
552	0.4470000000000001	Model	LO032	20	20220909_144008
553	0.47050000000000003	Model	LO032	21	20220909_144008
554	0.466	Model	LO032	22	20220909_144008
555	0.48100000000000004	Model	LO032	23	20220909_144008
556	0.4590000000000001	Model	LO032	24	20220909_144008
557	0.4685	Model	LO032	25	20220909_144008
558	0.43799999999999994	Model	LO032	26	20220909_144008
559	0.43099999999999994	Model	LO032	27	20220909_144008
560	0.4170000000000001	Model	LO032	28	20220909_144008
561	0.40850000000000003	Model	LO032	29	20220909_144008
562	0.39050000000000007	Model	LO032	30	20220909_144008
563	0.401	Model	LO032	31	20220909_144008
564	0.40950000000000003	Model	LO032	32	20220909_144008
565	0.40149999999999997	Model	LO032	33	20220909_144008
566	0.40449999999999997	Model	LO032	34	20220909_144008
567	0.44050000000000006	Model	LO032	35	20220909_144008
568	0.4524999999999999	Model	LO032	36	20220909_144008
569	0.45899999999999996	Model	LO032	37	20220909_144008
570	0.42199999999999993	Model	LO032	38	20220909_144008
571	0.3765	Model	LO032	39	20220909_144008
572	0.4040000000000001	Model	LO032	40	20220909_144008
573	0.44800000000000006	Model	LO032	41	20220909_144008
574	0.4064999999999999	Model	LO032	42	20220909_144008
575	0.40149999999999997	Model	LO032	43	20220909_144008
576	0.3949999999999999	Model	LO032	44	20220909_144008
577	0.3975	Model	LO032	45	20220909_144008
578	0.41800000000000004	Model	LO032	46	20220909_144008
579	0.41	Model	LO032	47	20220909_144008
580	0.4285000000000001	Model	LO032	48	20220909_144008
581	0.43750000000000006	Model	LO032	49	20220909_144008
582	0.38850000000000007	Model	LO032	50	20220909_144008
583	0.381	Model	LO032	51	20220909_144008
584	0.381	Model	LO032	52	20220909_144008
585	0.39100000000000007	Model	LO032	53	20220909_144008
586	0.391	Model	LO032	54	20220909_144008
587	0.35100000000000003	Model	LO032	55	20220909_144008
588	0.4205	Model	LO032	56	20220909_144008
589	0.41600000000000004	Model	LO032	57	20220909_144008
590	0.419	Model	LO032	58	20220909_144008
591	0.40449999999999997	Model	LO032	59	20220909_144008
592	0.40950000000000003	Model	LO032	60	20220909_144008
593	0.41600000000000004	Model	LO032	61	20220909_144008
594	0.39050000000000007	Model	LO032	62	20220909_144008
595	0.4085000000000001	Model	LO032	63	20220909_144008
596	0.4100000000000001	Model	LO032	64	20220909_144008
597	0.41450000000000004	Model	LO032	65	20220909_144008
598	0.39449999999999996	Model	LO032	66	20220909_144008
599	0.4225	Model	LO032	67	20220909_144008
600	0.3889999999999999	Model	LO032	68	20220909_144008
601	0.4245000000000001	Model	LO032	69	20220909_144008
602	0.439	Model	LO032	70	20220909_144008
603	0.3794999999999999	Model	LO032	71	20220909_144008
604	0.4114999999999999	Model	LO032	72	20220909_144008
605	0.409	Model	LO032	73	20220909_144008
606	0.3940000000000001	Model	LO032	74	20220909_144008
607	0.41850000000000004	Model	LO032	75	20220909_144008
608	0.37850000000000006	Model	LO032	76	20220909_144008
609	0.3925	Model	LO032	77	20220909_144008
610	0.4170000000000001	Model	LO032	78	20220909_144008
611	0.40750000000000014	Model	LO032	79	20220909_144008
612	0.4065000000000001	Model	LO032	80	20220909_144008
613	0.42499999999999993	Model	LO032	81	20220909_144008
614	0.43450000000000005	Model	LO032	82	20220909_144008
615	0.42150000000000004	Model	LO032	83	20220909_144008
616	0.3990000000000001	Model	LO032	84	20220909_144008
617	0.40199999999999997	Model	LO032	85	20220909_144008
618	0.42450000000000004	Model	LO032	86	20220909_144008
619	0.40550000000000014	Model	LO032	87	20220909_144008
620	0.3555	Model	LO032	88	20220909_144008
621	0.371	Model	LO032	89	20220909_144008
622	0.36450000000000005	Model	LO032	90	20220909_144008
623	0.387	Model	LO032	91	20220909_144008
624	0.391	Model	LO032	92	20220909_144008
625	0.37800000000000006	Model	LO032	93	20220909_144008
626	0.3815	Model	LO032	94	20220909_144008
627	0.3965000000000001	Model	LO032	95	20220909_144008
628	0.3889999999999999	Model	LO032	96	20220909_144008
629	0.38400000000000006	Model	LO032	97	20220909_144008
630	0.3985	Model	LO032	98	20220909_144008
631	0.36450000000000005	Model	LO032	99	20220909_144008
632	0.35450000000000004	Model	LO032	100	20220909_144008
633	0.3594999999999999	Model	LO032	101	20220909_144008
634	0.3629999999999999	Model	LO032	102	20220909_144008
635	0.363	Model	LO032	103	20220909_144008
636	0.35249999999999987	Model	LO032	104	20220909_144008
637	0.3605	Model	LO032	105	20220909_144008
638	0.35749999999999993	Model	LO032	106	20220909_144008
639	0.35850000000000004	Model	LO032	107	20220909_144008
640	0.38449999999999995	Model	LO032	108	20220909_144008
641	0.37999999999999995	Model	LO032	109	20220909_144008
642	0.34450000000000003	Model	LO032	110	20220909_144008
643	0.36199999999999993	Model	LO032	111	20220909_144008
644	0.3625	Model	LO032	112	20220909_144008
645	0.3715	Model	LO032	113	20220909_144008
646	0.3505	Model	LO032	114	20220909_144008
647	0.35450000000000004	Model	LO032	115	20220909_144008
648	0.3575	Model	LO032	116	20220909_144008
649	0.35200000000000004	Model	LO032	117	20220909_144008
650	0.3585000000000001	Model	LO032	118	20220909_144008
651	0.37749999999999995	Model	LO032	119	20220909_144008
652	0.3665	Model	LO032	120	20220909_144008
653	0.34299999999999997	Model	LO032	121	20220909_144008
654	0.35700000000000004	Model	LO032	122	20220909_144008
655	0.33949999999999997	Model	LO032	123	20220909_144008
656	0.36150000000000004	Model	LO032	124	20220909_144008
657	0.3845	Model	LO032	125	20220909_144008
658	0.39000000000000007	Model	LO032	126	20220909_144008
659	0.3455	Model	LO032	127	20220909_144008
660	0.343	Model	LO032	128	20220909_144008
661	0.36499999999999994	Model	LO032	129	20220909_144008
662	0.3645000000000001	Model	LO032	130	20220909_144008
663	0.38099999999999995	Model	LO032	131	20220909_144008
664	0.36400000000000005	Model	LO032	132	20220909_144008
665	0.4896153846153847	Model	LO032	0	20220923_135753
666	0.496923076923077	Model	LO032	1	20220923_135753
667	0.4657692307692308	Model	LO032	2	20220923_135753
668	0.45642857142857146	Model	LO032	3	20220923_135753
669	0.4113736263736263	Model	LO032	4	20220923_135753
670	0.42813186813186815	Model	LO032	5	20220923_135753
671	0.43104395604395607	Model	LO032	6	20220923_135753
672	0.47104395604395605	Model	LO032	7	20220923_135753
673	0.4564835164835164	Model	LO032	8	20220923_135753
674	0.45697802197802195	Model	LO032	9	20220923_135753
675	0.4674725274725276	Model	LO032	10	20220923_135753
676	0.4596703296703297	Model	LO032	11	20220923_135753
677	0.45395604395604394	Model	LO032	12	20220923_135753
678	0.45208791208791205	Model	LO032	13	20220923_135753
679	0.48412087912087903	Model	LO032	14	20220923_135753
680	0.46620879120879116	Model	LO032	15	20220923_135753
681	0.4318131868131868	Model	LO032	16	20220923_135753
682	0.4170329670329671	Model	LO032	17	20220923_135753
683	0.37571428571428567	Model	LO032	18	20220923_135753
684	0.3634615384615384	Model	LO032	19	20220923_135753
685	0.38478021978021976	Model	LO032	20	20220923_135753
686	0.41197802197802197	Model	LO032	21	20220923_135753
687	0.4154945054945056	Model	LO032	22	20220923_135753
688	0.4166483516483517	Model	LO032	23	20220923_135753
689	0.41225274725274713	Model	LO032	24	20220923_135753
690	0.38340659340659333	Model	LO032	25	20220923_135753
691	0.3943956043956044	Model	LO032	26	20220923_135753
692	0.36527472527472526	Model	LO032	27	20220923_135753
693	0.36082417582417586	Model	LO032	28	20220923_135753
694	0.3486263736263737	Model	LO032	29	20220923_135753
695	0.3754945054945055	Model	LO032	30	20220923_135753
696	0.39175824175824175	Model	LO032	31	20220923_135753
697	0.37016483516483517	Model	LO032	32	20220923_135753
698	0.3942307692307692	Model	LO032	33	20220923_135753
699	0.38340659340659344	Model	LO032	34	20220923_135753
700	0.41087912087912093	Model	LO032	35	20220923_135753
701	0.38236263736263737	Model	LO032	36	20220923_135753
702	0.39082417582417583	Model	LO032	37	20220923_135753
703	0.37818681318681313	Model	LO032	38	20220923_135753
704	0.3834615384615384	Model	LO032	39	20220923_135753
705	0.3848901098901099	Model	LO032	40	20220923_135753
706	0.33549450549450555	Model	LO032	41	20220923_135753
707	0.3946703296703297	Model	LO032	42	20220923_135753
708	0.3867032967032966	Model	LO032	43	20220923_135753
709	0.35307692307692307	Model	LO032	44	20220923_135753
710	0.3696153846153847	Model	LO032	45	20220923_135753
711	0.3137912087912088	Model	LO032	46	20220923_135753
712	0.3452197802197802	Model	LO032	47	20220923_135753
713	0.33945054945054953	Model	LO032	48	20220923_135753
714	0.3784615384615384	Model	LO032	49	20220923_135753
715	0.4085164835164835	Model	LO032	50	20220923_135753
716	0.3524725274725275	Model	LO032	51	20220923_135753
717	0.33351648351648344	Model	LO032	52	20220923_135753
718	0.33521978021978016	Model	LO032	53	20220923_135753
719	0.36379120879120874	Model	LO032	54	20220923_135753
720	0.3560989010989011	Model	LO032	55	20220923_135753
721	0.40489010989010993	Model	LO032	56	20220923_135753
722	0.3782967032967033	Model	LO032	57	20220923_135753
723	0.3300549450549451	Model	LO032	58	20220923_135753
724	0.36412087912087915	Model	LO032	59	20220923_135753
725	0.3685164835164836	Model	LO032	60	20220923_135753
726	0.34082417582417585	Model	LO032	61	20220923_135753
727	0.3664835164835164	Model	LO032	62	20220923_135753
728	0.31862637362637364	Model	LO032	63	20220923_135753
729	0.3589010989010988	Model	LO032	64	20220923_135753
730	0.3631318681318681	Model	LO032	65	20220923_135753
731	0.3443406593406593	Model	LO032	66	20220923_135753
732	0.3463186813186813	Model	LO032	67	20220923_135753
733	0.3585714285714287	Model	LO032	68	20220923_135753
734	0.3867582417582418	Model	LO032	69	20220923_135753
735	0.37571428571428567	Model	LO032	70	20220923_135753
736	0.3398351648351648	Model	LO032	71	20220923_135753
737	0.33747252747252754	Model	LO032	72	20220923_135753
738	0.33802197802197803	Model	LO032	73	20220923_135753
739	0.33719780219780227	Model	LO032	74	20220923_135753
740	0.32730769230769224	Model	LO032	75	20220923_135753
741	0.3481868131868132	Model	LO032	76	20220923_135753
742	0.3331318681318682	Model	LO032	77	20220923_135753
743	0.3169230769230769	Model	LO032	78	20220923_135753
744	0.32659340659340663	Model	LO032	79	20220923_135753
745	0.3497802197802198	Model	LO032	80	20220923_135753
746	0.34785714285714275	Model	LO032	81	20220923_135753
747	0.33379120879120877	Model	LO032	82	20220923_135753
748	0.3159340659340659	Model	LO032	83	20220923_135753
749	0.3142857142857143	Model	LO032	84	20220923_135753
750	0.31945054945054946	Model	LO032	85	20220923_135753
751	0.3177472527472527	Model	LO032	86	20220923_135753
752	0.31010989010989015	Model	LO032	87	20220923_135753
753	0.30703296703296695	Model	LO032	88	20220923_135753
754	0.3019780219780219	Model	LO032	89	20220923_135753
755	0.31785714285714284	Model	LO032	90	20220923_135753
756	0.3346703296703297	Model	LO032	91	20220923_135753
757	0.31774725274725274	Model	LO032	92	20220923_135753
758	0.3168131868131868	Model	LO032	93	20220923_135753
759	0.3320879120879121	Model	LO032	94	20220923_135753
760	0.33565934065934067	Model	LO032	95	20220923_135753
761	0.3224175824175824	Model	LO032	96	20220923_135753
762	0.3395054945054945	Model	LO032	97	20220923_135753
763	0.3465384615384615	Model	LO032	98	20220923_135753
764	0.3221428571428572	Model	LO032	99	20220923_135753
765	0.2883516483516483	Model	LO032	100	20220923_135753
766	0.3023076923076923	Model	LO032	101	20220923_135753
767	0.27950549450549445	Model	LO032	102	20220923_135753
768	0.2797802197802198	Model	LO032	103	20220923_135753
769	0.2802747252747253	Model	LO032	104	20220923_135753
770	0.294065934065934	Model	LO032	105	20220923_135753
771	0.3002747252747252	Model	LO032	106	20220923_135753
772	0.3051098901098901	Model	LO032	107	20220923_135753
773	0.2917582417582418	Model	LO032	108	20220923_135753
774	0.2869780219780219	Model	LO032	109	20220923_135753
775	0.2655494505494505	Model	LO032	110	20220923_135753
776	0.3065934065934066	Model	LO032	111	20220923_135753
777	0.2958791208791209	Model	LO032	112	20220923_135753
778	0.29917582417582417	Model	LO032	113	20220923_135753
779	0.2846703296703296	Model	LO032	114	20220923_135753
780	0.3173626373626373	Model	LO032	115	20220923_135753
781	0.3339010989010989	Model	LO032	116	20220923_135753
782	0.2927472527472527	Model	LO032	117	20220923_135753
783	0.2942307692307692	Model	LO032	118	20220923_135753
784	0.31582417582417577	Model	LO032	119	20220923_135753
785	0.32175824175824175	Model	LO032	120	20220923_135753
786	0.31582417582417577	Model	LO032	121	20220923_135753
787	0.31456043956043955	Model	LO032	122	20220923_135753
788	0.29038461538461535	Model	LO032	123	20220923_135753
789	0.30054945054945054	Model	LO032	124	20220923_135753
790	0.28708791208791207	Model	LO032	125	20220923_135753
791	0.33505494505494504	Model	LO032	126	20220923_135753
792	0.3790109890109889	Model	LO032	127	20220923_135753
793	0.34912087912087914	Model	LO032	128	20220923_135753
794	0.3143406593406593	Model	LO032	129	20220923_135753
795	0.30675824175824173	Model	LO032	130	20220923_135753
796	0.3222527472527472	Model	LO032	131	20220923_135753
797	0.3160989010989011	Model	LO032	132	20220923_135753
798	0.3806818181818182	Model	LO051	0	20230322_161052
799	0.3992424242424242	Model	LO051	1	20230322_161052
800	0.42977272727272725	Model	LO051	2	20230322_161052
801	0.3999242424242424	Model	LO051	3	20230322_161052
802	0.38090909090909086	Model	LO051	4	20230322_161052
803	0.36696969696969695	Model	LO051	5	20230322_161052
804	0.3728030303030303	Model	LO051	6	20230322_161052
805	0.37340909090909086	Model	LO051	7	20230322_161052
806	0.33409090909090916	Model	LO051	8	20230322_161052
807	0.34143939393939404	Model	LO051	9	20230322_161052
808	0.3499242424242424	Model	LO051	10	20230322_161052
809	0.3468181818181818	Model	LO051	11	20230322_161052
810	0.34030303030303033	Model	LO051	12	20230322_161052
811	0.305	Model	LO051	13	20230322_161052
812	0.3140909090909091	Model	LO051	14	20230322_161052
813	0.3362121212121212	Model	LO051	15	20230322_161052
814	0.2893181818181818	Model	LO051	16	20230322_161052
815	0.29772727272727273	Model	LO051	17	20230322_161052
816	0.28454545454545455	Model	LO051	18	20230322_161052
817	0.2852272727272727	Model	LO051	19	20230322_161052
818	0.3028787878787879	Model	LO051	20	20230322_161052
819	0.3417424242424241	Model	LO051	21	20230322_161052
820	0.35015151515151516	Model	LO051	22	20230322_161052
821	0.3147727272727273	Model	LO051	23	20230322_161052
822	0.35083333333333333	Model	LO051	24	20230322_161052
823	0.3282575757575758	Model	LO051	25	20230322_161052
824	0.3607575757575756	Model	LO051	26	20230322_161052
825	0.35196969696969693	Model	LO051	27	20230322_161052
826	0.34666666666666673	Model	LO051	28	20230322_161052
827	0.29348484848484846	Model	LO051	29	20230322_161052
828	0.3146969696969697	Model	LO051	30	20230322_161052
829	0.353939393939394	Model	LO051	31	20230322_161052
830	0.31757575757575757	Model	LO051	32	20230322_161052
831	0.2646969696969697	Model	LO051	33	20230322_161052
832	0.32772727272727276	Model	LO051	34	20230322_161052
833	0.2631060606060607	Model	LO051	35	20230322_161052
834	0.2606060606060606	Model	LO051	36	20230322_161052
835	0.2984090909090909	Model	LO051	37	20230322_161052
836	0.3284848484848485	Model	LO051	38	20230322_161052
837	0.33840909090909094	Model	LO051	39	20230322_161052
838	0.3121969696969697	Model	LO051	40	20230322_161052
839	0.33590909090909093	Model	LO051	41	20230322_161052
840	0.286969696969697	Model	LO051	42	20230322_161052
841	0.29	Model	LO051	43	20230322_161052
842	0.345530303030303	Model	LO051	44	20230322_161052
843	0.31075757575757573	Model	LO051	45	20230322_161052
844	0.3125	Model	LO051	46	20230322_161052
845	0.3378787878787879	Model	LO051	47	20230322_161052
846	0.35196969696969704	Model	LO051	48	20230322_161052
847	0.3325	Model	LO051	49	20230322_161052
848	0.3390151515151515	Model	LO051	50	20230322_161052
849	0.32765151515151514	Model	LO051	51	20230322_161052
850	0.30113636363636365	Model	LO051	52	20230322_161052
851	0.2745454545454546	Model	LO051	53	20230322_161052
852	0.305530303030303	Model	LO051	54	20230322_161052
853	0.3231060606060606	Model	LO051	55	20230322_161052
854	0.3212878787878787	Model	LO051	56	20230322_161052
855	0.2875	Model	LO051	57	20230322_161052
856	0.2787878787878788	Model	LO051	58	20230322_161052
857	0.3184090909090909	Model	LO051	59	20230322_161052
858	0.3218181818181818	Model	LO051	60	20230322_161052
859	0.3274242424242425	Model	LO051	61	20230322_161052
860	0.36825757575757573	Model	LO051	62	20230322_161052
861	0.3259848484848485	Model	LO051	63	20230322_161052
862	0.34962121212121217	Model	LO051	64	20230322_161052
863	0.3246212121212122	Model	LO051	65	20230322_161052
864	0.325	Model	LO051	66	20230322_161052
865	0.3062878787878788	Model	LO051	67	20230322_161052
866	0.32659090909090915	Model	LO051	68	20230322_161052
867	0.33257575757575764	Model	LO051	69	20230322_161052
868	0.3056060606060606	Model	LO051	70	20230322_161052
869	0.3150757575757576	Model	LO051	71	20230322_161052
870	0.2646969696969697	Model	LO051	72	20230322_161052
871	0.23325757575757575	Model	LO051	73	20230322_161052
872	0.2517424242424242	Model	LO051	74	20230322_161052
873	0.3058333333333333	Model	LO051	75	20230322_161052
874	0.2843181818181818	Model	LO051	76	20230322_161052
875	0.2875757575757576	Model	LO051	77	20230322_161052
876	0.28431818181818186	Model	LO051	78	20230322_161052
877	0.26189393939393935	Model	LO051	79	20230322_161052
878	0.2762121212121212	Model	LO051	80	20230322_161052
879	0.2903030303030303	Model	LO051	81	20230322_161052
880	0.3384090909090909	Model	LO051	82	20230322_161052
881	0.29484848484848486	Model	LO051	83	20230322_161052
882	0.2852272727272727	Model	LO051	84	20230322_161052
883	0.3127272727272727	Model	LO051	85	20230322_161052
884	0.3043939393939394	Model	LO051	86	20230322_161052
885	0.27560606060606063	Model	LO051	87	20230322_161052
886	0.27280303030303027	Model	LO051	88	20230322_161052
887	0.264469696969697	Model	LO051	89	20230322_161052
888	0.2975	Model	LO051	90	20230322_161052
889	0.31242424242424255	Model	LO051	91	20230322_161052
890	0.28621212121212125	Model	LO051	92	20230322_161052
891	0.2808333333333334	Model	LO051	93	20230322_161052
892	0.29727272727272724	Model	LO051	94	20230322_161052
893	0.29015151515151516	Model	LO051	95	20230322_161052
894	0.31287878787878787	Model	LO051	96	20230322_161052
895	0.26121212121212123	Model	LO051	97	20230322_161052
896	0.27621212121212124	Model	LO051	98	20230322_161052
897	0.2981818181818182	Model	LO051	99	20230322_161052
898	0.26371212121212123	Model	LO051	100	20230322_161052
899	0.2763636363636363	Model	LO051	101	20230322_161052
900	0.27651515151515155	Model	LO051	102	20230322_161052
901	0.2866666666666667	Model	LO051	103	20230322_161052
902	0.31575757575757574	Model	LO051	104	20230322_161052
903	0.2787878787878788	Model	LO051	105	20230322_161052
904	0.24030303030303027	Model	LO051	106	20230322_161052
905	0.2415151515151515	Model	LO051	107	20230322_161052
906	0.28674242424242424	Model	LO051	108	20230322_161052
907	0.2771969696969697	Model	LO051	109	20230322_161052
908	0.33439393939393935	Model	LO051	110	20230322_161052
909	0.3361363636363637	Model	LO051	111	20230322_161052
910	0.3159090909090909	Model	LO051	112	20230322_161052
911	0.2559848484848485	Model	LO051	113	20230322_161052
912	0.28484848484848485	Model	LO051	114	20230322_161052
913	0.2573484848484848	Model	LO051	115	20230322_161052
914	0.2863636363636364	Model	LO051	116	20230322_161052
915	0.2590151515151515	Model	LO051	117	20230322_161052
916	0.2425	Model	LO051	118	20230322_161052
917	0.275530303030303	Model	LO051	119	20230322_161052
918	0.2547727272727272	Model	LO051	120	20230322_161052
919	0.24431818181818182	Model	LO051	121	20230322_161052
920	0.2931060606060606	Model	LO051	122	20230322_161052
921	0.29742424242424237	Model	LO051	123	20230322_161052
922	0.29992424242424237	Model	LO051	124	20230322_161052
923	0.2610606060606061	Model	LO051	125	20230322_161052
924	0.2818939393939394	Model	LO051	126	20230322_161052
925	0.2722727272727273	Model	LO051	127	20230322_161052
926	0.24545454545454548	Model	LO051	128	20230322_161052
927	0.2558333333333333	Model	LO051	129	20230322_161052
928	0.32462121212121203	Model	LO051	130	20230322_161052
929	0.28325757575757576	Model	LO051	131	20230322_161052
930	0.26795454545454545	Model	LO051	132	20230322_161052
931	0.2795604395604395	Model	LO051	0	20230329_161431
932	0.30835164835164836	Model	LO051	1	20230329_161431
933	0.2999450549450549	Model	LO051	2	20230329_161431
934	0.26291208791208787	Model	LO051	3	20230329_161431
935	0.2728021978021978	Model	LO051	4	20230329_161431
936	0.2803296703296703	Model	LO051	5	20230329_161431
937	0.3264835164835165	Model	LO051	6	20230329_161431
938	0.30939560439560443	Model	LO051	7	20230329_161431
939	0.2951648351648351	Model	LO051	8	20230329_161431
940	0.32956043956043957	Model	LO051	9	20230329_161431
941	0.2917582417582417	Model	LO051	10	20230329_161431
942	0.30527472527472527	Model	LO051	11	20230329_161431
943	0.3443406593406593	Model	LO051	12	20230329_161431
944	0.2971428571428571	Model	LO051	13	20230329_161431
945	0.29637362637362635	Model	LO051	14	20230329_161431
946	0.2918681318681319	Model	LO051	15	20230329_161431
947	0.3368131868131868	Model	LO051	16	20230329_161431
948	0.3658791208791209	Model	LO051	17	20230329_161431
949	0.3049450549450549	Model	LO051	18	20230329_161431
950	0.3252197802197802	Model	LO051	19	20230329_161431
951	0.32379120879120876	Model	LO051	20	20230329_161431
952	0.32258241758241757	Model	LO051	21	20230329_161431
953	0.2798901098901099	Model	LO051	22	20230329_161431
954	0.27208791208791205	Model	LO051	23	20230329_161431
955	0.25406593406593403	Model	LO051	24	20230329_161431
956	0.3193406593406593	Model	LO051	25	20230329_161431
957	0.3082967032967032	Model	LO051	26	20230329_161431
958	0.339065934065934	Model	LO051	27	20230329_161431
959	0.34917582417582416	Model	LO051	28	20230329_161431
960	0.3442307692307691	Model	LO051	29	20230329_161431
961	0.32346153846153847	Model	LO051	30	20230329_161431
962	0.3045604395604395	Model	LO051	31	20230329_161431
963	0.2835164835164835	Model	LO051	32	20230329_161431
964	0.3357692307692308	Model	LO051	33	20230329_161431
965	0.34098901098901097	Model	LO051	34	20230329_161431
966	0.319945054945055	Model	LO051	35	20230329_161431
967	0.31181318681318676	Model	LO051	36	20230329_161431
968	0.2848901098901099	Model	LO051	37	20230329_161431
969	0.2912087912087911	Model	LO051	38	20230329_161431
970	0.3343406593406593	Model	LO051	39	20230329_161431
971	0.3780219780219782	Model	LO051	40	20230329_161431
972	0.3571428571428572	Model	LO051	41	20230329_161431
973	0.3185164835164835	Model	LO051	42	20230329_161431
974	0.3440659340659341	Model	LO051	43	20230329_161431
975	0.32478021978021976	Model	LO051	44	20230329_161431
976	0.2936263736263736	Model	LO051	45	20230329_161431
977	0.2967032967032967	Model	LO051	46	20230329_161431
978	0.2560989010989011	Model	LO051	47	20230329_161431
979	0.2832967032967033	Model	LO051	48	20230329_161431
980	0.3114285714285714	Model	LO051	49	20230329_161431
981	0.3376373626373627	Model	LO051	50	20230329_161431
982	0.32252747252747255	Model	LO051	51	20230329_161431
983	0.2736813186813187	Model	LO051	52	20230329_161431
984	0.2901098901098901	Model	LO051	53	20230329_161431
985	0.3566483516483516	Model	LO051	54	20230329_161431
986	0.34021978021978017	Model	LO051	55	20230329_161431
987	0.2992307692307692	Model	LO051	56	20230329_161431
988	0.2998901098901099	Model	LO051	57	20230329_161431
989	0.3203296703296703	Model	LO051	58	20230329_161431
990	0.3337912087912088	Model	LO051	59	20230329_161431
991	0.349065934065934	Model	LO051	60	20230329_161431
992	0.32873626373626375	Model	LO051	61	20230329_161431
993	0.32021978021978015	Model	LO051	62	20230329_161431
994	0.3031868131868131	Model	LO051	63	20230329_161431
995	0.2712087912087912	Model	LO051	64	20230329_161431
996	0.25499999999999995	Model	LO051	65	20230329_161431
997	0.2401648351648352	Model	LO051	66	20230329_161431
998	0.2386813186813187	Model	LO051	67	20230329_161431
999	0.2929120879120879	Model	LO051	68	20230329_161431
1000	0.32005494505494503	Model	LO051	69	20230329_161431
1001	0.2856043956043956	Model	LO051	70	20230329_161431
1002	0.305054945054945	Model	LO051	71	20230329_161431
1003	0.27505494505494504	Model	LO051	72	20230329_161431
1004	0.28236263736263734	Model	LO051	73	20230329_161431
1005	0.2573626373626373	Model	LO051	74	20230329_161431
1006	0.23824175824175822	Model	LO051	75	20230329_161431
1007	0.24362637362637363	Model	LO051	76	20230329_161431
1008	0.2559340659340659	Model	LO051	77	20230329_161431
1009	0.25543956043956045	Model	LO051	78	20230329_161431
1010	0.2322527472527472	Model	LO051	79	20230329_161431
1011	0.28252747252747246	Model	LO051	80	20230329_161431
1012	0.3014285714285714	Model	LO051	81	20230329_161431
1013	0.2693406593406593	Model	LO051	82	20230329_161431
1014	0.20115384615384613	Model	LO051	83	20230329_161431
1015	0.21335164835164833	Model	LO051	84	20230329_161431
1016	0.2514285714285714	Model	LO051	85	20230329_161431
1017	0.2655494505494505	Model	LO051	86	20230329_161431
1018	0.2686263736263736	Model	LO051	87	20230329_161431
1019	0.29862637362637356	Model	LO051	88	20230329_161431
1020	0.2821978021978022	Model	LO051	89	20230329_161431
1021	0.260054945054945	Model	LO051	90	20230329_161431
1022	0.2735164835164835	Model	LO051	91	20230329_161431
1023	0.24758241758241756	Model	LO051	92	20230329_161431
1024	0.22846153846153847	Model	LO051	93	20230329_161431
1025	0.2367032967032967	Model	LO051	94	20230329_161431
1026	0.22335164835164834	Model	LO051	95	20230329_161431
1027	0.20357142857142851	Model	LO051	96	20230329_161431
1028	0.23076923076923075	Model	LO051	97	20230329_161431
1029	0.21329670329670325	Model	LO051	98	20230329_161431
1030	0.25181318681318676	Model	LO051	99	20230329_161431
1031	0.2703846153846154	Model	LO051	100	20230329_161431
1032	0.25565934065934065	Model	LO051	101	20230329_161431
1033	0.26703296703296703	Model	LO051	102	20230329_161431
1034	0.2633516483516483	Model	LO051	103	20230329_161431
1035	0.24274725274725278	Model	LO051	104	20230329_161431
1036	0.26120879120879126	Model	LO051	105	20230329_161431
1037	0.2672527472527472	Model	LO051	106	20230329_161431
1038	0.2693406593406593	Model	LO051	107	20230329_161431
1039	0.24582417582417582	Model	LO051	108	20230329_161431
1040	0.24258241758241758	Model	LO051	109	20230329_161431
1041	0.2552747252747253	Model	LO051	110	20230329_161431
1042	0.27109890109890106	Model	LO051	111	20230329_161431
1043	0.25648351648351647	Model	LO051	112	20230329_161431
1044	0.2654395604395604	Model	LO051	113	20230329_161431
1045	0.234010989010989	Model	LO051	114	20230329_161431
1046	0.2408791208791209	Model	LO051	115	20230329_161431
1047	0.2652197802197802	Model	LO051	116	20230329_161431
1048	0.2681868131868132	Model	LO051	117	20230329_161431
1049	0.2843956043956044	Model	LO051	118	20230329_161431
1050	0.28390109890109894	Model	LO051	119	20230329_161431
1051	0.2574175824175824	Model	LO051	120	20230329_161431
1052	0.26593406593406593	Model	LO051	121	20230329_161431
1053	0.2603296703296703	Model	LO051	122	20230329_161431
1054	0.27412087912087907	Model	LO051	123	20230329_161431
1055	0.27697802197802196	Model	LO051	124	20230329_161431
1056	0.29945054945054944	Model	LO051	125	20230329_161431
1057	0.30857142857142855	Model	LO051	126	20230329_161431
1058	0.3084065934065934	Model	LO051	127	20230329_161431
1059	0.30692307692307685	Model	LO051	128	20230329_161431
1060	0.3283516483516483	Model	LO051	129	20230329_161431
1061	0.3333516483516483	Model	LO051	130	20230329_161431
1062	0.28923076923076924	Model	LO051	131	20230329_161431
1063	0.31499999999999995	Model	LO051	132	20230329_161431
1064	0.2674999999999999	Model	LO051	0	20230427_163356
1065	0.23767857142857135	Model	LO051	1	20230427_163356
1066	0.279642857142857	Model	LO051	2	20230427_163356
1067	0.28839285714285706	Model	LO051	3	20230427_163356
1068	0.2848214285714285	Model	LO051	4	20230427_163356
1069	0.3046428571428571	Model	LO051	5	20230427_163356
1070	0.30089285714285713	Model	LO051	6	20230427_163356
1071	0.28232142857142856	Model	LO051	7	20230427_163356
1072	0.2655357142857142	Model	LO051	8	20230427_163356
1073	0.31660714285714275	Model	LO051	9	20230427_163356
1074	0.3332142857142857	Model	LO051	10	20230427_163356
1075	0.3392857142857142	Model	LO051	11	20230427_163356
1076	0.33607142857142863	Model	LO051	12	20230427_163356
1077	0.30999999999999994	Model	LO051	13	20230427_163356
1078	0.30017857142857135	Model	LO051	14	20230427_163356
1079	0.3199999999999999	Model	LO051	15	20230427_163356
1080	0.30035714285714277	Model	LO051	16	20230427_163356
1081	0.34607142857142853	Model	LO051	17	20230427_163356
1082	0.28517857142857134	Model	LO051	18	20230427_163356
1083	0.2953571428571428	Model	LO051	19	20230427_163356
1084	0.2726785714285714	Model	LO051	20	20230427_163356
1085	0.2830357142857142	Model	LO051	21	20230427_163356
1086	0.2916071428571428	Model	LO051	22	20230427_163356
1087	0.3282142857142857	Model	LO051	23	20230427_163356
1088	0.31214285714285706	Model	LO051	24	20230427_163356
1089	0.3471428571428571	Model	LO051	25	20230427_163356
1090	0.27303571428571416	Model	LO051	26	20230427_163356
1091	0.3280357142857142	Model	LO051	27	20230427_163356
1092	0.34125	Model	LO051	28	20230427_163356
1093	0.3080357142857142	Model	LO051	29	20230427_163356
1094	0.3091071428571428	Model	LO051	30	20230427_163356
1095	0.29017857142857134	Model	LO051	31	20230427_163356
1096	0.2885714285714285	Model	LO051	32	20230427_163356
1097	0.2653571428571428	Model	LO051	33	20230427_163356
1098	0.2678571428571428	Model	LO051	34	20230427_163356
1099	0.2894642857142857	Model	LO051	35	20230427_163356
1100	0.2928571428571428	Model	LO051	36	20230427_163356
1101	0.2512499999999999	Model	LO051	37	20230427_163356
1102	0.27642857142857136	Model	LO051	38	20230427_163356
1103	0.25339285714285714	Model	LO051	39	20230427_163356
1104	0.2233928571428571	Model	LO051	40	20230427_163356
1105	0.2758928571428571	Model	LO051	41	20230427_163356
1106	0.28446428571428567	Model	LO051	42	20230427_163356
1107	0.2487499999999999	Model	LO051	43	20230427_163356
1108	0.25375	Model	LO051	44	20230427_163356
1109	0.24178571428571424	Model	LO051	45	20230427_163356
1110	0.21821428571428567	Model	LO051	46	20230427_163356
1111	0.2680357142857142	Model	LO051	47	20230427_163356
1112	0.3051785714285714	Model	LO051	48	20230427_163356
1113	0.2728571428571428	Model	LO051	49	20230427_163356
1114	0.28517857142857134	Model	LO051	50	20230427_163356
1115	0.2632142857142856	Model	LO051	51	20230427_163356
1116	0.28767857142857134	Model	LO051	52	20230427_163356
1117	0.3369642857142857	Model	LO051	53	20230427_163356
1118	0.2655357142857142	Model	LO051	54	20230427_163356
1119	0.28607142857142853	Model	LO051	55	20230427_163356
1120	0.3251785714285714	Model	LO051	56	20230427_163356
1121	0.2994642857142857	Model	LO051	57	20230427_163356
1122	0.20410714285714282	Model	LO051	58	20230427_163356
1123	0.18982142857142847	Model	LO051	59	20230427_163356
1124	0.2473214285714285	Model	LO051	60	20230427_163356
1125	0.28071428571428564	Model	LO051	61	20230427_163356
1126	0.2483928571428571	Model	LO051	62	20230427_163356
1127	0.21624999999999994	Model	LO051	63	20230427_163356
1128	0.24249999999999994	Model	LO051	64	20230427_163356
1129	0.21303571428571424	Model	LO051	65	20230427_163356
1130	0.24767857142857136	Model	LO051	66	20230427_163356
1131	0.2276785714285714	Model	LO051	67	20230427_163356
1132	0.21446428571428564	Model	LO051	68	20230427_163356
1133	0.25749999999999995	Model	LO051	69	20230427_163356
1134	0.25946428571428565	Model	LO051	70	20230427_163356
1135	0.2642857142857143	Model	LO051	71	20230427_163356
1136	0.3046428571428571	Model	LO051	72	20230427_163356
1137	0.24196428571428566	Model	LO051	73	20230427_163356
1138	0.2355357142857142	Model	LO051	74	20230427_163356
1139	0.24517857142857136	Model	LO051	75	20230427_163356
1140	0.26160714285714287	Model	LO051	76	20230427_163356
1141	0.27392857142857135	Model	LO051	77	20230427_163356
1142	0.28910714285714273	Model	LO051	78	20230427_163356
1143	0.2853571428571428	Model	LO051	79	20230427_163356
1144	0.2755357142857143	Model	LO051	80	20230427_163356
1145	0.3066071428571428	Model	LO051	81	20230427_163356
1146	0.2924999999999999	Model	LO051	82	20230427_163356
1147	0.23160714285714282	Model	LO051	83	20230427_163356
1148	0.24517857142857136	Model	LO051	84	20230427_163356
1149	0.25625	Model	LO051	85	20230427_163356
1150	0.2728571428571428	Model	LO051	86	20230427_163356
1151	0.29071428571428565	Model	LO051	87	20230427_163356
1152	0.3080357142857142	Model	LO051	88	20230427_163356
1153	0.26285714285714284	Model	LO051	89	20230427_163356
1154	0.2660714285714285	Model	LO051	90	20230427_163356
1155	0.2607142857142857	Model	LO051	91	20230427_163356
1156	0.32607142857142857	Model	LO051	92	20230427_163356
1157	0.2739285714285714	Model	LO051	93	20230427_163356
1158	0.2703571428571428	Model	LO051	94	20230427_163356
1159	0.2616071428571428	Model	LO051	95	20230427_163356
1160	0.2541071428571428	Model	LO051	96	20230427_163356
1161	0.2587499999999999	Model	LO051	97	20230427_163356
1162	0.27499999999999997	Model	LO051	98	20230427_163356
1163	0.2314285714285714	Model	LO051	99	20230427_163356
1164	0.28267857142857133	Model	LO051	100	20230427_163356
1165	0.2744642857142856	Model	LO051	101	20230427_163356
1166	0.22767857142857142	Model	LO051	102	20230427_163356
1167	0.2141071428571428	Model	LO051	103	20230427_163356
1168	0.2210714285714285	Model	LO051	104	20230427_163356
1169	0.26142857142857134	Model	LO051	105	20230427_163356
1170	0.2682142857142857	Model	LO051	106	20230427_163356
1171	0.25642857142857134	Model	LO051	107	20230427_163356
1172	0.2310714285714285	Model	LO051	108	20230427_163356
1173	0.23678571428571424	Model	LO051	109	20230427_163356
1174	0.25017857142857136	Model	LO051	110	20230427_163356
1175	0.308392857142857	Model	LO051	111	20230427_163356
1176	0.2760714285714285	Model	LO051	112	20230427_163356
1177	0.2680357142857142	Model	LO051	113	20230427_163356
1178	0.23571428571428565	Model	LO051	114	20230427_163356
1179	0.2257142857142857	Model	LO051	115	20230427_163356
1180	0.22214285714285711	Model	LO051	116	20230427_163356
1181	0.2296428571428571	Model	LO051	117	20230427_163356
1182	0.20178571428571426	Model	LO051	118	20230427_163356
1183	0.24714285714285708	Model	LO051	119	20230427_163356
1184	0.26303571428571426	Model	LO051	120	20230427_163356
1185	0.2285714285714285	Model	LO051	121	20230427_163356
1186	0.2517857142857142	Model	LO051	122	20230427_163356
1187	0.25535714285714284	Model	LO051	123	20230427_163356
1188	0.30892857142857133	Model	LO051	124	20230427_163356
1189	0.34964285714285714	Model	LO051	125	20230427_163356
1190	0.3780357142857143	Model	LO051	126	20230427_163356
1191	0.23267857142857135	Model	LO051	127	20230427_163356
1192	0.2692857142857142	Model	LO051	128	20230427_163356
1193	0.3233928571428571	Model	LO051	129	20230427_163356
1194	0.2710714285714285	Model	LO051	130	20230427_163356
1195	0.30196428571428563	Model	LO051	131	20230427_163356
1196	0.25821428571428556	Model	LO051	132	20230427_163356
1197	0.38549999999999995	Model	LY008	0	20230425_105313
1198	0.376	Model	LY008	1	20230425_105313
1199	0.42150000000000004	Model	LY008	2	20230425_105313
1200	0.41	Model	LY008	3	20230425_105313
1201	0.463	Model	LY008	4	20230425_105313
1202	0.45399999999999996	Model	LY008	5	20230425_105313
1203	0.40400000000000014	Model	LY008	6	20230425_105313
1204	0.3550000000000001	Model	LY008	7	20230425_105313
1205	0.3770000000000001	Model	LY008	8	20230425_105313
1206	0.41450000000000004	Model	LY008	9	20230425_105313
1207	0.37800000000000006	Model	LY008	10	20230425_105313
1208	0.41450000000000004	Model	LY008	11	20230425_105313
1209	0.41700000000000004	Model	LY008	12	20230425_105313
1210	0.431	Model	LY008	13	20230425_105313
1211	0.4175	Model	LY008	14	20230425_105313
1212	0.37200000000000005	Model	LY008	15	20230425_105313
1213	0.36	Model	LY008	16	20230425_105313
1214	0.3760000000000001	Model	LY008	17	20230425_105313
1215	0.35450000000000015	Model	LY008	18	20230425_105313
1216	0.38250000000000006	Model	LY008	19	20230425_105313
1217	0.37900000000000006	Model	LY008	20	20230425_105313
1218	0.3760000000000001	Model	LY008	21	20230425_105313
1219	0.41400000000000003	Model	LY008	22	20230425_105313
1220	0.41200000000000003	Model	LY008	23	20230425_105313
1221	0.4585	Model	LY008	24	20230425_105313
1222	0.4180000000000001	Model	LY008	25	20230425_105313
1223	0.42	Model	LY008	26	20230425_105313
1224	0.407	Model	LY008	27	20230425_105313
1225	0.36200000000000004	Model	LY008	28	20230425_105313
1226	0.39149999999999996	Model	LY008	29	20230425_105313
1227	0.3965000000000001	Model	LY008	30	20230425_105313
1228	0.3875	Model	LY008	31	20230425_105313
1229	0.35650000000000004	Model	LY008	32	20230425_105313
1230	0.35850000000000004	Model	LY008	33	20230425_105313
1231	0.32800000000000007	Model	LY008	34	20230425_105313
1232	0.4060000000000001	Model	LY008	35	20230425_105313
1233	0.37850000000000006	Model	LY008	36	20230425_105313
1234	0.38350000000000006	Model	LY008	37	20230425_105313
1235	0.315	Model	LY008	38	20230425_105313
1236	0.3550000000000001	Model	LY008	39	20230425_105313
1237	0.3605	Model	LY008	40	20230425_105313
1238	0.3795	Model	LY008	41	20230425_105313
1239	0.37750000000000017	Model	LY008	42	20230425_105313
1240	0.3930000000000001	Model	LY008	43	20230425_105313
1241	0.34450000000000003	Model	LY008	44	20230425_105313
1242	0.3420000000000001	Model	LY008	45	20230425_105313
1243	0.36450000000000005	Model	LY008	46	20230425_105313
1244	0.3335000000000001	Model	LY008	47	20230425_105313
1245	0.375	Model	LY008	48	20230425_105313
1246	0.3534999999999999	Model	LY008	49	20230425_105313
1247	0.33899999999999997	Model	LY008	50	20230425_105313
1248	0.371	Model	LY008	51	20230425_105313
1249	0.35300000000000004	Model	LY008	52	20230425_105313
1250	0.36300000000000004	Model	LY008	53	20230425_105313
1251	0.35650000000000004	Model	LY008	54	20230425_105313
1252	0.397	Model	LY008	55	20230425_105313
1253	0.4355000000000001	Model	LY008	56	20230425_105313
1254	0.3955	Model	LY008	57	20230425_105313
1255	0.3950000000000001	Model	LY008	58	20230425_105313
1256	0.34150000000000014	Model	LY008	59	20230425_105313
1257	0.377	Model	LY008	60	20230425_105313
1258	0.3305	Model	LY008	61	20230425_105313
1259	0.3385000000000001	Model	LY008	62	20230425_105313
1260	0.3565	Model	LY008	63	20230425_105313
1261	0.38050000000000006	Model	LY008	64	20230425_105313
1262	0.35800000000000004	Model	LY008	65	20230425_105313
1263	0.35600000000000004	Model	LY008	66	20230425_105313
1264	0.39000000000000007	Model	LY008	67	20230425_105313
1265	0.37300000000000005	Model	LY008	68	20230425_105313
1266	0.35150000000000003	Model	LY008	69	20230425_105313
1267	0.361	Model	LY008	70	20230425_105313
1268	0.3265	Model	LY008	71	20230425_105313
1269	0.3335	Model	LY008	72	20230425_105313
1270	0.30550000000000005	Model	LY008	73	20230425_105313
1271	0.3055	Model	LY008	74	20230425_105313
1272	0.3345	Model	LY008	75	20230425_105313
1273	0.35	Model	LY008	76	20230425_105313
1274	0.2905	Model	LY008	77	20230425_105313
1275	0.317	Model	LY008	78	20230425_105313
1276	0.2855	Model	LY008	79	20230425_105313
1277	0.27149999999999996	Model	LY008	80	20230425_105313
1278	0.28750000000000003	Model	LY008	81	20230425_105313
1279	0.3145	Model	LY008	82	20230425_105313
1280	0.29	Model	LY008	83	20230425_105313
1281	0.297	Model	LY008	84	20230425_105313
1282	0.303	Model	LY008	85	20230425_105313
1283	0.3135	Model	LY008	86	20230425_105313
1284	0.30949999999999994	Model	LY008	87	20230425_105313
1285	0.29	Model	LY008	88	20230425_105313
1286	0.34150000000000014	Model	LY008	89	20230425_105313
1287	0.3005	Model	LY008	90	20230425_105313
1288	0.306	Model	LY008	91	20230425_105313
1289	0.3	Model	LY008	92	20230425_105313
1290	0.28550000000000003	Model	LY008	93	20230425_105313
1291	0.3485000000000001	Model	LY008	94	20230425_105313
1292	0.3315000000000001	Model	LY008	95	20230425_105313
1293	0.3425	Model	LY008	96	20230425_105313
1294	0.3115	Model	LY008	97	20230425_105313
1295	0.3165	Model	LY008	98	20230425_105313
1296	0.35700000000000004	Model	LY008	99	20230425_105313
1297	0.2835	Model	LY008	100	20230425_105313
1298	0.293	Model	LY008	101	20230425_105313
1299	0.261	Model	LY008	102	20230425_105313
1300	0.266	Model	LY008	103	20230425_105313
1301	0.2635	Model	LY008	104	20230425_105313
1302	0.34950000000000003	Model	LY008	105	20230425_105313
1303	0.29700000000000004	Model	LY008	106	20230425_105313
1304	0.34850000000000003	Model	LY008	107	20230425_105313
1305	0.34450000000000003	Model	LY008	108	20230425_105313
1306	0.3195	Model	LY008	109	20230425_105313
1307	0.2945	Model	LY008	110	20230425_105313
1308	0.258	Model	LY008	111	20230425_105313
1309	0.28700000000000003	Model	LY008	112	20230425_105313
1310	0.31249999999999994	Model	LY008	113	20230425_105313
1311	0.3	Model	LY008	114	20230425_105313
1312	0.27899999999999997	Model	LY008	115	20230425_105313
1313	0.3265	Model	LY008	116	20230425_105313
1314	0.331	Model	LY008	117	20230425_105313
1315	0.30350000000000005	Model	LY008	118	20230425_105313
1316	0.2645	Model	LY008	119	20230425_105313
1317	0.3325000000000001	Model	LY008	120	20230425_105313
1318	0.3400000000000001	Model	LY008	121	20230425_105313
1319	0.33299999999999996	Model	LY008	122	20230425_105313
1320	0.3525	Model	LY008	123	20230425_105313
1321	0.29750000000000004	Model	LY008	124	20230425_105313
1322	0.366	Model	LY008	125	20230425_105313
1323	0.375	Model	LY008	126	20230425_105313
1324	0.3475	Model	LY008	127	20230425_105313
1325	0.29400000000000004	Model	LY008	128	20230425_105313
1326	0.2855	Model	LY008	129	20230425_105313
1327	0.2835	Model	LY008	130	20230425_105313
1328	0.26649999999999996	Model	LY008	131	20230425_105313
1329	0.31	Model	LY008	132	20230425_105313
1330	0.48333333333333334	Model	LO068	0	20230831_132717
1331	0.47523809523809535	Model	LO068	1	20230831_132717
1332	0.3985714285714285	Model	LO068	2	20230831_132717
1333	0.4602380952380953	Model	LO068	3	20230831_132717
1334	0.41952380952380947	Model	LO068	4	20230831_132717
1335	0.4423809523809523	Model	LO068	5	20230831_132717
1336	0.43857142857142867	Model	LO068	6	20230831_132717
1337	0.4383333333333334	Model	LO068	7	20230831_132717
1338	0.4657142857142857	Model	LO068	8	20230831_132717
1339	0.4588095238095238	Model	LO068	9	20230831_132717
1340	0.4345238095238094	Model	LO068	10	20230831_132717
1341	0.4045238095238094	Model	LO068	11	20230831_132717
1342	0.38833333333333336	Model	LO068	12	20230831_132717
1343	0.3992857142857143	Model	LO068	13	20230831_132717
1344	0.38523809523809516	Model	LO068	14	20230831_132717
1345	0.42	Model	LO068	15	20230831_132717
1346	0.42285714285714276	Model	LO068	16	20230831_132717
1347	0.4640476190476191	Model	LO068	17	20230831_132717
1348	0.408095238095238	Model	LO068	18	20230831_132717
1349	0.4271428571428572	Model	LO068	19	20230831_132717
1350	0.4473809523809523	Model	LO068	20	20230831_132717
1351	0.45023809523809527	Model	LO068	21	20230831_132717
1352	0.4526190476190476	Model	LO068	22	20230831_132717
1353	0.41738095238095235	Model	LO068	23	20230831_132717
1354	0.42761904761904773	Model	LO068	24	20230831_132717
1355	0.3666666666666667	Model	LO068	25	20230831_132717
1356	0.37785714285714284	Model	LO068	26	20230831_132717
1357	0.4002380952380953	Model	LO068	27	20230831_132717
1358	0.3792857142857142	Model	LO068	28	20230831_132717
1359	0.3745238095238094	Model	LO068	29	20230831_132717
1360	0.4057142857142857	Model	LO068	30	20230831_132717
1361	0.34642857142857136	Model	LO068	31	20230831_132717
1362	0.3147619047619047	Model	LO068	32	20230831_132717
1363	0.3269047619047619	Model	LO068	33	20230831_132717
1364	0.38857142857142857	Model	LO068	34	20230831_132717
1365	0.3607142857142857	Model	LO068	35	20230831_132717
1366	0.3419047619047619	Model	LO068	36	20230831_132717
1367	0.29619047619047617	Model	LO068	37	20230831_132717
1368	0.3561904761904761	Model	LO068	38	20230831_132717
1369	0.3630952380952381	Model	LO068	39	20230831_132717
1370	0.39404761904761904	Model	LO068	40	20230831_132717
1371	0.3426190476190476	Model	LO068	41	20230831_132717
1372	0.28952380952380946	Model	LO068	42	20230831_132717
1373	0.32	Model	LO068	43	20230831_132717
1374	0.3576190476190476	Model	LO068	44	20230831_132717
1375	0.3652380952380952	Model	LO068	45	20230831_132717
1376	0.34642857142857136	Model	LO068	46	20230831_132717
1377	0.3411904761904762	Model	LO068	47	20230831_132717
1378	0.28785714285714276	Model	LO068	48	20230831_132717
1379	0.32785714285714285	Model	LO068	49	20230831_132717
1380	0.289047619047619	Model	LO068	50	20230831_132717
1381	0.31452380952380954	Model	LO068	51	20230831_132717
1382	0.3364285714285714	Model	LO068	52	20230831_132717
1383	0.36499999999999994	Model	LO068	53	20230831_132717
1384	0.2971428571428571	Model	LO068	54	20230831_132717
1385	0.28857142857142853	Model	LO068	55	20230831_132717
1386	0.2769047619047619	Model	LO068	56	20230831_132717
1387	0.32380952380952377	Model	LO068	57	20230831_132717
1388	0.32380952380952377	Model	LO068	58	20230831_132717
1389	0.33238095238095233	Model	LO068	59	20230831_132717
1390	0.32357142857142857	Model	LO068	60	20230831_132717
1391	0.3269047619047618	Model	LO068	61	20230831_132717
1392	0.31642857142857134	Model	LO068	62	20230831_132717
1393	0.32928571428571424	Model	LO068	63	20230831_132717
1394	0.350952380952381	Model	LO068	64	20230831_132717
1395	0.29904761904761906	Model	LO068	65	20230831_132717
1396	0.2804761904761905	Model	LO068	66	20230831_132717
1397	0.2819047619047619	Model	LO068	67	20230831_132717
1398	0.2895238095238095	Model	LO068	68	20230831_132717
1399	0.35214285714285715	Model	LO068	69	20230831_132717
1400	0.35880952380952374	Model	LO068	70	20230831_132717
1401	0.3	Model	LO068	71	20230831_132717
1402	0.29523809523809524	Model	LO068	72	20230831_132717
1403	0.3359523809523809	Model	LO068	73	20230831_132717
1404	0.2930952380952381	Model	LO068	74	20230831_132717
1405	0.36238095238095236	Model	LO068	75	20230831_132717
1406	0.36547619047619045	Model	LO068	76	20230831_132717
1407	0.29690476190476184	Model	LO068	77	20230831_132717
1408	0.304047619047619	Model	LO068	78	20230831_132717
1409	0.3588095238095238	Model	LO068	79	20230831_132717
1410	0.31071428571428567	Model	LO068	80	20230831_132717
1411	0.309047619047619	Model	LO068	81	20230831_132717
1412	0.3316666666666667	Model	LO068	82	20230831_132717
1413	0.30499999999999994	Model	LO068	83	20230831_132717
1414	0.34095238095238095	Model	LO068	84	20230831_132717
1415	0.2838095238095238	Model	LO068	85	20230831_132717
1416	0.3102380952380952	Model	LO068	86	20230831_132717
1417	0.31571428571428567	Model	LO068	87	20230831_132717
1418	0.2669047619047619	Model	LO068	88	20230831_132717
1419	0.30880952380952376	Model	LO068	89	20230831_132717
1420	0.2707142857142857	Model	LO068	90	20230831_132717
1421	0.2778571428571428	Model	LO068	91	20230831_132717
1422	0.31666666666666665	Model	LO068	92	20230831_132717
1423	0.2802380952380952	Model	LO068	93	20230831_132717
1424	0.3219047619047618	Model	LO068	94	20230831_132717
1425	0.3059523809523809	Model	LO068	95	20230831_132717
1426	0.3030952380952381	Model	LO068	96	20230831_132717
1427	0.3261904761904762	Model	LO068	97	20230831_132717
1428	0.34928571428571425	Model	LO068	98	20230831_132717
1429	0.3488095238095238	Model	LO068	99	20230831_132717
1430	0.3673809523809524	Model	LO068	100	20230831_132717
1431	0.34023809523809523	Model	LO068	101	20230831_132717
1432	0.2926190476190476	Model	LO068	102	20230831_132717
1433	0.29166666666666663	Model	LO068	103	20230831_132717
1434	0.30166666666666664	Model	LO068	104	20230831_132717
1435	0.29952380952380947	Model	LO068	105	20230831_132717
1436	0.3128571428571429	Model	LO068	106	20230831_132717
1437	0.3114285714285714	Model	LO068	107	20230831_132717
1438	0.30833333333333335	Model	LO068	108	20230831_132717
1439	0.3504761904761905	Model	LO068	109	20230831_132717
1440	0.30714285714285716	Model	LO068	110	20230831_132717
1441	0.28809523809523807	Model	LO068	111	20230831_132717
1442	0.275	Model	LO068	112	20230831_132717
1443	0.2983333333333333	Model	LO068	113	20230831_132717
1444	0.2728571428571428	Model	LO068	114	20230831_132717
1445	0.25190476190476185	Model	LO068	115	20230831_132717
1446	0.29571428571428565	Model	LO068	116	20230831_132717
1447	0.2735714285714285	Model	LO068	117	20230831_132717
1448	0.2542857142857143	Model	LO068	118	20230831_132717
1449	0.2530952380952381	Model	LO068	119	20230831_132717
1450	0.2692857142857143	Model	LO068	120	20230831_132717
1451	0.2826190476190476	Model	LO068	121	20230831_132717
1452	0.265	Model	LO068	122	20230831_132717
1453	0.27785714285714286	Model	LO068	123	20230831_132717
1454	0.2621428571428571	Model	LO068	124	20230831_132717
1455	0.2857142857142857	Model	LO068	125	20230831_132717
1456	0.29452380952380947	Model	LO068	126	20230831_132717
1457	0.3028571428571428	Model	LO068	127	20230831_132717
1458	0.2726190476190476	Model	LO068	128	20230831_132717
1459	0.27904761904761904	Model	LO068	129	20230831_132717
1460	0.29976190476190473	Model	LO068	130	20230831_132717
1461	0.25999999999999995	Model	LO068	131	20230831_132717
1462	0.3228571428571428	Model	LO068	132	20230831_132717
1463	0.5274175824175823	Model	LO068	0	20230905_115256
1464	0.4875824175824175	Model	LO068	1	20230905_115256
1465	0.4972527472527474	Model	LO068	2	20230905_115256
1466	0.49934065934065935	Model	LO068	3	20230905_115256
1467	0.5184615384615384	Model	LO068	4	20230905_115256
1468	0.5059890109890111	Model	LO068	5	20230905_115256
1469	0.5401098901098902	Model	LO068	6	20230905_115256
1470	0.5508241758241759	Model	LO068	7	20230905_115256
1471	0.5273076923076923	Model	LO068	8	20230905_115256
1472	0.5492307692307693	Model	LO068	9	20230905_115256
1473	0.5203296703296703	Model	LO068	10	20230905_115256
1474	0.46824175824175823	Model	LO068	11	20230905_115256
1475	0.49719780219780224	Model	LO068	12	20230905_115256
1476	0.455	Model	LO068	13	20230905_115256
1477	0.41906593406593406	Model	LO068	14	20230905_115256
1478	0.47582417582417585	Model	LO068	15	20230905_115256
1479	0.4514285714285714	Model	LO068	16	20230905_115256
1480	0.4123626373626374	Model	LO068	17	20230905_115256
1481	0.43934065934065936	Model	LO068	18	20230905_115256
1482	0.4272527472527473	Model	LO068	19	20230905_115256
1483	0.4385164835164836	Model	LO068	20	20230905_115256
1484	0.3840659340659341	Model	LO068	21	20230905_115256
1485	0.43703296703296707	Model	LO068	22	20230905_115256
1486	0.3979120879120879	Model	LO068	23	20230905_115256
1487	0.4279670329670329	Model	LO068	24	20230905_115256
1488	0.4083516483516484	Model	LO068	25	20230905_115256
1489	0.40681318681318673	Model	LO068	26	20230905_115256
1490	0.43307692307692314	Model	LO068	27	20230905_115256
1491	0.41516483516483516	Model	LO068	28	20230905_115256
1492	0.4271978021978022	Model	LO068	29	20230905_115256
1493	0.40247252747252754	Model	LO068	30	20230905_115256
1494	0.331098901098901	Model	LO068	31	20230905_115256
1495	0.3140659340659341	Model	LO068	32	20230905_115256
1496	0.3027472527472527	Model	LO068	33	20230905_115256
1497	0.30999999999999994	Model	LO068	34	20230905_115256
1498	0.2704395604395604	Model	LO068	35	20230905_115256
1499	0.3204945054945055	Model	LO068	36	20230905_115256
1500	0.32010989010989005	Model	LO068	37	20230905_115256
1501	0.2732967032967033	Model	LO068	38	20230905_115256
1502	0.30027472527472526	Model	LO068	39	20230905_115256
1503	0.3278571428571429	Model	LO068	40	20230905_115256
1504	0.31098901098901094	Model	LO068	41	20230905_115256
1505	0.3397802197802198	Model	LO068	42	20230905_115256
1506	0.3538461538461538	Model	LO068	43	20230905_115256
1507	0.3626373626373627	Model	LO068	44	20230905_115256
1508	0.3782417582417583	Model	LO068	45	20230905_115256
1509	0.3524175824175825	Model	LO068	46	20230905_115256
1510	0.30560439560439556	Model	LO068	47	20230905_115256
1511	0.31763736263736264	Model	LO068	48	20230905_115256
1512	0.3553296703296704	Model	LO068	49	20230905_115256
1513	0.338131868131868	Model	LO068	50	20230905_115256
1514	0.29159340659340655	Model	LO068	51	20230905_115256
1515	0.2967032967032967	Model	LO068	52	20230905_115256
1516	0.2771978021978022	Model	LO068	53	20230905_115256
1517	0.2873076923076923	Model	LO068	54	20230905_115256
1518	0.2887912087912088	Model	LO068	55	20230905_115256
1519	0.3034065934065934	Model	LO068	56	20230905_115256
1520	0.2977472527472527	Model	LO068	57	20230905_115256
1521	0.2634615384615384	Model	LO068	58	20230905_115256
1522	0.27461538461538465	Model	LO068	59	20230905_115256
1523	0.26049450549450553	Model	LO068	60	20230905_115256
1524	0.2548351648351648	Model	LO068	61	20230905_115256
1525	0.27197802197802196	Model	LO068	62	20230905_115256
1526	0.2715934065934066	Model	LO068	63	20230905_115256
1527	0.2593406593406593	Model	LO068	64	20230905_115256
1528	0.2725824175824176	Model	LO068	65	20230905_115256
1529	0.3201648351648351	Model	LO068	66	20230905_115256
1530	0.3333516483516484	Model	LO068	67	20230905_115256
1531	0.30252747252747253	Model	LO068	68	20230905_115256
1532	0.26357142857142857	Model	LO068	69	20230905_115256
1533	0.2896153846153846	Model	LO068	70	20230905_115256
1534	0.3256043956043955	Model	LO068	71	20230905_115256
1535	0.2862087912087912	Model	LO068	72	20230905_115256
1536	0.3145054945054945	Model	LO068	73	20230905_115256
1537	0.2796153846153846	Model	LO068	74	20230905_115256
1538	0.27862637362637366	Model	LO068	75	20230905_115256
1539	0.27379120879120883	Model	LO068	76	20230905_115256
1540	0.28302197802197804	Model	LO068	77	20230905_115256
1541	0.3	Model	LO068	78	20230905_115256
1542	0.29021978021978023	Model	LO068	79	20230905_115256
1543	0.29126373626373625	Model	LO068	80	20230905_115256
1544	0.2915384615384615	Model	LO068	81	20230905_115256
1545	0.26774725274725275	Model	LO068	82	20230905_115256
1546	0.2625274725274725	Model	LO068	83	20230905_115256
1547	0.2493406593406593	Model	LO068	84	20230905_115256
1548	0.2732967032967033	Model	LO068	85	20230905_115256
1549	0.29225274725274725	Model	LO068	86	20230905_115256
1550	0.2764285714285714	Model	LO068	87	20230905_115256
1551	0.250989010989011	Model	LO068	88	20230905_115256
1552	0.28972527472527476	Model	LO068	89	20230905_115256
1553	0.27065934065934066	Model	LO068	90	20230905_115256
1554	0.280054945054945	Model	LO068	91	20230905_115256
1555	0.2520879120879121	Model	LO068	92	20230905_115256
1556	0.2693956043956044	Model	LO068	93	20230905_115256
1557	0.25879120879120876	Model	LO068	94	20230905_115256
1558	0.2383516483516484	Model	LO068	95	20230905_115256
1559	0.25164835164835164	Model	LO068	96	20230905_115256
1560	0.2754945054945055	Model	LO068	97	20230905_115256
1561	0.2632967032967033	Model	LO068	98	20230905_115256
1562	0.28109890109890107	Model	LO068	99	20230905_115256
1563	0.28945054945054943	Model	LO068	100	20230905_115256
1564	0.2715384615384615	Model	LO068	101	20230905_115256
1565	0.2734065934065934	Model	LO068	102	20230905_115256
1566	0.29917582417582417	Model	LO068	103	20230905_115256
1567	0.3148351648351648	Model	LO068	104	20230905_115256
1568	0.3049450549450549	Model	LO068	105	20230905_115256
1569	0.2892307692307692	Model	LO068	106	20230905_115256
1570	0.27384615384615385	Model	LO068	107	20230905_115256
1571	0.25906593406593403	Model	LO068	108	20230905_115256
1572	0.25483516483516483	Model	LO068	109	20230905_115256
1573	0.3111538461538461	Model	LO068	110	20230905_115256
1574	0.30093406593406585	Model	LO068	111	20230905_115256
1575	0.3046703296703297	Model	LO068	112	20230905_115256
1576	0.30142857142857143	Model	LO068	113	20230905_115256
1577	0.2928021978021978	Model	LO068	114	20230905_115256
1578	0.2732417582417582	Model	LO068	115	20230905_115256
1579	0.2919780219780219	Model	LO068	116	20230905_115256
1580	0.300989010989011	Model	LO068	117	20230905_115256
1581	0.2747252747252747	Model	LO068	118	20230905_115256
1582	0.27763736263736266	Model	LO068	119	20230905_115256
1583	0.26868131868131867	Model	LO068	120	20230905_115256
1584	0.256978021978022	Model	LO068	121	20230905_115256
1585	0.256978021978022	Model	LO068	122	20230905_115256
1586	0.2682967032967033	Model	LO068	123	20230905_115256
1587	0.2593956043956044	Model	LO068	124	20230905_115256
1588	0.27241758241758235	Model	LO068	125	20230905_115256
1589	0.27016483516483514	Model	LO068	126	20230905_115256
1590	0.23236263736263738	Model	LO068	127	20230905_115256
1591	0.2551648351648351	Model	LO068	128	20230905_115256
1592	0.25675824175824175	Model	LO068	129	20230905_115256
1593	0.26280219780219777	Model	LO068	130	20230905_115256
1594	0.2786813186813186	Model	LO068	131	20230905_115256
1595	0.29049450549450545	Model	LO068	132	20230905_115256
1596	0.5325454545454545	Model	LO068	0	20230906_140350
1597	0.5336363636363636	Model	LO068	1	20230906_140350
1598	0.5294545454545454	Model	LO068	2	20230906_140350
1599	0.5335454545454544	Model	LO068	3	20230906_140350
1600	0.5243636363636365	Model	LO068	4	20230906_140350
1601	0.5102727272727274	Model	LO068	5	20230906_140350
1602	0.4647272727272727	Model	LO068	6	20230906_140350
1603	0.4611818181818182	Model	LO068	7	20230906_140350
1604	0.48063636363636364	Model	LO068	8	20230906_140350
1605	0.5046363636363637	Model	LO068	9	20230906_140350
1606	0.5146363636363636	Model	LO068	10	20230906_140350
1607	0.5173636363636364	Model	LO068	11	20230906_140350
1608	0.4897272727272727	Model	LO068	12	20230906_140350
1609	0.4793636363636364	Model	LO068	13	20230906_140350
1610	0.4525454545454546	Model	LO068	14	20230906_140350
1611	0.4585454545454546	Model	LO068	15	20230906_140350
1612	0.5185454545454545	Model	LO068	16	20230906_140350
1613	0.4898181818181818	Model	LO068	17	20230906_140350
1614	0.49636363636363634	Model	LO068	18	20230906_140350
1615	0.48245454545454547	Model	LO068	19	20230906_140350
1616	0.4439999999999999	Model	LO068	20	20230906_140350
1617	0.4394545454545454	Model	LO068	21	20230906_140350
1618	0.40572727272727277	Model	LO068	22	20230906_140350
1619	0.41390909090909084	Model	LO068	23	20230906_140350
1620	0.39490909090909093	Model	LO068	24	20230906_140350
1621	0.43099999999999994	Model	LO068	25	20230906_140350
1622	0.4614545454545455	Model	LO068	26	20230906_140350
1623	0.496	Model	LO068	27	20230906_140350
1624	0.45236363636363636	Model	LO068	28	20230906_140350
1625	0.45736363636363625	Model	LO068	29	20230906_140350
1626	0.4220909090909091	Model	LO068	30	20230906_140350
1627	0.39772727272727265	Model	LO068	31	20230906_140350
1628	0.4013636363636363	Model	LO068	32	20230906_140350
1629	0.39163636363636356	Model	LO068	33	20230906_140350
1630	0.3889090909090908	Model	LO068	34	20230906_140350
1631	0.42990909090909085	Model	LO068	35	20230906_140350
1632	0.4375454545454545	Model	LO068	36	20230906_140350
1633	0.3998181818181818	Model	LO068	37	20230906_140350
1634	0.3955454545454545	Model	LO068	38	20230906_140350
1635	0.4186363636363637	Model	LO068	39	20230906_140350
1636	0.4465454545454546	Model	LO068	40	20230906_140350
1637	0.445090909090909	Model	LO068	41	20230906_140350
1638	0.4341818181818182	Model	LO068	42	20230906_140350
1639	0.36763636363636365	Model	LO068	43	20230906_140350
1640	0.3681818181818182	Model	LO068	44	20230906_140350
1641	0.36336363636363633	Model	LO068	45	20230906_140350
1642	0.38600000000000007	Model	LO068	46	20230906_140350
1643	0.4177272727272727	Model	LO068	47	20230906_140350
1644	0.4024545454545455	Model	LO068	48	20230906_140350
1645	0.4247272727272726	Model	LO068	49	20230906_140350
1646	0.372090909090909	Model	LO068	50	20230906_140350
1647	0.3762727272727273	Model	LO068	51	20230906_140350
1648	0.3854545454545454	Model	LO068	52	20230906_140350
1649	0.39872727272727276	Model	LO068	53	20230906_140350
1650	0.39618181818181825	Model	LO068	54	20230906_140350
1651	0.3942727272727273	Model	LO068	55	20230906_140350
1652	0.4025454545454546	Model	LO068	56	20230906_140350
1653	0.43290909090909097	Model	LO068	57	20230906_140350
1654	0.4332727272727272	Model	LO068	58	20230906_140350
1655	0.3824545454545454	Model	LO068	59	20230906_140350
1656	0.41990909090909084	Model	LO068	60	20230906_140350
1657	0.4002727272727272	Model	LO068	61	20230906_140350
1658	0.3884545454545454	Model	LO068	62	20230906_140350
1659	0.4107272727272726	Model	LO068	63	20230906_140350
1660	0.4009090909090909	Model	LO068	64	20230906_140350
1661	0.3906363636363636	Model	LO068	65	20230906_140350
1662	0.37272727272727274	Model	LO068	66	20230906_140350
1663	0.37745454545454543	Model	LO068	67	20230906_140350
1664	0.38690909090909087	Model	LO068	68	20230906_140350
1665	0.3831818181818181	Model	LO068	69	20230906_140350
1666	0.39709090909090916	Model	LO068	70	20230906_140350
1667	0.3765454545454546	Model	LO068	71	20230906_140350
1668	0.3687272727272726	Model	LO068	72	20230906_140350
1669	0.3625454545454545	Model	LO068	73	20230906_140350
1670	0.3555454545454545	Model	LO068	74	20230906_140350
1671	0.352090909090909	Model	LO068	75	20230906_140350
1672	0.36581818181818176	Model	LO068	76	20230906_140350
1673	0.37709090909090903	Model	LO068	77	20230906_140350
1674	0.374	Model	LO068	78	20230906_140350
1675	0.362090909090909	Model	LO068	79	20230906_140350
1676	0.33881818181818185	Model	LO068	80	20230906_140350
1677	0.33545454545454545	Model	LO068	81	20230906_140350
1678	0.34672727272727266	Model	LO068	82	20230906_140350
1679	0.34681818181818175	Model	LO068	83	20230906_140350
1680	0.3360000000000001	Model	LO068	84	20230906_140350
1681	0.3381818181818181	Model	LO068	85	20230906_140350
1682	0.3185454545454545	Model	LO068	86	20230906_140350
1683	0.32445454545454544	Model	LO068	87	20230906_140350
1684	0.3390909090909091	Model	LO068	88	20230906_140350
1685	0.34209090909090906	Model	LO068	89	20230906_140350
1686	0.3544545454545455	Model	LO068	90	20230906_140350
1687	0.3698181818181817	Model	LO068	91	20230906_140350
1688	0.3302727272727272	Model	LO068	92	20230906_140350
1689	0.3694545454545455	Model	LO068	93	20230906_140350
1690	0.3817272727272728	Model	LO068	94	20230906_140350
1691	0.3845454545454546	Model	LO068	95	20230906_140350
1692	0.3669090909090908	Model	LO068	96	20230906_140350
1693	0.39881818181818174	Model	LO068	97	20230906_140350
1694	0.34181818181818185	Model	LO068	98	20230906_140350
1695	0.3439090909090909	Model	LO068	99	20230906_140350
1696	0.3578181818181818	Model	LO068	100	20230906_140350
1697	0.3547272727272728	Model	LO068	101	20230906_140350
1698	0.33672727272727265	Model	LO068	102	20230906_140350
1699	0.34763636363636363	Model	LO068	103	20230906_140350
1700	0.3285454545454546	Model	LO068	104	20230906_140350
1701	0.32772727272727276	Model	LO068	105	20230906_140350
1702	0.34699999999999986	Model	LO068	106	20230906_140350
1703	0.33536363636363636	Model	LO068	107	20230906_140350
1704	0.29145454545454547	Model	LO068	108	20230906_140350
1705	0.3056363636363636	Model	LO068	109	20230906_140350
1706	0.3278181818181818	Model	LO068	110	20230906_140350
1707	0.33099999999999996	Model	LO068	111	20230906_140350
1708	0.3186363636363636	Model	LO068	112	20230906_140350
1709	0.3218181818181818	Model	LO068	113	20230906_140350
1710	0.3300909090909091	Model	LO068	114	20230906_140350
1711	0.3221818181818182	Model	LO068	115	20230906_140350
1712	0.3120909090909091	Model	LO068	116	20230906_140350
1713	0.3458181818181818	Model	LO068	117	20230906_140350
1714	0.3549090909090909	Model	LO068	118	20230906_140350
1715	0.3664545454545455	Model	LO068	119	20230906_140350
1716	0.3220909090909091	Model	LO068	120	20230906_140350
1717	0.28145454545454546	Model	LO068	121	20230906_140350
1718	0.27681818181818185	Model	LO068	122	20230906_140350
1719	0.2489090909090909	Model	LO068	123	20230906_140350
1720	0.24136363636363634	Model	LO068	124	20230906_140350
1721	0.2756363636363636	Model	LO068	125	20230906_140350
1722	0.27027272727272733	Model	LO068	126	20230906_140350
1723	0.2768181818181818	Model	LO068	127	20230906_140350
1724	0.3137272727272727	Model	LO068	128	20230906_140350
1725	0.3022727272727273	Model	LO068	129	20230906_140350
1726	0.2651818181818182	Model	LO068	130	20230906_140350
1727	0.28327272727272734	Model	LO068	131	20230906_140350
1728	0.2708181818181818	Model	LO068	132	20230906_140350
1729	0.5624545454545454	Model	LO068	0	20230911_154649
1730	0.5207272727272727	Model	LO068	1	20230911_154649
1731	0.5204545454545454	Model	LO068	2	20230911_154649
1732	0.5315454545454545	Model	LO068	3	20230911_154649
1733	0.521090909090909	Model	LO068	4	20230911_154649
1734	0.551909090909091	Model	LO068	5	20230911_154649
1735	0.5434545454545454	Model	LO068	6	20230911_154649
1736	0.49663636363636365	Model	LO068	7	20230911_154649
1737	0.5024545454545454	Model	LO068	8	20230911_154649
1738	0.48618181818181827	Model	LO068	9	20230911_154649
1739	0.4905454545454546	Model	LO068	10	20230911_154649
1740	0.4435454545454545	Model	LO068	11	20230911_154649
1741	0.45572727272727265	Model	LO068	12	20230911_154649
1742	0.4847272727272727	Model	LO068	13	20230911_154649
1743	0.4862727272727273	Model	LO068	14	20230911_154649
1744	0.469909090909091	Model	LO068	15	20230911_154649
1745	0.47145454545454546	Model	LO068	16	20230911_154649
1746	0.4483636363636364	Model	LO068	17	20230911_154649
1747	0.4611818181818182	Model	LO068	18	20230911_154649
1748	0.463090909090909	Model	LO068	19	20230911_154649
1749	0.5086363636363636	Model	LO068	20	20230911_154649
1750	0.45809090909090905	Model	LO068	21	20230911_154649
1751	0.4151818181818182	Model	LO068	22	20230911_154649
1752	0.42736363636363633	Model	LO068	23	20230911_154649
1753	0.4435454545454545	Model	LO068	24	20230911_154649
1754	0.4119090909090908	Model	LO068	25	20230911_154649
1755	0.371	Model	LO068	26	20230911_154649
1756	0.4111818181818181	Model	LO068	27	20230911_154649
1757	0.42572727272727273	Model	LO068	28	20230911_154649
1758	0.42836363636363634	Model	LO068	29	20230911_154649
1759	0.41972727272727267	Model	LO068	30	20230911_154649
1760	0.3900909090909091	Model	LO068	31	20230911_154649
1761	0.3859999999999999	Model	LO068	32	20230911_154649
1762	0.41954545454545455	Model	LO068	33	20230911_154649
1763	0.39272727272727276	Model	LO068	34	20230911_154649
1764	0.362090909090909	Model	LO068	35	20230911_154649
1765	0.35936363636363633	Model	LO068	36	20230911_154649
1766	0.41736363636363627	Model	LO068	37	20230911_154649
1767	0.39827272727272733	Model	LO068	38	20230911_154649
1768	0.387	Model	LO068	39	20230911_154649
1769	0.3739999999999999	Model	LO068	40	20230911_154649
1770	0.3616363636363637	Model	LO068	41	20230911_154649
1771	0.35463636363636364	Model	LO068	42	20230911_154649
1772	0.36890909090909085	Model	LO068	43	20230911_154649
1773	0.39699999999999996	Model	LO068	44	20230911_154649
1774	0.35609090909090907	Model	LO068	45	20230911_154649
1775	0.39681818181818174	Model	LO068	46	20230911_154649
1776	0.3645454545454545	Model	LO068	47	20230911_154649
1777	0.39299999999999996	Model	LO068	48	20230911_154649
1778	0.37845454545454543	Model	LO068	49	20230911_154649
1779	0.38118181818181823	Model	LO068	50	20230911_154649
1780	0.36418181818181816	Model	LO068	51	20230911_154649
1781	0.3503636363636364	Model	LO068	52	20230911_154649
1782	0.2995454545454545	Model	LO068	53	20230911_154649
1783	0.31363636363636366	Model	LO068	54	20230911_154649
1784	0.33663636363636357	Model	LO068	55	20230911_154649
1785	0.3372727272727274	Model	LO068	56	20230911_154649
1786	0.31145454545454543	Model	LO068	57	20230911_154649
1787	0.32845454545454544	Model	LO068	58	20230911_154649
1788	0.336090909090909	Model	LO068	59	20230911_154649
1789	0.3342727272727274	Model	LO068	60	20230911_154649
1790	0.3148181818181818	Model	LO068	61	20230911_154649
1791	0.3443636363636364	Model	LO068	62	20230911_154649
1792	0.3353636363636363	Model	LO068	63	20230911_154649
1793	0.33781818181818174	Model	LO068	64	20230911_154649
1794	0.3335454545454546	Model	LO068	65	20230911_154649
1795	0.32400000000000007	Model	LO068	66	20230911_154649
1796	0.3469090909090909	Model	LO068	67	20230911_154649
1797	0.3209090909090909	Model	LO068	68	20230911_154649
1798	0.3342727272727274	Model	LO068	69	20230911_154649
1799	0.33445454545454545	Model	LO068	70	20230911_154649
1800	0.31681818181818183	Model	LO068	71	20230911_154649
1801	0.29500000000000004	Model	LO068	72	20230911_154649
1802	0.3049090909090909	Model	LO068	73	20230911_154649
1803	0.2935454545454545	Model	LO068	74	20230911_154649
1804	0.3186363636363636	Model	LO068	75	20230911_154649
1805	0.32336363636363635	Model	LO068	76	20230911_154649
1806	0.3040909090909091	Model	LO068	77	20230911_154649
1807	0.340090909090909	Model	LO068	78	20230911_154649
1808	0.31663636363636366	Model	LO068	79	20230911_154649
1809	0.3379090909090909	Model	LO068	80	20230911_154649
1810	0.343909090909091	Model	LO068	81	20230911_154649
1811	0.32736363636363636	Model	LO068	82	20230911_154649
1812	0.3308181818181818	Model	LO068	83	20230911_154649
1813	0.3054545454545454	Model	LO068	84	20230911_154649
1814	0.29972727272727273	Model	LO068	85	20230911_154649
1815	0.29654545454545456	Model	LO068	86	20230911_154649
1816	0.2943636363636363	Model	LO068	87	20230911_154649
1817	0.3013636363636364	Model	LO068	88	20230911_154649
1818	0.2873636363636363	Model	LO068	89	20230911_154649
1819	0.31	Model	LO068	90	20230911_154649
1820	0.3156363636363636	Model	LO068	91	20230911_154649
1821	0.3245454545454545	Model	LO068	92	20230911_154649
1822	0.3110909090909091	Model	LO068	93	20230911_154649
1823	0.31218181818181817	Model	LO068	94	20230911_154649
1824	0.32281818181818184	Model	LO068	95	20230911_154649
1825	0.3068181818181818	Model	LO068	96	20230911_154649
1826	0.2984545454545454	Model	LO068	97	20230911_154649
1827	0.3158181818181818	Model	LO068	98	20230911_154649
1828	0.3074545454545455	Model	LO068	99	20230911_154649
1829	0.3125454545454545	Model	LO068	100	20230911_154649
1830	0.31472727272727274	Model	LO068	101	20230911_154649
1831	0.3297272727272727	Model	LO068	102	20230911_154649
1832	0.3506363636363637	Model	LO068	103	20230911_154649
1833	0.3134545454545455	Model	LO068	104	20230911_154649
1834	0.2787272727272727	Model	LO068	105	20230911_154649
1835	0.3029090909090909	Model	LO068	106	20230911_154649
1836	0.368090909090909	Model	LO068	107	20230911_154649
1837	0.32981818181818184	Model	LO068	108	20230911_154649
1838	0.3058181818181818	Model	LO068	109	20230911_154649
1839	0.30663636363636365	Model	LO068	110	20230911_154649
1840	0.32081818181818184	Model	LO068	111	20230911_154649
1841	0.34827272727272723	Model	LO068	112	20230911_154649
1842	0.3332727272727273	Model	LO068	113	20230911_154649
1843	0.3049090909090909	Model	LO068	114	20230911_154649
1844	0.2692727272727273	Model	LO068	115	20230911_154649
1845	0.2771818181818182	Model	LO068	116	20230911_154649
1846	0.2980909090909092	Model	LO068	117	20230911_154649
1847	0.2605454545454546	Model	LO068	118	20230911_154649
1848	0.2838181818181818	Model	LO068	119	20230911_154649
1849	0.23945454545454548	Model	LO068	120	20230911_154649
1850	0.2848181818181818	Model	LO068	121	20230911_154649
1851	0.2680909090909091	Model	LO068	122	20230911_154649
1852	0.2793636363636363	Model	LO068	123	20230911_154649
1853	0.24572727272727274	Model	LO068	124	20230911_154649
1854	0.258	Model	LO068	125	20230911_154649
1855	0.2754545454545454	Model	LO068	126	20230911_154649
1856	0.25845454545454544	Model	LO068	127	20230911_154649
1857	0.2789090909090909	Model	LO068	128	20230911_154649
1858	0.2968181818181818	Model	LO068	129	20230911_154649
1859	0.2539090909090909	Model	LO068	130	20230911_154649
1860	0.26227272727272727	Model	LO068	131	20230911_154649
1861	0.2509090909090909	Model	LO068	132	20230911_154649
1862	0.4715909090909091	Model	LO069	0	20240102_125134
1863	0.4142424242424243	Model	LO069	1	20240102_125134
1864	0.3628787878787879	Model	LO069	2	20240102_125134
1865	0.4037121212121211	Model	LO069	3	20240102_125134
1866	0.44060606060606056	Model	LO069	4	20240102_125134
1867	0.4397727272727272	Model	LO069	5	20240102_125134
1868	0.4242424242424242	Model	LO069	6	20240102_125134
1869	0.4015909090909091	Model	LO069	7	20240102_125134
1870	0.4070454545454545	Model	LO069	8	20240102_125134
1871	0.36750000000000016	Model	LO069	9	20240102_125134
1872	0.4084848484848485	Model	LO069	10	20240102_125134
1873	0.4356818181818181	Model	LO069	11	20240102_125134
1874	0.3840151515151515	Model	LO069	12	20240102_125134
1875	0.3725	Model	LO069	13	20240102_125134
1876	0.3865151515151515	Model	LO069	14	20240102_125134
1877	0.399469696969697	Model	LO069	15	20240102_125134
1878	0.39	Model	LO069	16	20240102_125134
1879	0.36500000000000005	Model	LO069	17	20240102_125134
1880	0.388409090909091	Model	LO069	18	20240102_125134
1881	0.3534848484848485	Model	LO069	19	20240102_125134
1882	0.4312121212121211	Model	LO069	20	20240102_125134
1883	0.42939393939393944	Model	LO069	21	20240102_125134
1884	0.39250000000000007	Model	LO069	22	20240102_125134
1885	0.37530303030303036	Model	LO069	23	20240102_125134
1886	0.3801515151515151	Model	LO069	24	20240102_125134
1887	0.4178030303030303	Model	LO069	25	20240102_125134
1888	0.40174242424242423	Model	LO069	26	20240102_125134
1889	0.40159090909090905	Model	LO069	27	20240102_125134
1890	0.3438636363636364	Model	LO069	28	20240102_125134
1891	0.33045454545454545	Model	LO069	29	20240102_125134
1892	0.34181818181818174	Model	LO069	30	20240102_125134
1893	0.42871212121212116	Model	LO069	31	20240102_125134
1894	0.3808333333333333	Model	LO069	32	20240102_125134
1895	0.375	Model	LO069	33	20240102_125134
1896	0.3685606060606061	Model	LO069	34	20240102_125134
1897	0.4107575757575759	Model	LO069	35	20240102_125134
1898	0.3881818181818182	Model	LO069	36	20240102_125134
1899	0.3993181818181818	Model	LO069	37	20240102_125134
1900	0.40189393939393936	Model	LO069	38	20240102_125134
1901	0.34795454545454546	Model	LO069	39	20240102_125134
1902	0.3346969696969696	Model	LO069	40	20240102_125134
1903	0.37272727272727274	Model	LO069	41	20240102_125134
1904	0.3775757575757577	Model	LO069	42	20240102_125134
1905	0.39537878787878794	Model	LO069	43	20240102_125134
1906	0.3722727272727272	Model	LO069	44	20240102_125134
1907	0.40053030303030296	Model	LO069	45	20240102_125134
1908	0.3823484848484848	Model	LO069	46	20240102_125134
1909	0.38984848484848483	Model	LO069	47	20240102_125134
1910	0.3922727272727273	Model	LO069	48	20240102_125134
1911	0.363030303030303	Model	LO069	49	20240102_125134
1912	0.3643939393939394	Model	LO069	50	20240102_125134
1913	0.3907575757575757	Model	LO069	51	20240102_125134
1914	0.4163636363636363	Model	LO069	52	20240102_125134
1915	0.41795454545454547	Model	LO069	53	20240102_125134
1916	0.38348484848484854	Model	LO069	54	20240102_125134
1917	0.3959090909090909	Model	LO069	55	20240102_125134
1918	0.41287878787878785	Model	LO069	56	20240102_125134
1919	0.40204545454545454	Model	LO069	57	20240102_125134
1920	0.4231060606060606	Model	LO069	58	20240102_125134
1921	0.3579545454545454	Model	LO069	59	20240102_125134
1922	0.31787878787878787	Model	LO069	60	20240102_125134
1923	0.35204545454545455	Model	LO069	61	20240102_125134
1924	0.37265151515151507	Model	LO069	62	20240102_125134
1925	0.3807575757575757	Model	LO069	63	20240102_125134
1926	0.39916666666666656	Model	LO069	64	20240102_125134
1927	0.423939393939394	Model	LO069	65	20240102_125134
1928	0.42378787878787877	Model	LO069	66	20240102_125134
1929	0.3970454545454547	Model	LO069	67	20240102_125134
1930	0.4042424242424243	Model	LO069	68	20240102_125134
1931	0.3894696969696969	Model	LO069	69	20240102_125134
1932	0.3729545454545455	Model	LO069	70	20240102_125134
1933	0.33810606060606063	Model	LO069	71	20240102_125134
1934	0.29916666666666664	Model	LO069	72	20240102_125134
1935	0.2526515151515151	Model	LO069	73	20240102_125134
1936	0.2815151515151515	Model	LO069	74	20240102_125134
1937	0.28674242424242424	Model	LO069	75	20240102_125134
1938	0.3053787878787879	Model	LO069	76	20240102_125134
1939	0.3461363636363637	Model	LO069	77	20240102_125134
1940	0.34045454545454557	Model	LO069	78	20240102_125134
1941	0.37659090909090914	Model	LO069	79	20240102_125134
1942	0.2915909090909091	Model	LO069	80	20240102_125134
1943	0.2837121212121212	Model	LO069	81	20240102_125134
1944	0.25999999999999995	Model	LO069	82	20240102_125134
1945	0.2692424242424242	Model	LO069	83	20240102_125134
1946	0.321969696969697	Model	LO069	84	20240102_125134
1947	0.3228030303030303	Model	LO069	85	20240102_125134
1948	0.3125757575757576	Model	LO069	86	20240102_125134
1949	0.28863636363636364	Model	LO069	87	20240102_125134
1950	0.3278030303030303	Model	LO069	88	20240102_125134
1951	0.34856060606060607	Model	LO069	89	20240102_125134
1952	0.34704545454545455	Model	LO069	90	20240102_125134
1953	0.3356818181818182	Model	LO069	91	20240102_125134
1954	0.3592424242424243	Model	LO069	92	20240102_125134
1955	0.3629545454545454	Model	LO069	93	20240102_125134
1956	0.3358333333333334	Model	LO069	94	20240102_125134
1957	0.3576515151515151	Model	LO069	95	20240102_125134
1958	0.36977272727272725	Model	LO069	96	20240102_125134
1959	0.35848484848484846	Model	LO069	97	20240102_125134
1960	0.32060606060606056	Model	LO069	98	20240102_125134
1961	0.3450757575757576	Model	LO069	99	20240102_125134
1962	0.3212121212121212	Model	LO069	100	20240102_125134
1963	0.3325	Model	LO069	101	20240102_125134
1964	0.32098484848484843	Model	LO069	102	20240102_125134
1965	0.29318181818181815	Model	LO069	103	20240102_125134
1966	0.29590909090909095	Model	LO069	104	20240102_125134
1967	0.3317424242424242	Model	LO069	105	20240102_125134
1968	0.32553030303030295	Model	LO069	106	20240102_125134
1969	0.3453030303030304	Model	LO069	107	20240102_125134
1970	0.35439393939393943	Model	LO069	108	20240102_125134
1971	0.3225	Model	LO069	109	20240102_125134
1972	0.3108333333333333	Model	LO069	110	20240102_125134
1973	0.3372727272727273	Model	LO069	111	20240102_125134
1974	0.2964393939393939	Model	LO069	112	20240102_125134
1975	0.2881818181818182	Model	LO069	113	20240102_125134
1976	0.27939393939393947	Model	LO069	114	20240102_125134
1977	0.3241666666666667	Model	LO069	115	20240102_125134
1978	0.2903787878787879	Model	LO069	116	20240102_125134
1979	0.30977272727272726	Model	LO069	117	20240102_125134
1980	0.3018939393939394	Model	LO069	118	20240102_125134
1981	0.30363636363636365	Model	LO069	119	20240102_125134
1982	0.2966666666666667	Model	LO069	120	20240102_125134
1983	0.31992424242424244	Model	LO069	121	20240102_125134
1984	0.32098484848484843	Model	LO069	122	20240102_125134
1985	0.2728787878787879	Model	LO069	123	20240102_125134
1986	0.28325757575757576	Model	LO069	124	20240102_125134
1987	0.28492424242424247	Model	LO069	125	20240102_125134
1988	0.29075757575757577	Model	LO069	126	20240102_125134
1989	0.2688636363636363	Model	LO069	127	20240102_125134
1990	0.2534848484848484	Model	LO069	128	20240102_125134
1991	0.2634848484848485	Model	LO069	129	20240102_125134
1992	0.2910606060606061	Model	LO069	130	20240102_125134
1993	0.2615909090909091	Model	LO069	131	20240102_125134
1994	0.2509090909090909	Model	LO069	132	20240102_125134
1995	0.4635555555555555	Model	LO069	0	20231212_135211
1996	0.45822222222222225	Model	LO069	1	20231212_135211
1997	0.4764444444444444	Model	LO069	2	20231212_135211
1998	0.4706666666666666	Model	LO069	3	20231212_135211
[truncated: 3,587 more rows]
