# Supplementary material for: Anterior cingulate neurons combine outcome monitoring of past decisions with ongoing movement signals
Source: Nat Commun. 2026 Mar 24;17:4354. doi: 10.1038/s41467-026-70639-1 (PMC13171896; doi:10.1038/s41467-026-70639-1)
Supplement: Supplementary file 5 — Source data [file 41467_2026_70639_MOESM5_ESM.zip › Supplementary_statistics_source_data_files/Supplementary_Fig1C_upper_lapse_rate.csv]

	param_estimate	subject	trial_history
0	0.0	LO037	Previous_correct_left
1	0.0	LO038	Previous_correct_left
2	0.032468010812246505	LO051	Previous_correct_left
3	0.18076586376525036	LO061	Previous_correct_left
4	0.0	LO067	Previous_correct_left
5	0.02435956587779934	LO068	Previous_correct_left
6	7.759274616466333e-06	LO069	Previous_correct_left
7	0.030345674099843255	LO071	Previous_correct_left
8	0.02650975497194515	LO073	Previous_correct_left
9	0.0	LO074	Previous_correct_left
10	0.1048542290816131	LY007	Previous_correct_left
11	0.0	LY008	Previous_correct_left
12	0.025950528741105153	LO037	Previous_incorrect_left
13	0.2411585458599798	LO038	Previous_incorrect_left
14	0.0	LO051	Previous_incorrect_left
15	0.3938562446113503	LO061	Previous_incorrect_left
16	0.04304567941722606	LO067	Previous_incorrect_left
17	0.03319430712915121	LO068	Previous_incorrect_left
18	0.0	LO069	Previous_incorrect_left
19	0.015736538587700088	LO071	Previous_incorrect_left
20	0.06636848375699217	LO073	Previous_incorrect_left
21	0.02326449890012101	LO074	Previous_incorrect_left
22	0.0	LY007	Previous_incorrect_left
23	0.0	LY008	Previous_incorrect_left
24	0.0	LO037	Previous_incorrect_right
25	0.16284003594360302	LO038	Previous_incorrect_right
26	0.0	LO051	Previous_incorrect_right
27	0.21110112999176925	LO061	Previous_incorrect_right
28	0.08343132129573586	LO067	Previous_incorrect_right
29	0.030081932696497102	LO068	Previous_incorrect_right
30	0.0	LO069	Previous_incorrect_right
31	0.16916303332441385	LO071	Previous_incorrect_right
32	0.19856419689399155	LO073	Previous_incorrect_right
33	0.10218529555240576	LO074	Previous_incorrect_right
34	0.0	LY007	Previous_incorrect_right
35	0.08021548177451274	LY008	Previous_incorrect_right
36	0.0	LO037	Previous_correct_right
37	0.0	LO038	Previous_correct_right
38	0.0	LO051	Previous_correct_right
39	0.0	LO061	Previous_correct_right
40	0.030582200206835875	LO067	Previous_correct_right
41	0.0	LO068	Previous_correct_right
42	0.0	LO069	Previous_correct_right
43	0.0	LO071	Previous_correct_right
44	0.0	LO073	Previous_correct_right
45	0.0	LO074	Previous_correct_right
46	0.0	LY007	Previous_correct_right
47	0.10811453954060918	LY008	Previous_correct_right
