# Supplementary material for: Anterior cingulate neurons combine outcome monitoring of past decisions with ongoing movement signals
Source: Nat Commun. 2026 Mar 24;17:4354. doi: 10.1038/s41467-026-70639-1 (PMC13171896; doi:10.1038/s41467-026-70639-1)
Supplement: Supplementary file 5 — Source data [file 41467_2026_70639_MOESM5_ESM.zip › Supplementary_statistics_source_data_files/Fig2F_decoding_accuracy_decoder_vs_shuffle.csv]

	accuracy	condition	subject	time	session
0	0.5704545454545454	model	LO028	0	20220616_145438
1	0.5897727272727271	model	LO028	1	20220616_145438
2	0.6144886363636364	model	LO028	2	20220616_145438
3	0.696590909090909	model	LO028	3	20220616_145438
4	0.7610795454545455	model	LO028	4	20220616_145438
5	0.8258522727272727	model	LO028	5	20220616_145438
6	0.8536931818181819	model	LO028	6	20220616_145438
7	0.8829545454545455	model	LO028	7	20220616_145438
8	0.9176136363636364	model	LO028	8	20220616_145438
9	0.9392045454545453	model	LO028	9	20220616_145438
10	0.9644886363636364	model	LO028	10	20220616_145438
11	0.9670454545454547	model	LO028	11	20220616_145438
12	0.9517045454545455	model	LO028	12	20220616_145438
13	0.9630681818181819	model	LO028	13	20220616_145438
14	0.975284090909091	model	LO028	14	20220616_145438
15	0.978409090909091	model	LO028	15	20220616_145438
16	0.9732954545454546	model	LO028	16	20220616_145438
17	0.972159090909091	model	LO028	17	20220616_145438
18	0.9747159090909092	model	LO028	18	20220616_145438
19	0.9758522727272727	model	LO028	19	20220616_145438
20	0.9707386363636363	model	LO028	20	20220616_145438
21	0.9732954545454545	model	LO028	21	20220616_145438
22	0.975	model	LO028	22	20220616_145438
23	0.9642045454545454	model	LO028	23	20220616_145438
24	0.9613636363636363	model	LO028	24	20220616_145438
25	0.9630681818181817	model	LO028	25	20220616_145438
26	0.9667613636363637	model	LO028	26	20220616_145438
27	0.96875	model	LO028	27	20220616_145438
28	0.9684659090909091	model	LO028	28	20220616_145438
29	0.9636363636363636	model	LO028	29	20220616_145438
30	0.9650568181818182	model	LO028	30	20220616_145438
31	0.9647727272727273	model	LO028	31	20220616_145438
32	0.965625	model	LO028	32	20220616_145438
33	0.9625	model	LO028	33	20220616_145438
34	0.9616477272727273	model	LO028	34	20220616_145438
35	0.962784090909091	model	LO028	35	20220616_145438
36	0.9667613636363637	model	LO028	36	20220616_145438
37	0.9710227272727273	model	LO028	37	20220616_145438
38	0.9542613636363637	model	LO028	38	20220616_145438
39	0.9616477272727273	model	LO028	39	20220616_145438
40	0.9599431818181816	model	LO028	40	20220616_145438
41	0.9582386363636364	model	LO028	41	20220616_145438
42	0.956534090909091	model	LO028	42	20220616_145438
43	0.9443181818181816	model	LO028	43	20220616_145438
44	0.9428977272727274	model	LO028	44	20220616_145438
45	0.9494318181818182	model	LO028	45	20220616_145438
46	0.9488636363636364	model	LO028	46	20220616_145438
47	0.9528409090909091	model	LO028	47	20220616_145438
48	0.943181818181818	model	LO028	48	20220616_145438
49	0.934375	model	LO028	49	20220616_145438
50	0.9352272727272727	model	LO028	50	20220616_145438
51	0.9400568181818182	model	LO028	51	20220616_145438
52	0.931534090909091	model	LO028	52	20220616_145438
53	0.9176136363636364	model	LO028	53	20220616_145438
54	0.9272727272727274	model	LO028	54	20220616_145438
55	0.921590909090909	model	LO028	55	20220616_145438
56	0.9127840909090909	model	LO028	56	20220616_145438
57	0.919034090909091	model	LO028	57	20220616_145438
58	0.9349431818181818	model	LO028	58	20220616_145438
59	0.9215909090909091	model	LO028	59	20220616_145438
60	0.9161931818181819	model	LO028	60	20220616_145438
61	0.9073863636363637	model	LO028	61	20220616_145438
62	0.912215909090909	model	LO028	62	20220616_145438
63	0.9173295454545455	model	LO028	63	20220616_145438
64	0.8977272727272727	model	LO028	64	20220616_145438
65	0.8926136363636363	model	LO028	65	20220616_145438
66	0.9056818181818181	model	LO028	66	20220616_145438
67	0.881534090909091	model	LO028	67	20220616_145438
68	0.8829545454545455	model	LO028	68	20220616_145438
69	0.8883522727272727	model	LO028	69	20220616_145438
70	0.8661931818181816	model	LO028	70	20220616_145438
71	0.7730113636363637	model	LO028	71	20220616_145438
72	0.74375	model	LO028	72	20220616_145438
73	0.740625	model	LO028	73	20220616_145438
74	0.734659090909091	model	LO028	74	20220616_145438
75	0.7414772727272727	model	LO028	75	20220616_145438
76	0.746875	model	LO028	76	20220616_145438
77	0.7380681818181818	model	LO028	77	20220616_145438
78	0.7457386363636364	model	LO028	78	20220616_145438
79	0.7431818181818182	model	LO028	79	20220616_145438
80	0.7451704545454546	model	LO028	80	20220616_145438
81	0.7315340909090909	model	LO028	81	20220616_145438
82	0.7213068181818182	model	LO028	82	20220616_145438
83	0.721875	model	LO028	83	20220616_145438
84	0.7403409090909092	model	LO028	84	20220616_145438
85	0.725	model	LO028	85	20220616_145438
86	0.7286931818181819	model	LO028	86	20220616_145438
87	0.7068181818181818	model	LO028	87	20220616_145438
88	0.7292613636363636	model	LO028	88	20220616_145438
89	0.7463068181818182	model	LO028	89	20220616_145438
90	0.7480113636363637	model	LO028	90	20220616_145438
91	0.7431818181818182	model	LO028	91	20220616_145438
92	0.7241477272727272	model	LO028	92	20220616_145438
93	0.7116477272727273	model	LO028	93	20220616_145438
94	0.68125	model	LO028	94	20220616_145438
95	0.7002840909090909	model	LO028	95	20220616_145438
96	0.725	model	LO028	96	20220616_145438
97	0.7420454545454546	model	LO028	97	20220616_145438
98	0.7144886363636364	model	LO028	98	20220616_145438
99	0.7190340909090909	model	LO028	99	20220616_145438
100	0.7039772727272726	model	LO028	100	20220616_145438
101	0.7088068181818181	model	LO028	101	20220616_145438
102	0.725284090909091	model	LO028	102	20220616_145438
103	0.7414772727272728	model	LO028	103	20220616_145438
104	0.7303977272727272	model	LO028	104	20220616_145438
105	0.734375	model	LO028	105	20220616_145438
106	0.7090909090909091	model	LO028	106	20220616_145438
107	0.7039772727272727	model	LO028	107	20220616_145438
108	0.703125	model	LO028	108	20220616_145438
109	0.7068181818181818	model	LO028	109	20220616_145438
110	0.694034090909091	model	LO028	110	20220616_145438
111	0.68125	model	LO028	111	20220616_145438
112	0.6903409090909091	model	LO028	112	20220616_145438
113	0.6977272727272726	model	LO028	113	20220616_145438
114	0.7201704545454546	model	LO028	114	20220616_145438
115	0.7125	model	LO028	115	20220616_145438
116	0.6897727272727273	model	LO028	116	20220616_145438
117	0.6377840909090909	model	LO028	117	20220616_145438
118	0.6502840909090909	model	LO028	118	20220616_145438
119	0.6474431818181818	model	LO028	119	20220616_145438
120	0.6616477272727272	model	LO028	120	20220616_145438
121	0.6809659090909091	model	LO028	121	20220616_145438
122	0.6957386363636363	model	LO028	122	20220616_145438
123	0.6926136363636364	model	LO028	123	20220616_145438
124	0.6758522727272727	model	LO028	124	20220616_145438
125	0.6647727272727273	model	LO028	125	20220616_145438
126	0.6613636363636364	model	LO028	126	20220616_145438
127	0.680965909090909	model	LO028	127	20220616_145438
128	0.6332386363636364	model	LO028	128	20220616_145438
129	0.6176136363636363	model	LO028	129	20220616_145438
130	0.6477272727272727	model	LO028	130	20220616_145438
131	0.646875	model	LO028	131	20220616_145438
132	0.621875	model	LO028	132	20220616_145438
133	0.6434185606060606	model	LO032	0	20220830_121448
134	0.7506155303030303	model	LO032	1	20220830_121448
135	0.8359848484848484	model	LO032	2	20220830_121448
136	0.8664299242424243	model	LO032	3	20220830_121448
137	0.9071496212121211	model	LO032	4	20220830_121448
138	0.9178503787878787	model	LO032	5	20220830_121448
139	0.9271306818181818	model	LO032	6	20220830_121448
140	0.927840909090909	model	LO032	7	20220830_121448
141	0.9229640151515153	model	LO032	8	20220830_121448
142	0.9371685606060607	model	LO032	9	20220830_121448
143	0.9477272727272726	model	LO032	10	20220830_121448
144	0.9505681818181817	model	LO032	11	20220830_121448
145	0.9627367424242426	model	LO032	12	20220830_121448
146	0.9637310606060605	model	LO032	13	20220830_121448
147	0.9589488636363637	model	LO032	14	20220830_121448
148	0.9545454545454545	model	LO032	15	20220830_121448
149	0.9479640151515152	model	LO032	16	20220830_121448
150	0.9434185606060606	model	LO032	17	20220830_121448
151	0.9466382575757576	model	LO032	18	20220830_121448
152	0.9543087121212122	model	LO032	19	20220830_121448
153	0.9481060606060605	model	LO032	20	20220830_121448
154	0.9428503787878787	model	LO032	21	20220830_121448
155	0.940909090909091	model	LO032	22	20220830_121448
156	0.9361268939393937	model	LO032	23	20220830_121448
157	0.9355587121212121	model	LO032	24	20220830_121448
158	0.9373579545454545	model	LO032	25	20220830_121448
159	0.9316287878787879	model	LO032	26	20220830_121448
160	0.9166193181818183	model	LO032	27	20220830_121448
161	0.9220643939393938	model	LO032	28	20220830_121448
162	0.906060606060606	model	LO032	29	20220830_121448
163	0.8967803030303031	model	LO032	30	20220830_121448
164	0.8936079545454545	model	LO032	31	20220830_121448
165	0.8934185606060605	model	LO032	32	20220830_121448
166	0.8804924242424242	model	LO032	33	20220830_121448
167	0.8861268939393938	model	LO032	34	20220830_121448
168	0.8791666666666668	model	LO032	35	20220830_121448
169	0.8831912878787879	model	LO032	36	20220830_121448
170	0.8919507575757575	model	LO032	37	20220830_121448
171	0.9167140151515152	model	LO032	38	20220830_121448
172	0.9027462121212121	model	LO032	39	20220830_121448
173	0.8943655303030302	model	LO032	40	20220830_121448
174	0.8824337121212121	model	LO032	41	20220830_121448
175	0.8821496212121211	model	LO032	42	20220830_121448
176	0.8818181818181816	model	LO032	43	20220830_121448
177	0.8829545454545453	model	LO032	44	20220830_121448
178	0.875189393939394	model	LO032	45	20220830_121448
179	0.893465909090909	model	LO032	46	20220830_121448
180	0.9210700757575758	model	LO032	47	20220830_121448
181	0.922159090909091	model	LO032	48	20220830_121448
182	0.9224905303030301	model	LO032	49	20220830_121448
183	0.9129734848484847	model	LO032	50	20220830_121448
184	0.9116950757575758	model	LO032	51	20220830_121448
185	0.9041193181818181	model	LO032	52	20220830_121448
186	0.9077651515151516	model	LO032	53	20220830_121448
187	0.9071496212121211	model	LO032	54	20220830_121448
188	0.8886363636363637	model	LO032	55	20220830_121448
189	0.8832386363636363	model	LO032	56	20220830_121448
190	0.8790246212121211	model	LO032	57	20220830_121448
191	0.8922348484848485	model	LO032	58	20220830_121448
192	0.900284090909091	model	LO032	59	20220830_121448
193	0.8960227272727274	model	LO032	60	20220830_121448
194	0.8962121212121212	model	LO032	61	20220830_121448
195	0.8844696969696969	model	LO032	62	20220830_121448
196	0.8789772727272727	model	LO032	63	20220830_121448
197	0.870028409090909	model	LO032	64	20220830_121448
198	0.8813446969696969	model	LO032	65	20220830_121448
199	0.8775568181818182	model	LO032	66	20220830_121448
200	0.8730587121212121	model	LO032	67	20220830_121448
201	0.8776041666666667	model	LO032	68	20220830_121448
202	0.8771780303030303	model	LO032	69	20220830_121448
203	0.8579545454545453	model	LO032	70	20220830_121448
204	0.7297348484848485	model	LO032	71	20220830_121448
205	0.6949337121212121	model	LO032	72	20220830_121448
206	0.702035984848485	model	LO032	73	20220830_121448
207	0.7052556818181819	model	LO032	74	20220830_121448
208	0.7141098484848485	model	LO032	75	20220830_121448
209	0.6890151515151516	model	LO032	76	20220830_121448
210	0.7021306818181818	model	LO032	77	20220830_121448
211	0.7022727272727274	model	LO032	78	20220830_121448
212	0.6905776515151516	model	LO032	79	20220830_121448
213	0.6609375000000001	model	LO032	80	20220830_121448
214	0.687689393939394	model	LO032	81	20220830_121448
215	0.6894412878787879	model	LO032	82	20220830_121448
216	0.678219696969697	model	LO032	83	20220830_121448
217	0.6715435606060606	model	LO032	84	20220830_121448
218	0.6731060606060606	model	LO032	85	20220830_121448
219	0.6665719696969697	model	LO032	86	20220830_121448
220	0.6553503787878789	model	LO032	87	20220830_121448
221	0.6299715909090909	model	LO032	88	20220830_121448
222	0.6275568181818182	model	LO032	89	20220830_121448
223	0.6491003787878789	model	LO032	90	20220830_121448
224	0.6601325757575758	model	LO032	91	20220830_121448
225	0.6618844696969697	model	LO032	92	20220830_121448
226	0.640625	model	LO032	93	20220830_121448
227	0.6449810606060605	model	LO032	94	20220830_121448
228	0.6372632575757576	model	LO032	95	20220830_121448
229	0.6723958333333333	model	LO032	96	20220830_121448
230	0.6751893939393939	model	LO032	97	20220830_121448
231	0.6797348484848484	model	LO032	98	20220830_121448
232	0.6410511363636363	model	LO032	99	20220830_121448
233	0.631534090909091	model	LO032	100	20220830_121448
234	0.6277935606060606	model	LO032	101	20220830_121448
235	0.6422348484848485	model	LO032	102	20220830_121448
236	0.6679450757575758	model	LO032	103	20220830_121448
237	0.6743371212121213	model	LO032	104	20220830_121448
238	0.7019886363636364	model	LO032	105	20220830_121448
239	0.682717803030303	model	LO032	106	20220830_121448
240	0.6479640151515152	model	LO032	107	20220830_121448
241	0.6240056818181818	model	LO032	108	20220830_121448
242	0.6476799242424243	model	LO032	109	20220830_121448
243	0.6413352272727273	model	LO032	110	20220830_121448
244	0.6367424242424242	model	LO032	111	20220830_121448
245	0.6026515151515153	model	LO032	112	20220830_121448
246	0.5792613636363637	model	LO032	113	20220830_121448
247	0.5990530303030303	model	LO032	114	20220830_121448
248	0.5880208333333333	model	LO032	115	20220830_121448
249	0.6091382575757576	model	LO032	116	20220830_121448
250	0.5989583333333334	model	LO032	117	20220830_121448
251	0.5996212121212121	model	LO032	118	20220830_121448
252	0.5985795454545455	model	LO032	119	20220830_121448
253	0.6119318181818182	model	LO032	120	20220830_121448
254	0.5905303030303031	model	LO032	121	20220830_121448
255	0.5801136363636363	model	LO032	122	20220830_121448
256	0.6275568181818182	model	LO032	123	20220830_121448
257	0.6218276515151515	model	LO032	124	20220830_121448
258	0.6294507575757576	model	LO032	125	20220830_121448
259	0.6053030303030302	model	LO032	126	20220830_121448
260	0.6392045454545455	model	LO032	127	20220830_121448
261	0.6308712121212121	model	LO032	128	20220830_121448
262	0.5964488636363636	model	LO032	129	20220830_121448
263	0.5862689393939394	model	LO032	130	20220830_121448
264	0.5967329545454546	model	LO032	131	20220830_121448
265	0.5598011363636364	model	LO032	132	20220830_121448
266	0.7161184210526315	model	LO032	0	20220905_123313
267	0.7506578947368421	model	LO032	1	20220905_123313
268	0.7588815789473684	model	LO032	2	20220905_123313
269	0.8424342105263157	model	LO032	3	20220905_123313
270	0.8575657894736842	model	LO032	4	20220905_123313
271	0.8815789473684209	model	LO032	5	20220905_123313
272	0.9171052631578946	model	LO032	6	20220905_123313
273	0.9417763157894739	model	LO032	7	20220905_123313
274	0.9552631578947368	model	LO032	8	20220905_123313
275	0.975	model	LO032	9	20220905_123313
276	0.9703947368421053	model	LO032	10	20220905_123313
277	0.9766447368421053	model	LO032	11	20220905_123313
278	0.9825657894736842	model	LO032	12	20220905_123313
279	0.9828947368421053	model	LO032	13	20220905_123313
280	0.9766447368421053	model	LO032	14	20220905_123313
281	0.9759868421052632	model	LO032	15	20220905_123313
282	0.9776315789473685	model	LO032	16	20220905_123313
283	0.9789473684210528	model	LO032	17	20220905_123313
284	0.9792763157894738	model	LO032	18	20220905_123313
285	0.9871710526315789	model	LO032	19	20220905_123313
286	0.9815789473684212	model	LO032	20	20220905_123313
287	0.9809210526315789	model	LO032	21	20220905_123313
288	0.9779605263157896	model	LO032	22	20220905_123313
289	0.9717105263157896	model	LO032	23	20220905_123313
290	0.9723684210526315	model	LO032	24	20220905_123313
291	0.9638157894736843	model	LO032	25	20220905_123313
292	0.9585526315789474	model	LO032	26	20220905_123313
293	0.969736842105263	model	LO032	27	20220905_123313
294	0.9601973684210527	model	LO032	28	20220905_123313
295	0.9513157894736842	model	LO032	29	20220905_123313
296	0.9559210526315789	model	LO032	30	20220905_123313
297	0.9424342105263157	model	LO032	31	20220905_123313
298	0.9286184210526315	model	LO032	32	20220905_123313
299	0.9351973684210527	model	LO032	33	20220905_123313
300	0.9417763157894736	model	LO032	34	20220905_123313
301	0.9342105263157894	model	LO032	35	20220905_123313
302	0.9180921052631579	model	LO032	36	20220905_123313
303	0.9161184210526315	model	LO032	37	20220905_123313
304	0.9289473684210527	model	LO032	38	20220905_123313
305	0.9246710526315789	model	LO032	39	20220905_123313
306	0.9075657894736843	model	LO032	40	20220905_123313
307	0.8957236842105264	model	LO032	41	20220905_123313
308	0.9088815789473685	model	LO032	42	20220905_123313
309	0.9098684210526315	model	LO032	43	20220905_123313
310	0.913486842105263	model	LO032	44	20220905_123313
311	0.911513157894737	model	LO032	45	20220905_123313
312	0.905263157894737	model	LO032	46	20220905_123313
313	0.9049342105263157	model	LO032	47	20220905_123313
314	0.9042763157894737	model	LO032	48	20220905_123313
315	0.9065789473684213	model	LO032	49	20220905_123313
316	0.9164473684210526	model	LO032	50	20220905_123313
317	0.9177631578947366	model	LO032	51	20220905_123313
318	0.9167763157894738	model	LO032	52	20220905_123313
319	0.9164473684210528	model	LO032	53	20220905_123313
320	0.9226973684210528	model	LO032	54	20220905_123313
321	0.9246710526315791	model	LO032	55	20220905_123313
322	0.9236842105263158	model	LO032	56	20220905_123313
323	0.9220394736842106	model	LO032	57	20220905_123313
324	0.9177631578947368	model	LO032	58	20220905_123313
325	0.9118421052631579	model	LO032	59	20220905_123313
326	0.9177631578947368	model	LO032	60	20220905_123313
327	0.9236842105263158	model	LO032	61	20220905_123313
328	0.9276315789473685	model	LO032	62	20220905_123313
329	0.9315789473684211	model	LO032	63	20220905_123313
330	0.93125	model	LO032	64	20220905_123313
331	0.925	model	LO032	65	20220905_123313
332	0.9200657894736841	model	LO032	66	20220905_123313
333	0.9256578947368421	model	LO032	67	20220905_123313
334	0.9161184210526315	model	LO032	68	20220905_123313
335	0.9042763157894737	model	LO032	69	20220905_123313
336	0.9069078947368421	model	LO032	70	20220905_123313
337	0.8361842105263158	model	LO032	71	20220905_123313
338	0.8351973684210527	model	LO032	72	20220905_123313
339	0.83125	model	LO032	73	20220905_123313
340	0.8384868421052631	model	LO032	74	20220905_123313
341	0.8282894736842106	model	LO032	75	20220905_123313
342	0.8256578947368419	model	LO032	76	20220905_123313
343	0.8305921052631579	model	LO032	77	20220905_123313
344	0.838486842105263	model	LO032	78	20220905_123313
345	0.8319078947368421	model	LO032	79	20220905_123313
346	0.837171052631579	model	LO032	80	20220905_123313
347	0.8174342105263157	model	LO032	81	20220905_123313
348	0.8269736842105262	model	LO032	82	20220905_123313
349	0.8296052631578947	model	LO032	83	20220905_123313
350	0.8299342105263158	model	LO032	84	20220905_123313
351	0.8259868421052632	model	LO032	85	20220905_123313
352	0.8319078947368421	model	LO032	86	20220905_123313
353	0.8266447368421052	model	LO032	87	20220905_123313
354	0.8075657894736843	model	LO032	88	20220905_123313
355	0.812171052631579	model	LO032	89	20220905_123313
356	0.8200657894736842	model	LO032	90	20220905_123313
357	0.8236842105263158	model	LO032	91	20220905_123313
358	0.8148026315789474	model	LO032	92	20220905_123313
359	0.8125	model	LO032	93	20220905_123313
360	0.7983552631578947	model	LO032	94	20220905_123313
361	0.8148026315789473	model	LO032	95	20220905_123313
362	0.8095394736842106	model	LO032	96	20220905_123313
363	0.812171052631579	model	LO032	97	20220905_123313
364	0.8032894736842107	model	LO032	98	20220905_123313
365	0.7950657894736842	model	LO032	99	20220905_123313
366	0.8029605263157894	model	LO032	100	20220905_123313
367	0.7963815789473685	model	LO032	101	20220905_123313
368	0.7960526315789472	model	LO032	102	20220905_123313
369	0.8016447368421051	model	LO032	103	20220905_123313
370	0.8023026315789472	model	LO032	104	20220905_123313
371	0.7953947368421053	model	LO032	105	20220905_123313
372	0.7917763157894736	model	LO032	106	20220905_123313
373	0.7753289473684211	model	LO032	107	20220905_123313
374	0.7812499999999999	model	LO032	108	20220905_123313
375	0.8046052631578948	model	LO032	109	20220905_123313
376	0.7944078947368421	model	LO032	110	20220905_123313
377	0.7875	model	LO032	111	20220905_123313
378	0.7802631578947368	model	LO032	112	20220905_123313
379	0.780921052631579	model	LO032	113	20220905_123313
380	0.7960526315789473	model	LO032	114	20220905_123313
381	0.7911184210526316	model	LO032	115	20220905_123313
382	0.7782894736842104	model	LO032	116	20220905_123313
383	0.7792763157894738	model	LO032	117	20220905_123313
384	0.769078947368421	model	LO032	118	20220905_123313
385	0.7799342105263157	model	LO032	119	20220905_123313
386	0.7703947368421052	model	LO032	120	20220905_123313
387	0.7851973684210527	model	LO032	121	20220905_123313
388	0.7871710526315789	model	LO032	122	20220905_123313
389	0.7766447368421052	model	LO032	123	20220905_123313
390	0.7733552631578947	model	LO032	124	20220905_123313
391	0.7684210526315789	model	LO032	125	20220905_123313
392	0.7674342105263158	model	LO032	126	20220905_123313
393	0.787828947368421	model	LO032	127	20220905_123313
394	0.7759868421052631	model	LO032	128	20220905_123313
395	0.7743421052631578	model	LO032	129	20220905_123313
396	0.7822368421052631	model	LO032	130	20220905_123313
397	0.7792763157894737	model	LO032	131	20220905_123313
398	0.7700657894736842	model	LO032	132	20220905_123313
399	0.7527777777777779	model	LO032	0	20220907_150825
400	0.7803819444444444	model	LO032	1	20220907_150825
401	0.8121527777777778	model	LO032	2	20220907_150825
402	0.8286458333333332	model	LO032	3	20220907_150825
403	0.8574652777777778	model	LO032	4	20220907_150825
404	0.9019097222222221	model	LO032	5	20220907_150825
405	0.929861111111111	model	LO032	6	20220907_150825
406	0.940625	model	LO032	7	20220907_150825
407	0.962673611111111	model	LO032	8	20220907_150825
408	0.9654513888888889	model	LO032	9	20220907_150825
409	0.970486111111111	model	LO032	10	20220907_150825
410	0.9715277777777779	model	LO032	11	20220907_150825
411	0.9663194444444445	model	LO032	12	20220907_150825
412	0.9640625	model	LO032	13	20220907_150825
413	0.9640625	model	LO032	14	20220907_150825
414	0.9701388888888889	model	LO032	15	20220907_150825
415	0.9635416666666667	model	LO032	16	20220907_150825
416	0.9758680555555557	model	LO032	17	20220907_150825
417	0.9722222222222223	model	LO032	18	20220907_150825
418	0.9744791666666668	model	LO032	19	20220907_150825
419	0.9701388888888889	model	LO032	20	20220907_150825
420	0.971875	model	LO032	21	20220907_150825
421	0.9708333333333332	model	LO032	22	20220907_150825
422	0.9703125	model	LO032	23	20220907_150825
423	0.9758680555555556	model	LO032	24	20220907_150825
424	0.967013888888889	model	LO032	25	20220907_150825
425	0.970486111111111	model	LO032	26	20220907_150825
426	0.9635416666666667	model	LO032	27	20220907_150825
427	0.960763888888889	model	LO032	28	20220907_150825
428	0.9675347222222221	model	LO032	29	20220907_150825
429	0.9680555555555553	model	LO032	30	20220907_150825
430	0.9569444444444445	model	LO032	31	20220907_150825
431	0.9605902777777778	model	LO032	32	20220907_150825
432	0.9612847222222222	model	LO032	33	20220907_150825
433	0.9564236111111111	model	LO032	34	20220907_150825
434	0.9550347222222222	model	LO032	35	20220907_150825
435	0.9579861111111111	model	LO032	36	20220907_150825
436	0.9583333333333333	model	LO032	37	20220907_150825
437	0.9567708333333333	model	LO032	38	20220907_150825
438	0.9506944444444443	model	LO032	39	20220907_150825
439	0.9449652777777778	model	LO032	40	20220907_150825
440	0.951388888888889	model	LO032	41	20220907_150825
441	0.9637152777777779	model	LO032	42	20220907_150825
442	0.9527777777777777	model	LO032	43	20220907_150825
443	0.943576388888889	model	LO032	44	20220907_150825
444	0.9453125	model	LO032	45	20220907_150825
445	0.9465277777777779	model	LO032	46	20220907_150825
446	0.9401041666666666	model	LO032	47	20220907_150825
447	0.943576388888889	model	LO032	48	20220907_150825
448	0.9387152777777776	model	LO032	49	20220907_150825
449	0.9371527777777777	model	LO032	50	20220907_150825
450	0.9411458333333332	model	LO032	51	20220907_150825
451	0.9380208333333332	model	LO032	52	20220907_150825
452	0.9456597222222222	model	LO032	53	20220907_150825
453	0.9409722222222221	model	LO032	54	20220907_150825
454	0.9465277777777779	model	LO032	55	20220907_150825
455	0.9383680555555556	model	LO032	56	20220907_150825
456	0.9340277777777779	model	LO032	57	20220907_150825
457	0.9371527777777777	model	LO032	58	20220907_150825
458	0.9401041666666666	model	LO032	59	20220907_150825
459	0.9383680555555554	model	LO032	60	20220907_150825
460	0.9291666666666666	model	LO032	61	20220907_150825
461	0.9263888888888889	model	LO032	62	20220907_150825
462	0.9296875	model	LO032	63	20220907_150825
463	0.9246527777777779	model	LO032	64	20220907_150825
464	0.9289930555555556	model	LO032	65	20220907_150825
465	0.9286458333333332	model	LO032	66	20220907_150825
466	0.9277777777777778	model	LO032	67	20220907_150825
467	0.9197916666666666	model	LO032	68	20220907_150825
468	0.9170138888888889	model	LO032	69	20220907_150825
469	0.9159722222222222	model	LO032	70	20220907_150825
470	0.7909722222222222	model	LO032	71	20220907_150825
471	0.7859375	model	LO032	72	20220907_150825
472	0.7913194444444444	model	LO032	73	20220907_150825
473	0.8100694444444445	model	LO032	74	20220907_150825
474	0.8057291666666664	model	LO032	75	20220907_150825
475	0.80625	model	LO032	76	20220907_150825
476	0.8072916666666666	model	LO032	77	20220907_150825
477	0.7852430555555555	model	LO032	78	20220907_150825
478	0.7880208333333333	model	LO032	79	20220907_150825
479	0.7828125	model	LO032	80	20220907_150825
480	0.7890625	model	LO032	81	20220907_150825
481	0.7791666666666666	model	LO032	82	20220907_150825
482	0.7911458333333334	model	LO032	83	20220907_150825
483	0.8053819444444444	model	LO032	84	20220907_150825
484	0.7918402777777777	model	LO032	85	20220907_150825
485	0.773263888888889	model	LO032	86	20220907_150825
486	0.7677083333333334	model	LO032	87	20220907_150825
487	0.7861111111111111	model	LO032	88	20220907_150825
488	0.7755208333333334	model	LO032	89	20220907_150825
489	0.7642361111111111	model	LO032	90	20220907_150825
490	0.7699652777777777	model	LO032	91	20220907_150825
491	0.778125	model	LO032	92	20220907_150825
492	0.7769097222222222	model	LO032	93	20220907_150825
493	0.7776041666666667	model	LO032	94	20220907_150825
494	0.7821180555555556	model	LO032	95	20220907_150825
495	0.7777777777777778	model	LO032	96	20220907_150825
496	0.7861111111111111	model	LO032	97	20220907_150825
497	0.7690972222222222	model	LO032	98	20220907_150825
498	0.7489583333333333	model	LO032	99	20220907_150825
499	0.7154513888888889	model	LO032	100	20220907_150825
500	0.7217013888888889	model	LO032	101	20220907_150825
501	0.7605902777777778	model	LO032	102	20220907_150825
502	0.7368055555555555	model	LO032	103	20220907_150825
503	0.7491319444444444	model	LO032	104	20220907_150825
504	0.7418402777777777	model	LO032	105	20220907_150825
505	0.7369791666666667	model	LO032	106	20220907_150825
506	0.7460069444444444	model	LO032	107	20220907_150825
507	0.7515625	model	LO032	108	20220907_150825
508	0.726736111111111	model	LO032	109	20220907_150825
509	0.7394097222222222	model	LO032	110	20220907_150825
510	0.7307291666666667	model	LO032	111	20220907_150825
511	0.7272569444444444	model	LO032	112	20220907_150825
512	0.7175347222222223	model	LO032	113	20220907_150825
513	0.7184027777777778	model	LO032	114	20220907_150825
514	0.7109375	model	LO032	115	20220907_150825
515	0.7324652777777778	model	LO032	116	20220907_150825
516	0.7109375	model	LO032	117	20220907_150825
517	0.7085069444444445	model	LO032	118	20220907_150825
518	0.7050347222222223	model	LO032	119	20220907_150825
519	0.7100694444444444	model	LO032	120	20220907_150825
520	0.7142361111111111	model	LO032	121	20220907_150825
521	0.6961805555555556	model	LO032	122	20220907_150825
522	0.711111111111111	model	LO032	123	20220907_150825
523	0.7322916666666666	model	LO032	124	20220907_150825
524	0.7177083333333333	model	LO032	125	20220907_150825
525	0.7144097222222222	model	LO032	126	20220907_150825
526	0.7333333333333334	model	LO032	127	20220907_150825
527	0.7258680555555556	model	LO032	128	20220907_150825
528	0.7130208333333334	model	LO032	129	20220907_150825
529	0.7244791666666667	model	LO032	130	20220907_150825
530	0.7109375	model	LO032	131	20220907_150825
531	0.7260416666666667	model	LO032	132	20220907_150825
532	0.7977976190476191	model	LO032	0	20220909_144008
533	0.8106547619047619	model	LO032	1	20220909_144008
534	0.851875	model	LO032	2	20220909_144008
535	0.8558630952380952	model	LO032	3	20220909_144008
536	0.8898511904761905	model	LO032	4	20220909_144008
537	0.9133630952380953	model	LO032	5	20220909_144008
538	0.9365178571428572	model	LO032	6	20220909_144008
539	0.9576488095238094	model	LO032	7	20220909_144008
540	0.9584821428571431	model	LO032	8	20220909_144008
541	0.9543154761904763	model	LO032	9	20220909_144008
542	0.9525595238095239	model	LO032	10	20220909_144008
543	0.9552380952380952	model	LO032	11	20220909_144008
544	0.969404761904762	model	LO032	12	20220909_144008
545	0.9736904761904762	model	LO032	13	20220909_144008
546	0.9653571428571428	model	LO032	14	20220909_144008
547	0.9710119047619049	model	LO032	15	20220909_144008
548	0.9706547619047619	model	LO032	16	20220909_144008
549	0.9713095238095238	model	LO032	17	20220909_144008
550	0.9635714285714286	model	LO032	18	20220909_144008
551	0.9701488095238096	model	LO032	19	20220909_144008
552	0.9671428571428571	model	LO032	20	20220909_144008
553	0.975357142857143	model	LO032	21	20220909_144008
554	0.9765476190476191	model	LO032	22	20220909_144008
555	0.9735714285714285	model	LO032	23	20220909_144008
556	0.9669940476190477	model	LO032	24	20220909_144008
557	0.9623214285714287	model	LO032	25	20220909_144008
558	0.9627083333333335	model	LO032	26	20220909_144008
559	0.9483928571428573	model	LO032	27	20220909_144008
560	0.9434821428571428	model	LO032	28	20220909_144008
561	0.9365476190476191	model	LO032	29	20220909_144008
562	0.9410714285714284	model	LO032	30	20220909_144008
563	0.9325892857142858	model	LO032	31	20220909_144008
564	0.9410714285714284	model	LO032	32	20220909_144008
565	0.9419642857142858	model	LO032	33	20220909_144008
566	0.9386309523809524	model	LO032	34	20220909_144008
567	0.9310119047619049	model	LO032	35	20220909_144008
568	0.9380952380952383	model	LO032	36	20220909_144008
569	0.9408630952380953	model	LO032	37	20220909_144008
570	0.9261309523809524	model	LO032	38	20220909_144008
571	0.9361011904761906	model	LO032	39	20220909_144008
572	0.925	model	LO032	40	20220909_144008
573	0.9112500000000001	model	LO032	41	20220909_144008
574	0.9114285714285714	model	LO032	42	20220909_144008
575	0.912142857142857	model	LO032	43	20220909_144008
576	0.9053869047619049	model	LO032	44	20220909_144008
577	0.9124107142857145	model	LO032	45	20220909_144008
578	0.9056845238095239	model	LO032	46	20220909_144008
579	0.9044642857142857	model	LO032	47	20220909_144008
580	0.9075892857142858	model	LO032	48	20220909_144008
581	0.8978869047619048	model	LO032	49	20220909_144008
582	0.8983630952380952	model	LO032	50	20220909_144008
583	0.8979761904761905	model	LO032	51	20220909_144008
584	0.895327380952381	model	LO032	52	20220909_144008
585	0.899404761904762	model	LO032	53	20220909_144008
586	0.9221130952380954	model	LO032	54	20220909_144008
587	0.9352678571428571	model	LO032	55	20220909_144008
588	0.9272619047619048	model	LO032	56	20220909_144008
589	0.9338392857142856	model	LO032	57	20220909_144008
590	0.938154761904762	model	LO032	58	20220909_144008
591	0.9338392857142859	model	LO032	59	20220909_144008
592	0.9323511904761904	model	LO032	60	20220909_144008
593	0.927827380952381	model	LO032	61	20220909_144008
594	0.9121726190476191	model	LO032	62	20220909_144008
595	0.9094047619047618	model	LO032	63	20220909_144008
596	0.9139285714285716	model	LO032	64	20220909_144008
597	0.9238988095238095	model	LO032	65	20220909_144008
598	0.9167857142857144	model	LO032	66	20220909_144008
599	0.9124702380952382	model	LO032	67	20220909_144008
600	0.9090476190476192	model	LO032	68	20220909_144008
601	0.915327380952381	model	LO032	69	20220909_144008
602	0.9105357142857144	model	LO032	70	20220909_144008
603	0.7920833333333334	model	LO032	71	20220909_144008
604	0.7900595238095238	model	LO032	72	20220909_144008
605	0.7751785714285714	model	LO032	73	20220909_144008
606	0.7828571428571428	model	LO032	74	20220909_144008
607	0.7558630952380951	model	LO032	75	20220909_144008
608	0.7705059523809524	model	LO032	76	20220909_144008
609	0.7812202380952381	model	LO032	77	20220909_144008
610	0.783779761904762	model	LO032	78	20220909_144008
611	0.7806249999999999	model	LO032	79	20220909_144008
612	0.7956845238095238	model	LO032	80	20220909_144008
613	0.7815178571428572	model	LO032	81	20220909_144008
614	0.760625	model	LO032	82	20220909_144008
615	0.7558928571428571	model	LO032	83	20220909_144008
616	0.7619047619047619	model	LO032	84	20220909_144008
617	0.7782440476190476	model	LO032	85	20220909_144008
618	0.7511309523809524	model	LO032	86	20220909_144008
619	0.7364285714285714	model	LO032	87	20220909_144008
620	0.733095238095238	model	LO032	88	20220909_144008
621	0.7336904761904762	model	LO032	89	20220909_144008
622	0.7205654761904762	model	LO032	90	20220909_144008
623	0.7332142857142857	model	LO032	91	20220909_144008
624	0.7266369047619048	model	LO032	92	20220909_144008
625	0.7219940476190476	model	LO032	93	20220909_144008
626	0.6979761904761904	model	LO032	94	20220909_144008
627	0.6969940476190476	model	LO032	95	20220909_144008
628	0.7122916666666667	model	LO032	96	20220909_144008
629	0.7363690476190476	model	LO032	97	20220909_144008
630	0.7191964285714285	model	LO032	98	20220909_144008
631	0.7120238095238095	model	LO032	99	20220909_144008
632	0.7369642857142857	model	LO032	100	20220909_144008
633	0.7076488095238096	model	LO032	101	20220909_144008
634	0.6990773809523809	model	LO032	102	20220909_144008
635	0.7214583333333333	model	LO032	103	20220909_144008
636	0.7035119047619048	model	LO032	104	20220909_144008
637	0.7160714285714286	model	LO032	105	20220909_144008
638	0.7233333333333334	model	LO032	106	20220909_144008
639	0.7142857142857142	model	LO032	107	20220909_144008
640	0.6837202380952381	model	LO032	108	20220909_144008
641	0.6821428571428572	model	LO032	109	20220909_144008
642	0.7007440476190475	model	LO032	110	20220909_144008
643	0.6832440476190478	model	LO032	111	20220909_144008
644	0.6664880952380953	model	LO032	112	20220909_144008
645	0.6752678571428572	model	LO032	113	20220909_144008
646	0.6891369047619047	model	LO032	114	20220909_144008
647	0.6554464285714287	model	LO032	115	20220909_144008
648	0.6608630952380953	model	LO032	116	20220909_144008
649	0.6621130952380953	model	LO032	117	20220909_144008
650	0.6696428571428571	model	LO032	118	20220909_144008
651	0.6493749999999999	model	LO032	119	20220909_144008
652	0.6413988095238095	model	LO032	120	20220909_144008
653	0.6327083333333333	model	LO032	121	20220909_144008
654	0.6561011904761904	model	LO032	122	20220909_144008
655	0.648452380952381	model	LO032	123	20220909_144008
656	0.6420535714285714	model	LO032	124	20220909_144008
657	0.65125	model	LO032	125	20220909_144008
658	0.6347619047619047	model	LO032	126	20220909_144008
659	0.6114583333333334	model	LO032	127	20220909_144008
660	0.6261011904761904	model	LO032	128	20220909_144008
661	0.624077380952381	model	LO032	129	20220909_144008
662	0.6265773809523809	model	LO032	130	20220909_144008
663	0.5942261904761905	model	LO032	131	20220909_144008
664	0.5748214285714285	model	LO032	132	20220909_144008
665	0.6774038461538462	model	LO032	0	20220923_135753
666	0.7100961538461539	model	LO032	1	20220923_135753
667	0.725	model	LO032	2	20220923_135753
668	0.7740384615384615	model	LO032	3	20220923_135753
669	0.8201923076923077	model	LO032	4	20220923_135753
670	0.8658653846153846	model	LO032	5	20220923_135753
671	0.916826923076923	model	LO032	6	20220923_135753
672	0.9524038461538462	model	LO032	7	20220923_135753
673	0.9572115384615387	model	LO032	8	20220923_135753
674	0.9596153846153846	model	LO032	9	20220923_135753
675	0.96875	model	LO032	10	20220923_135753
676	0.973076923076923	model	LO032	11	20220923_135753
677	0.9730769230769232	model	LO032	12	20220923_135753
678	0.9740384615384616	model	LO032	13	20220923_135753
679	0.9754807692307693	model	LO032	14	20220923_135753
680	0.975	model	LO032	15	20220923_135753
681	0.964423076923077	model	LO032	16	20220923_135753
682	0.960096153846154	model	LO032	17	20220923_135753
683	0.9745192307692306	model	LO032	18	20220923_135753
684	0.9649038461538462	model	LO032	19	20220923_135753
685	0.9524038461538463	model	LO032	20	20220923_135753
686	0.9504807692307693	model	LO032	21	20220923_135753
687	0.9524038461538462	model	LO032	22	20220923_135753
688	0.9533653846153847	model	LO032	23	20220923_135753
689	0.94375	model	LO032	24	20220923_135753
690	0.9533653846153847	model	LO032	25	20220923_135753
691	0.9514423076923079	model	LO032	26	20220923_135753
692	0.9528846153846153	model	LO032	27	20220923_135753
693	0.9480769230769232	model	LO032	28	20220923_135753
694	0.933653846153846	model	LO032	29	20220923_135753
695	0.9336538461538462	model	LO032	30	20220923_135753
696	0.9072115384615385	model	LO032	31	20220923_135753
697	0.9201923076923076	model	LO032	32	20220923_135753
698	0.9158653846153847	model	LO032	33	20220923_135753
699	0.9177884615384617	model	LO032	34	20220923_135753
700	0.9120192307692309	model	LO032	35	20220923_135753
701	0.9091346153846155	model	LO032	36	20220923_135753
702	0.9221153846153847	model	LO032	37	20220923_135753
703	0.9076923076923077	model	LO032	38	20220923_135753
704	0.9	model	LO032	39	20220923_135753
705	0.8961538461538462	model	LO032	40	20220923_135753
706	0.9	model	LO032	41	20220923_135753
707	0.914423076923077	model	LO032	42	20220923_135753
708	0.9091346153846155	model	LO032	43	20220923_135753
709	0.8875	model	LO032	44	20220923_135753
710	0.8961538461538462	model	LO032	45	20220923_135753
711	0.8870192307692306	model	LO032	46	20220923_135753
712	0.8889423076923076	model	LO032	47	20220923_135753
713	0.8817307692307693	model	LO032	48	20220923_135753
714	0.8783653846153847	model	LO032	49	20220923_135753
715	0.8884615384615386	model	LO032	50	20220923_135753
716	0.8903846153846153	model	LO032	51	20220923_135753
717	0.8985576923076923	model	LO032	52	20220923_135753
718	0.9067307692307693	model	LO032	53	20220923_135753
719	0.8913461538461538	model	LO032	54	20220923_135753
720	0.8966346153846153	model	LO032	55	20220923_135753
721	0.8990384615384617	model	LO032	56	20220923_135753
722	0.8975961538461539	model	LO032	57	20220923_135753
723	0.8985576923076923	model	LO032	58	20220923_135753
724	0.8966346153846153	model	LO032	59	20220923_135753
725	0.885576923076923	model	LO032	60	20220923_135753
726	0.908173076923077	model	LO032	61	20220923_135753
727	0.8980769230769232	model	LO032	62	20220923_135753
728	0.9009615384615385	model	LO032	63	20220923_135753
729	0.9024038461538462	model	LO032	64	20220923_135753
730	0.8923076923076924	model	LO032	65	20220923_135753
731	0.8836538461538461	model	LO032	66	20220923_135753
732	0.8697115384615385	model	LO032	67	20220923_135753
733	0.889423076923077	model	LO032	68	20220923_135753
734	0.885576923076923	model	LO032	69	20220923_135753
735	0.8908653846153847	model	LO032	70	20220923_135753
736	0.7826923076923077	model	LO032	71	20220923_135753
737	0.7764423076923077	model	LO032	72	20220923_135753
738	0.7716346153846153	model	LO032	73	20220923_135753
739	0.7629807692307692	model	LO032	74	20220923_135753
740	0.7432692307692308	model	LO032	75	20220923_135753
741	0.7471153846153846	model	LO032	76	20220923_135753
742	0.7274038461538461	model	LO032	77	20220923_135753
743	0.7475961538461539	model	LO032	78	20220923_135753
744	0.7533653846153846	model	LO032	79	20220923_135753
745	0.7269230769230769	model	LO032	80	20220923_135753
746	0.7216346153846154	model	LO032	81	20220923_135753
747	0.7240384615384615	model	LO032	82	20220923_135753
748	0.7072115384615384	model	LO032	83	20220923_135753
749	0.7028846153846156	model	LO032	84	20220923_135753
750	0.6889423076923077	model	LO032	85	20220923_135753
751	0.6932692307692307	model	LO032	86	20220923_135753
752	0.6850961538461539	model	LO032	87	20220923_135753
753	0.6841346153846153	model	LO032	88	20220923_135753
754	0.6913461538461538	model	LO032	89	20220923_135753
755	0.6745192307692308	model	LO032	90	20220923_135753
756	0.6778846153846153	model	LO032	91	20220923_135753
757	0.71875	model	LO032	92	20220923_135753
758	0.6951923076923077	model	LO032	93	20220923_135753
759	0.7206730769230769	model	LO032	94	20220923_135753
760	0.7283653846153847	model	LO032	95	20220923_135753
761	0.7072115384615385	model	LO032	96	20220923_135753
762	0.725	model	LO032	97	20220923_135753
763	0.708173076923077	model	LO032	98	20220923_135753
764	0.7086538461538462	model	LO032	99	20220923_135753
765	0.7240384615384616	model	LO032	100	20220923_135753
766	0.6875	model	LO032	101	20220923_135753
767	0.6850961538461539	model	LO032	102	20220923_135753
768	0.6884615384615385	model	LO032	103	20220923_135753
769	0.6860576923076923	model	LO032	104	20220923_135753
770	0.6870192307692308	model	LO032	105	20220923_135753
771	0.6908653846153847	model	LO032	106	20220923_135753
772	0.7105769230769231	model	LO032	107	20220923_135753
773	0.7057692307692307	model	LO032	108	20220923_135753
774	0.6841346153846154	model	LO032	109	20220923_135753
775	0.6822115384615385	model	LO032	110	20220923_135753
776	0.7057692307692307	model	LO032	111	20220923_135753
777	0.7091346153846153	model	LO032	112	20220923_135753
778	0.6985576923076924	model	LO032	113	20220923_135753
779	0.7028846153846153	model	LO032	114	20220923_135753
780	0.69375	model	LO032	115	20220923_135753
781	0.6745192307692307	model	LO032	116	20220923_135753
782	0.6764423076923076	model	LO032	117	20220923_135753
783	0.666826923076923	model	LO032	118	20220923_135753
784	0.6817307692307691	model	LO032	119	20220923_135753
785	0.6841346153846153	model	LO032	120	20220923_135753
786	0.61875	model	LO032	121	20220923_135753
787	0.6076923076923076	model	LO032	122	20220923_135753
788	0.6336538461538461	model	LO032	123	20220923_135753
789	0.6591346153846154	model	LO032	124	20220923_135753
790	0.6475961538461539	model	LO032	125	20220923_135753
791	0.6355769230769232	model	LO032	126	20220923_135753
792	0.6408653846153846	model	LO032	127	20220923_135753
793	0.64375	model	LO032	128	20220923_135753
794	0.6375	model	LO032	129	20220923_135753
795	0.6182692307692308	model	LO032	130	20220923_135753
796	0.61875	model	LO032	131	20220923_135753
797	0.6451923076923076	model	LO032	132	20220923_135753
798	0.6036458333333333	model	LO051	0	20230322_161052
799	0.6375	model	LO051	1	20230322_161052
800	0.6630208333333333	model	LO051	2	20230322_161052
801	0.6770833333333333	model	LO051	3	20230322_161052
802	0.6895833333333333	model	LO051	4	20230322_161052
803	0.7114583333333333	model	LO051	5	20230322_161052
804	0.75	model	LO051	6	20230322_161052
805	0.7828125	model	LO051	7	20230322_161052
806	0.8473958333333333	model	LO051	8	20230322_161052
807	0.878125	model	LO051	9	20230322_161052
808	0.8979166666666668	model	LO051	10	20230322_161052
809	0.9041666666666666	model	LO051	11	20230322_161052
810	0.9104166666666668	model	LO051	12	20230322_161052
811	0.8942708333333332	model	LO051	13	20230322_161052
812	0.9130208333333332	model	LO051	14	20230322_161052
813	0.9197916666666666	model	LO051	15	20230322_161052
814	0.9135416666666668	model	LO051	16	20230322_161052
815	0.9140625	model	LO051	17	20230322_161052
816	0.8989583333333334	model	LO051	18	20230322_161052
817	0.9052083333333332	model	LO051	19	20230322_161052
818	0.8869791666666667	model	LO051	20	20230322_161052
819	0.8666666666666668	model	LO051	21	20230322_161052
820	0.9	model	LO051	22	20230322_161052
821	0.9041666666666666	model	LO051	23	20230322_161052
822	0.8739583333333332	model	LO051	24	20230322_161052
823	0.8765625	model	LO051	25	20230322_161052
824	0.8682291666666666	model	LO051	26	20230322_161052
825	0.8447916666666668	model	LO051	27	20230322_161052
826	0.8453125	model	LO051	28	20230322_161052
827	0.8265625	model	LO051	29	20230322_161052
828	0.8255208333333333	model	LO051	30	20230322_161052
829	0.80625	model	LO051	31	20230322_161052
830	0.8182291666666668	model	LO051	32	20230322_161052
831	0.8359375	model	LO051	33	20230322_161052
832	0.8229166666666667	model	LO051	34	20230322_161052
833	0.834375	model	LO051	35	20230322_161052
834	0.8067708333333334	model	LO051	36	20230322_161052
835	0.790625	model	LO051	37	20230322_161052
836	0.8026041666666666	model	LO051	38	20230322_161052
837	0.80625	model	LO051	39	20230322_161052
838	0.8072916666666667	model	LO051	40	20230322_161052
839	0.796875	model	LO051	41	20230322_161052
840	0.7984375	model	LO051	42	20230322_161052
841	0.8135416666666668	model	LO051	43	20230322_161052
842	0.8161458333333332	model	LO051	44	20230322_161052
843	0.7916666666666666	model	LO051	45	20230322_161052
844	0.7557291666666666	model	LO051	46	20230322_161052
845	0.765625	model	LO051	47	20230322_161052
846	0.8119791666666666	model	LO051	48	20230322_161052
847	0.83125	model	LO051	49	20230322_161052
848	0.803125	model	LO051	50	20230322_161052
849	0.8010416666666667	model	LO051	51	20230322_161052
850	0.7791666666666666	model	LO051	52	20230322_161052
851	0.7677083333333334	model	LO051	53	20230322_161052
852	0.7838541666666667	model	LO051	54	20230322_161052
853	0.7708333333333334	model	LO051	55	20230322_161052
854	0.7760416666666666	model	LO051	56	20230322_161052
855	0.7947916666666666	model	LO051	57	20230322_161052
856	0.8005208333333333	model	LO051	58	20230322_161052
857	0.7854166666666667	model	LO051	59	20230322_161052
858	0.7963541666666667	model	LO051	60	20230322_161052
859	0.8140625	model	LO051	61	20230322_161052
860	0.8151041666666666	model	LO051	62	20230322_161052
861	0.76875	model	LO051	63	20230322_161052
862	0.7989583333333334	model	LO051	64	20230322_161052
863	0.7796875	model	LO051	65	20230322_161052
864	0.7989583333333334	model	LO051	66	20230322_161052
865	0.7979166666666666	model	LO051	67	20230322_161052
866	0.7765625	model	LO051	68	20230322_161052
867	0.7880208333333332	model	LO051	69	20230322_161052
868	0.7723958333333334	model	LO051	70	20230322_161052
869	0.5401041666666667	model	LO051	71	20230322_161052
870	0.5135416666666667	model	LO051	72	20230322_161052
871	0.5494791666666667	model	LO051	73	20230322_161052
872	0.5541666666666666	model	LO051	74	20230322_161052
873	0.575	model	LO051	75	20230322_161052
874	0.5744791666666668	model	LO051	76	20230322_161052
875	0.5385416666666666	model	LO051	77	20230322_161052
876	0.5869791666666666	model	LO051	78	20230322_161052
877	0.578125	model	LO051	79	20230322_161052
878	0.5932291666666667	model	LO051	80	20230322_161052
879	0.609375	model	LO051	81	20230322_161052
880	0.5645833333333334	model	LO051	82	20230322_161052
881	0.5505208333333333	model	LO051	83	20230322_161052
882	0.5286458333333334	model	LO051	84	20230322_161052
883	0.54375	model	LO051	85	20230322_161052
884	0.5661458333333333	model	LO051	86	20230322_161052
885	0.5572916666666667	model	LO051	87	20230322_161052
886	0.5880208333333334	model	LO051	88	20230322_161052
887	0.6166666666666666	model	LO051	89	20230322_161052
888	0.6197916666666666	model	LO051	90	20230322_161052
889	0.5598958333333334	model	LO051	91	20230322_161052
890	0.5333333333333334	model	LO051	92	20230322_161052
891	0.5239583333333334	model	LO051	93	20230322_161052
892	0.55625	model	LO051	94	20230322_161052
893	0.5307291666666667	model	LO051	95	20230322_161052
894	0.5453125	model	LO051	96	20230322_161052
895	0.496875	model	LO051	97	20230322_161052
896	0.4828125	model	LO051	98	20230322_161052
897	0.5005208333333334	model	LO051	99	20230322_161052
898	0.4916666666666667	model	LO051	100	20230322_161052
899	0.5234375	model	LO051	101	20230322_161052
900	0.5208333333333334	model	LO051	102	20230322_161052
901	0.5244791666666667	model	LO051	103	20230322_161052
902	0.51875	model	LO051	104	20230322_161052
903	0.5010416666666666	model	LO051	105	20230322_161052
904	0.475	model	LO051	106	20230322_161052
905	0.4494791666666667	model	LO051	107	20230322_161052
906	0.4515625	model	LO051	108	20230322_161052
907	0.490625	model	LO051	109	20230322_161052
908	0.4786458333333334	model	LO051	110	20230322_161052
909	0.4682291666666667	model	LO051	111	20230322_161052
910	0.4833333333333334	model	LO051	112	20230322_161052
911	0.459375	model	LO051	113	20230322_161052
912	0.4307291666666667	model	LO051	114	20230322_161052
913	0.4333333333333334	model	LO051	115	20230322_161052
914	0.4432291666666667	model	LO051	116	20230322_161052
915	0.4552083333333334	model	LO051	117	20230322_161052
916	0.4286458333333333	model	LO051	118	20230322_161052
917	0.4213541666666667	model	LO051	119	20230322_161052
918	0.4067708333333333	model	LO051	120	20230322_161052
919	0.4619791666666666	model	LO051	121	20230322_161052
920	0.5041666666666667	model	LO051	122	20230322_161052
921	0.4744791666666667	model	LO051	123	20230322_161052
922	0.4682291666666667	model	LO051	124	20230322_161052
923	0.446875	model	LO051	125	20230322_161052
924	0.4354166666666667	model	LO051	126	20230322_161052
925	0.4286458333333334	model	LO051	127	20230322_161052
926	0.4359375	model	LO051	128	20230322_161052
927	0.471875	model	LO051	129	20230322_161052
928	0.4567708333333334	model	LO051	130	20230322_161052
929	0.4296875	model	LO051	131	20230322_161052
930	0.4333333333333334	model	LO051	132	20230322_161052
931	0.584375	model	LO051	0	20230329_161431
932	0.6287499999999999	model	LO051	1	20230329_161431
933	0.758125	model	LO051	2	20230329_161431
934	0.818125	model	LO051	3	20230329_161431
935	0.8481249999999999	model	LO051	4	20230329_161431
936	0.8787500000000001	model	LO051	5	20230329_161431
937	0.9025000000000002	model	LO051	6	20230329_161431
938	0.9199999999999999	model	LO051	7	20230329_161431
939	0.9243750000000001	model	LO051	8	20230329_161431
940	0.96125	model	LO051	9	20230329_161431
941	0.9668749999999999	model	LO051	10	20230329_161431
942	0.9793749999999999	model	LO051	11	20230329_161431
943	0.960625	model	LO051	12	20230329_161431
944	0.93875	model	LO051	13	20230329_161431
945	0.9306249999999998	model	LO051	14	20230329_161431
946	0.9318750000000001	model	LO051	15	20230329_161431
947	0.9225000000000001	model	LO051	16	20230329_161431
948	0.9181250000000002	model	LO051	17	20230329_161431
949	0.920625	model	LO051	18	20230329_161431
950	0.9356249999999999	model	LO051	19	20230329_161431
951	0.943125	model	LO051	20	20230329_161431
952	0.9137500000000001	model	LO051	21	20230329_161431
953	0.8850000000000001	model	LO051	22	20230329_161431
954	0.899375	model	LO051	23	20230329_161431
955	0.91375	model	LO051	24	20230329_161431
956	0.911875	model	LO051	25	20230329_161431
957	0.9	model	LO051	26	20230329_161431
958	0.9162500000000001	model	LO051	27	20230329_161431
959	0.9018750000000001	model	LO051	28	20230329_161431
960	0.8675	model	LO051	29	20230329_161431
961	0.8425	model	LO051	30	20230329_161431
962	0.8137500000000001	model	LO051	31	20230329_161431
963	0.79375	model	LO051	32	20230329_161431
964	0.8074999999999999	model	LO051	33	20230329_161431
965	0.83125	model	LO051	34	20230329_161431
966	0.8325000000000001	model	LO051	35	20230329_161431
967	0.836875	model	LO051	36	20230329_161431
968	0.83625	model	LO051	37	20230329_161431
969	0.7925000000000001	model	LO051	38	20230329_161431
970	0.791875	model	LO051	39	20230329_161431
971	0.828125	model	LO051	40	20230329_161431
972	0.8525000000000003	model	LO051	41	20230329_161431
973	0.8287500000000001	model	LO051	42	20230329_161431
974	0.81375	model	LO051	43	20230329_161431
975	0.77	model	LO051	44	20230329_161431
976	0.753125	model	LO051	45	20230329_161431
977	0.79	model	LO051	46	20230329_161431
978	0.82875	model	LO051	47	20230329_161431
979	0.8012499999999999	model	LO051	48	20230329_161431
980	0.8237500000000001	model	LO051	49	20230329_161431
981	0.8024999999999999	model	LO051	50	20230329_161431
982	0.798125	model	LO051	51	20230329_161431
983	0.79375	model	LO051	52	20230329_161431
984	0.80625	model	LO051	53	20230329_161431
985	0.826875	model	LO051	54	20230329_161431
986	0.8243750000000001	model	LO051	55	20230329_161431
987	0.7943749999999999	model	LO051	56	20230329_161431
988	0.8	model	LO051	57	20230329_161431
989	0.8068750000000001	model	LO051	58	20230329_161431
990	0.7893749999999999	model	LO051	59	20230329_161431
991	0.7975	model	LO051	60	20230329_161431
992	0.803125	model	LO051	61	20230329_161431
993	0.8099999999999999	model	LO051	62	20230329_161431
994	0.80625	model	LO051	63	20230329_161431
995	0.774375	model	LO051	64	20230329_161431
996	0.7825	model	LO051	65	20230329_161431
997	0.756875	model	LO051	66	20230329_161431
998	0.7025	model	LO051	67	20230329_161431
999	0.69375	model	LO051	68	20230329_161431
1000	0.711875	model	LO051	69	20230329_161431
1001	0.69875	model	LO051	70	20230329_161431
1002	0.554375	model	LO051	71	20230329_161431
1003	0.576875	model	LO051	72	20230329_161431
1004	0.57875	model	LO051	73	20230329_161431
1005	0.54375	model	LO051	74	20230329_161431
1006	0.5399999999999999	model	LO051	75	20230329_161431
1007	0.4987499999999999	model	LO051	76	20230329_161431
1008	0.496875	model	LO051	77	20230329_161431
1009	0.480625	model	LO051	78	20230329_161431
1010	0.500625	model	LO051	79	20230329_161431
1011	0.49000000000000005	model	LO051	80	20230329_161431
1012	0.5556249999999999	model	LO051	81	20230329_161431
1013	0.530625	model	LO051	82	20230329_161431
1014	0.548125	model	LO051	83	20230329_161431
1015	0.5725	model	LO051	84	20230329_161431
1016	0.593125	model	LO051	85	20230329_161431
1017	0.588125	model	LO051	86	20230329_161431
1018	0.536875	model	LO051	87	20230329_161431
1019	0.5037499999999999	model	LO051	88	20230329_161431
1020	0.51625	model	LO051	89	20230329_161431
1021	0.490625	model	LO051	90	20230329_161431
1022	0.47562499999999996	model	LO051	91	20230329_161431
1023	0.45875000000000005	model	LO051	92	20230329_161431
1024	0.45812500000000006	model	LO051	93	20230329_161431
1025	0.46374999999999994	model	LO051	94	20230329_161431
1026	0.46875	model	LO051	95	20230329_161431
1027	0.4418749999999999	model	LO051	96	20230329_161431
1028	0.43937499999999996	model	LO051	97	20230329_161431
1029	0.48062499999999997	model	LO051	98	20230329_161431
1030	0.4731249999999999	model	LO051	99	20230329_161431
1031	0.45125000000000004	model	LO051	100	20230329_161431
1032	0.436875	model	LO051	101	20230329_161431
1033	0.415625	model	LO051	102	20230329_161431
1034	0.38499999999999995	model	LO051	103	20230329_161431
1035	0.41999999999999993	model	LO051	104	20230329_161431
1036	0.428125	model	LO051	105	20230329_161431
1037	0.41937499999999994	model	LO051	106	20230329_161431
1038	0.406875	model	LO051	107	20230329_161431
1039	0.364375	model	LO051	108	20230329_161431
1040	0.35374999999999995	model	LO051	109	20230329_161431
1041	0.36374999999999996	model	LO051	110	20230329_161431
1042	0.4050000000000001	model	LO051	111	20230329_161431
1043	0.41624999999999995	model	LO051	112	20230329_161431
1044	0.42000000000000004	model	LO051	113	20230329_161431
1045	0.4443750000000001	model	LO051	114	20230329_161431
1046	0.41937499999999994	model	LO051	115	20230329_161431
1047	0.36937499999999995	model	LO051	116	20230329_161431
1048	0.40374999999999994	model	LO051	117	20230329_161431
1049	0.38687499999999997	model	LO051	118	20230329_161431
1050	0.390625	model	LO051	119	20230329_161431
1051	0.38687499999999997	model	LO051	120	20230329_161431
1052	0.3725	model	LO051	121	20230329_161431
1053	0.36687499999999995	model	LO051	122	20230329_161431
1054	0.384375	model	LO051	123	20230329_161431
1055	0.32687499999999997	model	LO051	124	20230329_161431
1056	0.37625000000000003	model	LO051	125	20230329_161431
1057	0.39187500000000003	model	LO051	126	20230329_161431
1058	0.35374999999999995	model	LO051	127	20230329_161431
1059	0.33625	model	LO051	128	20230329_161431
1060	0.2925	model	LO051	129	20230329_161431
1061	0.28687500000000005	model	LO051	130	20230329_161431
1062	0.31999999999999995	model	LO051	131	20230329_161431
1063	0.353125	model	LO051	132	20230329_161431
1064	0.5552083333333333	model	LO051	0	20230427_163356
1065	0.5694940476190476	model	LO051	1	20230427_163356
1066	0.6125	model	LO051	2	20230427_163356
1067	0.6020833333333333	model	LO051	3	20230427_163356
1068	0.680952380952381	model	LO051	4	20230427_163356
1069	0.7191964285714285	model	LO051	5	20230427_163356
1070	0.7279761904761906	model	LO051	6	20230427_163356
1071	0.7413690476190476	model	LO051	7	20230427_163356
1072	0.8459821428571427	model	LO051	8	20230427_163356
1073	0.8604166666666668	model	LO051	9	20230427_163356
1074	0.8587797619047617	model	LO051	10	20230427_163356
1075	0.877827380952381	model	LO051	11	20230427_163356
1076	0.8885416666666666	model	LO051	12	20230427_163356
1077	0.9055059523809523	model	LO051	13	20230427_163356
1078	0.9022321428571429	model	LO051	14	20230427_163356
1079	0.9023809523809522	model	LO051	15	20230427_163356
1080	0.8845238095238095	model	LO051	16	20230427_163356
1081	0.8598214285714285	model	LO051	17	20230427_163356
1082	0.8403273809523808	model	LO051	18	20230427_163356
1083	0.8498511904761903	model	LO051	19	20230427_163356
1084	0.8619047619047618	model	LO051	20	20230427_163356
1085	0.862202380952381	model	LO051	21	20230427_163356
1086	0.883779761904762	model	LO051	22	20230427_163356
1087	0.8569940476190476	model	LO051	23	20230427_163356
1088	0.866220238095238	model	LO051	24	20230427_163356
1089	0.8720238095238095	model	LO051	25	20230427_163356
1090	0.8492559523809524	model	LO051	26	20230427_163356
1091	0.8607142857142858	model	LO051	27	20230427_163356
1092	0.8596726190476189	model	LO051	28	20230427_163356
1093	0.8706845238095238	model	LO051	29	20230427_163356
1094	0.8647321428571427	model	LO051	30	20230427_163356
1095	0.890625	model	LO051	31	20230427_163356
1096	0.9010416666666666	model	LO051	32	20230427_163356
1097	0.9075892857142858	model	LO051	33	20230427_163356
1098	0.9105654761904762	model	LO051	34	20230427_163356
1099	0.9276785714285716	model	LO051	35	20230427_163356
1100	0.9290178571428573	model	LO051	36	20230427_163356
1101	0.9010416666666666	model	LO051	37	20230427_163356
1102	0.915327380952381	model	LO051	38	20230427_163356
1103	0.9040178571428571	model	LO051	39	20230427_163356
1104	0.89375	model	LO051	40	20230427_163356
1105	0.9075892857142858	model	LO051	41	20230427_163356
1106	0.9116071428571428	model	LO051	42	20230427_163356
1107	0.884970238095238	model	LO051	43	20230427_163356
1108	0.8925595238095239	model	LO051	44	20230427_163356
1109	0.9049107142857142	model	LO051	45	20230427_163356
1110	0.9086309523809524	model	LO051	46	20230427_163356
1111	0.9117559523809524	model	LO051	47	20230427_163356
1112	0.8974702380952382	model	LO051	48	20230427_163356
1113	0.8715773809523808	model	LO051	49	20230427_163356
1114	0.871577380952381	model	LO051	50	20230427_163356
1115	0.8828869047619048	model	LO051	51	20230427_163356
1116	0.871875	model	LO051	52	20230427_163356
1117	0.8873511904761905	model	LO051	53	20230427_163356
1118	0.8836309523809524	model	LO051	54	20230427_163356
1119	0.88125	model	LO051	55	20230427_163356
1120	0.8977678571428573	model	LO051	56	20230427_163356
1121	0.880952380952381	model	LO051	57	20230427_163356
1122	0.8836309523809522	model	LO051	58	20230427_163356
1123	0.8947916666666664	model	LO051	59	20230427_163356
1124	0.8825892857142857	model	LO051	60	20230427_163356
1125	0.8541666666666666	model	LO051	61	20230427_163356
1126	0.8674107142857143	model	LO051	62	20230427_163356
1127	0.872172619047619	model	LO051	63	20230427_163356
1128	0.8514880952380951	model	LO051	64	20230427_163356
1129	0.899702380952381	model	LO051	65	20230427_163356
1130	0.8688988095238095	model	LO051	66	20230427_163356
1131	0.8632440476190476	model	LO051	67	20230427_163356
1132	0.8160714285714284	model	LO051	68	20230427_163356
1133	0.8004464285714287	model	LO051	69	20230427_163356
1134	0.819345238095238	model	LO051	70	20230427_163356
1135	0.5561011904761906	model	LO051	71	20230427_163356
1136	0.5415178571428572	model	LO051	72	20230427_163356
1137	0.5191964285714286	model	LO051	73	20230427_163356
1138	0.5535714285714285	model	LO051	74	20230427_163356
1139	0.525	model	LO051	75	20230427_163356
1140	0.4825892857142858	model	LO051	76	20230427_163356
1141	0.4709821428571428	model	LO051	77	20230427_163356
1142	0.44300595238095236	model	LO051	78	20230427_163356
1143	0.49136904761904765	model	LO051	79	20230427_163356
1144	0.4982142857142858	model	LO051	80	20230427_163356
1145	0.4758928571428571	model	LO051	81	20230427_163356
1146	0.5046130952380953	model	LO051	82	20230427_163356
1147	0.4876488095238095	model	LO051	83	20230427_163356
1148	0.4877976190476191	model	LO051	84	20230427_163356
1149	0.5145833333333334	model	LO051	85	20230427_163356
1150	0.5175595238095237	model	LO051	86	20230427_163356
1151	0.5526785714285714	model	LO051	87	20230427_163356
1152	0.5279761904761905	model	LO051	88	20230427_163356
1153	0.48080357142857133	model	LO051	89	20230427_163356
1154	0.4370535714285714	model	LO051	90	20230427_163356
1155	0.46130952380952384	model	LO051	91	20230427_163356
1156	0.4563988095238095	model	LO051	92	20230427_163356
1157	0.4595238095238095	model	LO051	93	20230427_163356
1158	0.44955357142857133	model	LO051	94	20230427_163356
1159	0.4668154761904761	model	LO051	95	20230427_163356
1160	0.44419642857142855	model	LO051	96	20230427_163356
1161	0.4005952380952381	model	LO051	97	20230427_163356
1162	0.36800595238095235	model	LO051	98	20230427_163356
1163	0.3857142857142857	model	LO051	99	20230427_163356
1164	0.39255952380952375	model	LO051	100	20230427_163356
1165	0.38169642857142855	model	LO051	101	20230427_163356
1166	0.3644345238095238	model	LO051	102	20230427_163356
1167	0.42023809523809524	model	LO051	103	20230427_163356
1168	0.46398809523809526	model	LO051	104	20230427_163356
1169	0.39002976190476185	model	LO051	105	20230427_163356
1170	0.38497023809523806	model	LO051	106	20230427_163356
1171	0.43898809523809523	model	LO051	107	20230427_163356
1172	0.4013392857142857	model	LO051	108	20230427_163356
1173	0.3526785714285714	model	LO051	109	20230427_163356
1174	0.3291666666666666	model	LO051	110	20230427_163356
1175	0.3709821428571428	model	LO051	111	20230427_163356
1176	0.36249999999999993	model	LO051	112	20230427_163356
1177	0.39732142857142855	model	LO051	113	20230427_163356
1178	0.40446428571428567	model	LO051	114	20230427_163356
1179	0.40565476190476185	model	LO051	115	20230427_163356
1180	0.3876488095238095	model	LO051	116	20230427_163356
1181	0.39449404761904755	model	LO051	117	20230427_163356
1182	0.37589285714285714	model	LO051	118	20230427_163356
1183	0.40669642857142846	model	LO051	119	20230427_163356
1184	0.3638392857142857	model	LO051	120	20230427_163356
1185	0.3825892857142857	model	LO051	121	20230427_163356
1186	0.3767857142857142	model	LO051	122	20230427_163356
1187	0.39151785714285714	model	LO051	123	20230427_163356
1188	0.35372023809523806	model	LO051	124	20230427_163356
1189	0.37648809523809523	model	LO051	125	20230427_163356
1190	0.41711309523809526	model	LO051	126	20230427_163356
1191	0.3961309523809523	model	LO051	127	20230427_163356
1192	0.39345238095238094	model	LO051	128	20230427_163356
1193	0.35119047619047616	model	LO051	129	20230427_163356
1194	0.35119047619047616	model	LO051	130	20230427_163356
1195	0.3299107142857142	model	LO051	131	20230427_163356
1196	0.30535714285714277	model	LO051	132	20230427_163356
1197	0.9140625	model	LY008	0	20230405_172520
1198	0.91875	model	LY008	1	20230405_172520
1199	0.9203125	model	LY008	2	20230405_172520
1200	0.9078125	model	LY008	3	20230405_172520
1201	0.8859375	model	LY008	4	20230405_172520
1202	0.8875	model	LY008	5	20230405_172520
1203	0.896875	model	LY008	6	20230405_172520
1204	0.884375	model	LY008	7	20230405_172520
1205	0.88125	model	LY008	8	20230405_172520
1206	0.8578125	model	LY008	9	20230405_172520
1207	0.8421875	model	LY008	10	20230405_172520
1208	0.821875	model	LY008	11	20230405_172520
1209	0.8078125	model	LY008	12	20230405_172520
1210	0.8421875	model	LY008	13	20230405_172520
1211	0.88125	model	LY008	14	20230405_172520
1212	0.8515625	model	LY008	15	20230405_172520
1213	0.784375	model	LY008	16	20230405_172520
1214	0.759375	model	LY008	17	20230405_172520
1215	0.7828125	model	LY008	18	20230405_172520
1216	0.7953125	model	LY008	19	20230405_172520
1217	0.8296875	model	LY008	20	20230405_172520
1218	0.803125	model	LY008	21	20230405_172520
1219	0.7953125	model	LY008	22	20230405_172520
1220	0.8265625	model	LY008	23	20230405_172520
1221	0.83125	model	LY008	24	20230405_172520
1222	0.8046875	model	LY008	25	20230405_172520
1223	0.809375	model	LY008	26	20230405_172520
1224	0.7859375	model	LY008	27	20230405_172520
1225	0.7734375	model	LY008	28	20230405_172520
1226	0.7203125	model	LY008	29	20230405_172520
1227	0.6859375	model	LY008	30	20230405_172520
1228	0.9265625	model	LY008	31	20230405_172520
1229	0.93125	model	LY008	32	20230405_172520
1230	0.9046875	model	LY008	33	20230405_172520
1231	0.9046875	model	LY008	34	20230405_172520
1232	0.8484375	model	LY008	35	20230405_172520
1233	0.8359375	model	LY008	36	20230405_172520
1234	0.840625	model	LY008	37	20230405_172520
1235	0.8125	model	LY008	38	20230405_172520
1236	0.8171875	model	LY008	39	20230405_172520
1237	0.796875	model	LY008	40	20230405_172520
1238	0.771875	model	LY008	41	20230405_172520
1239	0.7625	model	LY008	42	20230405_172520
1240	0.721875	model	LY008	43	20230405_172520
1241	0.759375	model	LY008	44	20230405_172520
1242	0.8078125	model	LY008	45	20230405_172520
1243	0.8203125	model	LY008	46	20230405_172520
1244	0.771875	model	LY008	47	20230405_172520
1245	0.7515625	model	LY008	48	20230405_172520
1246	0.7671875	model	LY008	49	20230405_172520
1247	0.7359375	model	LY008	50	20230405_172520
1248	0.7609375	model	LY008	51	20230405_172520
1249	0.76875	model	LY008	52	20230405_172520
1250	0.7921875	model	LY008	53	20230405_172520
1251	0.796875	model	LY008	54	20230405_172520
1252	0.815625	model	LY008	55	20230405_172520
1253	0.8203125	model	LY008	56	20230405_172520
1254	0.740625	model	LY008	57	20230405_172520
1255	0.7515625	model	LY008	58	20230405_172520
1256	0.765625	model	LY008	59	20230405_172520
1257	0.7265625	model	LY008	60	20230405_172520
1258	0.6890625	model	LY008	61	20230405_172520
1259	0.7109375	model	LY008	62	20230405_172520
1260	0.7453125	model	LY008	63	20230405_172520
1261	0.8109375	model	LY008	64	20230405_172520
1262	0.7890625	model	LY008	65	20230405_172520
1263	0.728125	model	LY008	66	20230405_172520
1264	0.6953125	model	LY008	67	20230405_172520
1265	0.7296875	model	LY008	68	20230405_172520
1266	0.7546875	model	LY008	69	20230405_172520
1267	0.75625	model	LY008	70	20230405_172520
1268	0.80625	model	LY008	71	20230405_172520
1269	0.759375	model	LY008	72	20230405_172520
1270	0.765625	model	LY008	73	20230405_172520
1271	0.7296875	model	LY008	74	20230405_172520
1272	0.753125	model	LY008	75	20230405_172520
1273	0.7421875	model	LY008	76	20230405_172520
1274	0.69375	model	LY008	77	20230405_172520
1275	0.6453125	model	LY008	78	20230405_172520
1276	0.678125	model	LY008	79	20230405_172520
1277	0.71875	model	LY008	80	20230405_172520
1278	0.65625	model	LY008	81	20230405_172520
1279	0.671875	model	LY008	82	20230405_172520
1280	0.659375	model	LY008	83	20230405_172520
1281	0.6734375	model	LY008	84	20230405_172520
1282	0.6421875	model	LY008	85	20230405_172520
1283	0.65	model	LY008	86	20230405_172520
1284	0.6109375	model	LY008	87	20230405_172520
1285	0.625	model	LY008	88	20230405_172520
1286	0.65	model	LY008	89	20230405_172520
1287	0.65	model	LY008	90	20230405_172520
1288	0.665625	model	LY008	91	20230405_172520
1289	0.6703125	model	LY008	92	20230405_172520
1290	0.6625	model	LY008	93	20230405_172520
1291	0.6859375	model	LY008	94	20230405_172520
1292	0.640625	model	LY008	95	20230405_172520
1293	0.628125	model	LY008	96	20230405_172520
1294	0.5921875	model	LY008	97	20230405_172520
1295	0.6234375	model	LY008	98	20230405_172520
1296	0.6640625	model	LY008	99	20230405_172520
1297	0.6671875	model	LY008	100	20230405_172520
1298	0.6484375	model	LY008	101	20230405_172520
1299	0.61875	model	LY008	102	20230405_172520
1300	0.6390625	model	LY008	103	20230405_172520
1301	0.6578125	model	LY008	104	20230405_172520
1302	0.6234375	model	LY008	105	20230405_172520
1303	0.6828125	model	LY008	106	20230405_172520
1304	0.653125	model	LY008	107	20230405_172520
1305	0.6671875	model	LY008	108	20230405_172520
1306	0.6828125	model	LY008	109	20230405_172520
1307	0.6625	model	LY008	110	20230405_172520
1308	0.603125	model	LY008	111	20230405_172520
1309	0.6484375	model	LY008	112	20230405_172520
1310	0.65625	model	LY008	113	20230405_172520
1311	0.6921875	model	LY008	114	20230405_172520
1312	0.6421875	model	LY008	115	20230405_172520
1313	0.6390625	model	LY008	116	20230405_172520
1314	0.6015625	model	LY008	117	20230405_172520
1315	0.6171875	model	LY008	118	20230405_172520
1316	0.5921875	model	LY008	119	20230405_172520
1317	0.615625	model	LY008	120	20230405_172520
1318	0.5515625	model	LY008	121	20230405_172520
1319	0.5640625	model	LY008	122	20230405_172520
1320	0.559375	model	LY008	123	20230405_172520
1321	0.5578125	model	LY008	124	20230405_172520
1322	0.515625	model	LY008	125	20230405_172520
1323	0.5109375	model	LY008	126	20230405_172520
1324	0.50625	model	LY008	127	20230405_172520
1325	0.465625	model	LY008	128	20230405_172520
1326	0.4765625	model	LY008	129	20230405_172520
1327	0.4765625	model	LY008	130	20230405_172520
1328	0.465625	model	LY008	131	20230405_172520
1329	0.428125	model	LY008	132	20230405_172520
1330	0.5603125	model	LY008	0	20230425_105313
1331	0.604375	model	LY008	1	20230425_105313
1332	0.6534375	model	LY008	2	20230425_105313
1333	0.6981249999999999	model	LY008	3	20230425_105313
1334	0.7240624999999999	model	LY008	4	20230425_105313
1335	0.7378124999999999	model	LY008	5	20230425_105313
1336	0.8068750000000001	model	LY008	6	20230425_105313
1337	0.8340624999999999	model	LY008	7	20230425_105313
1338	0.8909375	model	LY008	8	20230425_105313
1339	0.8878125000000001	model	LY008	9	20230425_105313
1340	0.865625	model	LY008	10	20230425_105313
1341	0.88125	model	LY008	11	20230425_105313
1342	0.8603124999999998	model	LY008	12	20230425_105313
1343	0.8746875	model	LY008	13	20230425_105313
1344	0.8375	model	LY008	14	20230425_105313
1345	0.8106249999999999	model	LY008	15	20230425_105313
1346	0.8024999999999999	model	LY008	16	20230425_105313
1347	0.7790625	model	LY008	17	20230425_105313
1348	0.7921875	model	LY008	18	20230425_105313
1349	0.7371874999999999	model	LY008	19	20230425_105313
1350	0.750625	model	LY008	20	20230425_105313
1351	0.7375	model	LY008	21	20230425_105313
1352	0.753125	model	LY008	22	20230425_105313
1353	0.76125	model	LY008	23	20230425_105313
1354	0.7159374999999999	model	LY008	24	20230425_105313
1355	0.7462500000000001	model	LY008	25	20230425_105313
1356	0.7728124999999999	model	LY008	26	20230425_105313
1357	0.7784375	model	LY008	27	20230425_105313
1358	0.7159375	model	LY008	28	20230425_105313
1359	0.7046875	model	LY008	29	20230425_105313
1360	0.745625	model	LY008	30	20230425_105313
1361	0.8428125	model	LY008	31	20230425_105313
1362	0.8503125	model	LY008	32	20230425_105313
1363	0.8553125000000001	model	LY008	33	20230425_105313
1364	0.884375	model	LY008	34	20230425_105313
1365	0.8790625000000001	model	LY008	35	20230425_105313
1366	0.875625	model	LY008	36	20230425_105313
1367	0.8646874999999999	model	LY008	37	20230425_105313
1368	0.866875	model	LY008	38	20230425_105313
1369	0.9018750000000001	model	LY008	39	20230425_105313
1370	0.9003125000000001	model	LY008	40	20230425_105313
1371	0.8759374999999998	model	LY008	41	20230425_105313
1372	0.8915625	model	LY008	42	20230425_105313
1373	0.8628125000000001	model	LY008	43	20230425_105313
1374	0.8740625	model	LY008	44	20230425_105313
1375	0.8387499999999999	model	LY008	45	20230425_105313
1376	0.8553124999999999	model	LY008	46	20230425_105313
1377	0.8424999999999999	model	LY008	47	20230425_105313
1378	0.781875	model	LY008	48	20230425_105313
1379	0.755625	model	LY008	49	20230425_105313
1380	0.7609375	model	LY008	50	20230425_105313
1381	0.7625	model	LY008	51	20230425_105313
1382	0.75875	model	LY008	52	20230425_105313
1383	0.7628125	model	LY008	53	20230425_105313
1384	0.7840624999999999	model	LY008	54	20230425_105313
1385	0.7956249999999999	model	LY008	55	20230425_105313
1386	0.803125	model	LY008	56	20230425_105313
1387	0.8084374999999999	model	LY008	57	20230425_105313
1388	0.8262499999999999	model	LY008	58	20230425_105313
1389	0.78125	model	LY008	59	20230425_105313
1390	0.7496875	model	LY008	60	20230425_105313
1391	0.7584375	model	LY008	61	20230425_105313
1392	0.7915625000000001	model	LY008	62	20230425_105313
1393	0.8074999999999999	model	LY008	63	20230425_105313
1394	0.805	model	LY008	64	20230425_105313
1395	0.7859375	model	LY008	65	20230425_105313
1396	0.7721875	model	LY008	66	20230425_105313
1397	0.721875	model	LY008	67	20230425_105313
1398	0.766875	model	LY008	68	20230425_105313
1399	0.781875	model	LY008	69	20230425_105313
1400	0.8162499999999999	model	LY008	70	20230425_105313
1401	0.7290625	model	LY008	71	20230425_105313
1402	0.6599999999999999	model	LY008	72	20230425_105313
1403	0.61375	model	LY008	73	20230425_105313
1404	0.64125	model	LY008	74	20230425_105313
1405	0.6653125	model	LY008	75	20230425_105313
1406	0.6421875	model	LY008	76	20230425_105313
1407	0.6328125	model	LY008	77	20230425_105313
1408	0.7068749999999999	model	LY008	78	20230425_105313
1409	0.694375	model	LY008	79	20230425_105313
1410	0.6962499999999999	model	LY008	80	20230425_105313
1411	0.6815625	model	LY008	81	20230425_105313
1412	0.67875	model	LY008	82	20230425_105313
1413	0.6487499999999999	model	LY008	83	20230425_105313
1414	0.653125	model	LY008	84	20230425_105313
1415	0.70125	model	LY008	85	20230425_105313
1416	0.6665625000000001	model	LY008	86	20230425_105313
1417	0.688125	model	LY008	87	20230425_105313
1418	0.6509375000000001	model	LY008	88	20230425_105313
1419	0.619375	model	LY008	89	20230425_105313
1420	0.6021875	model	LY008	90	20230425_105313
1421	0.6184375	model	LY008	91	20230425_105313
1422	0.5753125000000001	model	LY008	92	20230425_105313
1423	0.5621875	model	LY008	93	20230425_105313
1424	0.579375	model	LY008	94	20230425_105313
1425	0.594375	model	LY008	95	20230425_105313
1426	0.555625	model	LY008	96	20230425_105313
1427	0.5646875	model	LY008	97	20230425_105313
1428	0.541875	model	LY008	98	20230425_105313
1429	0.6009375	model	LY008	99	20230425_105313
1430	0.6284375	model	LY008	100	20230425_105313
1431	0.5990624999999999	model	LY008	101	20230425_105313
1432	0.5403125	model	LY008	102	20230425_105313
1433	0.554375	model	LY008	103	20230425_105313
1434	0.5912499999999999	model	LY008	104	20230425_105313
1435	0.5884375000000001	model	LY008	105	20230425_105313
1436	0.5599999999999999	model	LY008	106	20230425_105313
1437	0.5721875	model	LY008	107	20230425_105313
1438	0.5496875	model	LY008	108	20230425_105313
1439	0.5690625	model	LY008	109	20230425_105313
1440	0.5665625000000001	model	LY008	110	20230425_105313
1441	0.618125	model	LY008	111	20230425_105313
1442	0.593125	model	LY008	112	20230425_105313
1443	0.601875	model	LY008	113	20230425_105313
1444	0.5890625	model	LY008	114	20230425_105313
1445	0.5496874999999999	model	LY008	115	20230425_105313
1446	0.5662499999999999	model	LY008	116	20230425_105313
1447	0.5418749999999999	model	LY008	117	20230425_105313
1448	0.5784374999999999	model	LY008	118	20230425_105313
1449	0.5609375	model	LY008	119	20230425_105313
1450	0.5471874999999999	model	LY008	120	20230425_105313
1451	0.57625	model	LY008	121	20230425_105313
1452	0.619375	model	LY008	122	20230425_105313
1453	0.60875	model	LY008	123	20230425_105313
1454	0.5625	model	LY008	124	20230425_105313
1455	0.5365624999999999	model	LY008	125	20230425_105313
1456	0.47906250000000006	model	LY008	126	20230425_105313
1457	0.4831250000000001	model	LY008	127	20230425_105313
1458	0.5290625	model	LY008	128	20230425_105313
1459	0.5128125000000001	model	LY008	129	20230425_105313
1460	0.5	model	LY008	130	20230425_105313
1461	0.4800000000000001	model	LY008	131	20230425_105313
1462	0.47750000000000004	model	LY008	132	20230425_105313
1463	0.6637500000000001	model	LO068	0	20230831_132717
1464	0.6965625	model	LO068	1	20230831_132717
1465	0.6859375	model	LO068	2	20230831_132717
1466	0.7346874999999999	model	LO068	3	20230831_132717
1467	0.7725	model	LO068	4	20230831_132717
1468	0.8028124999999999	model	LO068	5	20230831_132717
1469	0.853125	model	LO068	6	20230831_132717
1470	0.865625	model	LO068	7	20230831_132717
1471	0.8934374999999999	model	LO068	8	20230831_132717
1472	0.8946875000000001	model	LO068	9	20230831_132717
1473	0.86625	model	LO068	10	20230831_132717
1474	0.8684375	model	LO068	11	20230831_132717
1475	0.9040625	model	LO068	12	20230831_132717
1476	0.8875	model	LO068	13	20230831_132717
1477	0.8846875000000001	model	LO068	14	20230831_132717
1478	0.8787499999999999	model	LO068	15	20230831_132717
1479	0.9103125000000001	model	LO068	16	20230831_132717
1480	0.9075	model	LO068	17	20230831_132717
1481	0.8946875000000001	model	LO068	18	20230831_132717
1482	0.8875	model	LO068	19	20230831_132717
1483	0.8931249999999998	model	LO068	20	20230831_132717
1484	0.9115625000000002	model	LO068	21	20230831_132717
1485	0.9059375	model	LO068	22	20230831_132717
1486	0.8875	model	LO068	23	20230831_132717
1487	0.880625	model	LO068	24	20230831_132717
1488	0.8815625	model	LO068	25	20230831_132717
1489	0.884375	model	LO068	26	20230831_132717
1490	0.88125	model	LO068	27	20230831_132717
1491	0.8743749999999999	model	LO068	28	20230831_132717
1492	0.8949999999999999	model	LO068	29	20230831_132717
1493	0.9015625	model	LO068	30	20230831_132717
1494	0.9181250000000001	model	LO068	31	20230831_132717
1495	0.8928125000000001	model	LO068	32	20230831_132717
1496	0.865	model	LO068	33	20230831_132717
1497	0.8578125	model	LO068	34	20230831_132717
1498	0.87625	model	LO068	35	20230831_132717
1499	0.8768750000000001	model	LO068	36	20230831_132717
1500	0.8884375	model	LO068	37	20230831_132717
1501	0.86875	model	LO068	38	20230831_132717
1502	0.8521875	model	LO068	39	20230831_132717
1503	0.8875	model	LO068	40	20230831_132717
1504	0.8881249999999999	model	LO068	41	20230831_132717
1505	0.871875	model	LO068	42	20230831_132717
1506	0.8909375	model	LO068	43	20230831_132717
1507	0.8790625000000001	model	LO068	44	20230831_132717
1508	0.8681249999999998	model	LO068	45	20230831_132717
1509	0.8653124999999999	model	LO068	46	20230831_132717
1510	0.8649999999999999	model	LO068	47	20230831_132717
1511	0.8953125	model	LO068	48	20230831_132717
1512	0.8931249999999998	model	LO068	49	20230831_132717
1513	0.9075	model	LO068	50	20230831_132717
1514	0.9046875	model	LO068	51	20230831_132717
1515	0.9103125000000001	model	LO068	52	20230831_132717
1516	0.9165624999999998	model	LO068	53	20230831_132717
1517	0.923125	model	LO068	54	20230831_132717
1518	0.9181250000000001	model	LO068	55	20230831_132717
1519	0.8856249999999999	model	LO068	56	20230831_132717
1520	0.9015625	model	LO068	57	20230831_132717
1521	0.9034374999999999	model	LO068	58	20230831_132717
1522	0.889375	model	LO068	59	20230831_132717
1523	0.85875	model	LO068	60	20230831_132717
1524	0.8721875000000001	model	LO068	61	20230831_132717
1525	0.8456250000000001	model	LO068	62	20230831_132717
1526	0.8453125	model	LO068	63	20230831_132717
1527	0.865625	model	LO068	64	20230831_132717
1528	0.878125	model	LO068	65	20230831_132717
1529	0.8943749999999999	model	LO068	66	20230831_132717
1530	0.8728124999999999	model	LO068	67	20230831_132717
1531	0.859375	model	LO068	68	20230831_132717
1532	0.866875	model	LO068	69	20230831_132717
1533	0.8628125000000001	model	LO068	70	20230831_132717
1534	0.8046875	model	LO068	71	20230831_132717
1535	0.8228124999999998	model	LO068	72	20230831_132717
1536	0.8225	model	LO068	73	20230831_132717
1537	0.7878125	model	LO068	74	20230831_132717
1538	0.775625	model	LO068	75	20230831_132717
1539	0.7840624999999999	model	LO068	76	20230831_132717
1540	0.81375	model	LO068	77	20230831_132717
1541	0.83375	model	LO068	78	20230831_132717
1542	0.8474999999999999	model	LO068	79	20230831_132717
1543	0.8553124999999999	model	LO068	80	20230831_132717
1544	0.8175000000000001	model	LO068	81	20230831_132717
1545	0.7840625	model	LO068	82	20230831_132717
1546	0.7525000000000001	model	LO068	83	20230831_132717
1547	0.7368750000000001	model	LO068	84	20230831_132717
1548	0.753125	model	LO068	85	20230831_132717
1549	0.7528124999999999	model	LO068	86	20230831_132717
1550	0.75125	model	LO068	87	20230831_132717
1551	0.74375	model	LO068	88	20230831_132717
1552	0.7368750000000001	model	LO068	89	20230831_132717
1553	0.7665625	model	LO068	90	20230831_132717
1554	0.78625	model	LO068	91	20230831_132717
1555	0.7740625	model	LO068	92	20230831_132717
1556	0.7653125	model	LO068	93	20230831_132717
1557	0.7934375	model	LO068	94	20230831_132717
1558	0.7587499999999999	model	LO068	95	20230831_132717
1559	0.7653125	model	LO068	96	20230831_132717
1560	0.75875	model	LO068	97	20230831_132717
1561	0.7503124999999999	model	LO068	98	20230831_132717
1562	0.77125	model	LO068	99	20230831_132717
1563	0.7618750000000001	model	LO068	100	20230831_132717
1564	0.7196875	model	LO068	101	20230831_132717
1565	0.7775000000000001	model	LO068	102	20230831_132717
1566	0.778125	model	LO068	103	20230831_132717
1567	0.7603125	model	LO068	104	20230831_132717
1568	0.755625	model	LO068	105	20230831_132717
1569	0.7628124999999999	model	LO068	106	20230831_132717
1570	0.76	model	LO068	107	20230831_132717
1571	0.7540625000000001	model	LO068	108	20230831_132717
1572	0.70125	model	LO068	109	20230831_132717
1573	0.6878124999999999	model	LO068	110	20230831_132717
1574	0.7259375	model	LO068	111	20230831_132717
1575	0.7471875	model	LO068	112	20230831_132717
1576	0.721875	model	LO068	113	20230831_132717
1577	0.678125	model	LO068	114	20230831_132717
1578	0.786875	model	LO068	115	20230831_132717
1579	0.8393750000000001	model	LO068	116	20230831_132717
1580	0.7321875	model	LO068	117	20230831_132717
1581	0.6725	model	LO068	118	20230831_132717
1582	0.6303124999999999	model	LO068	119	20230831_132717
1583	0.6428125	model	LO068	120	20230831_132717
1584	0.6331249999999999	model	LO068	121	20230831_132717
1585	0.6471875	model	LO068	122	20230831_132717
1586	0.67875	model	LO068	123	20230831_132717
1587	0.62625	model	LO068	124	20230831_132717
1588	0.6209374999999999	model	LO068	125	20230831_132717
1589	0.55625	model	LO068	126	20230831_132717
1590	0.5165625	model	LO068	127	20230831_132717
1591	0.5181250000000001	model	LO068	128	20230831_132717
1592	0.5803125	model	LO068	129	20230831_132717
1593	0.49250000000000005	model	LO068	130	20230831_132717
1594	0.48218750000000005	model	LO068	131	20230831_132717
1595	0.50875	model	LO068	132	20230831_132717
1596	0.7105425824175825	model	LO068	0	20230905_115256
1597	0.7177884615384615	model	LO068	1	20230905_115256
1598	0.7315934065934065	model	LO068	2	20230905_115256
1599	0.750103021978022	model	LO068	3	20230905_115256
1600	0.758756868131868	model	LO068	4	20230905_115256
1601	0.8098557692307692	model	LO068	5	20230905_115256
1602	0.8371222527472527	model	LO068	6	20230905_115256
1603	0.8734203296703296	model	LO068	7	20230905_115256
1604	0.8922733516483516	model	LO068	8	20230905_115256
1605	0.925309065934066	model	LO068	9	20230905_115256
1606	0.932657967032967	model	LO068	10	20230905_115256
1607	0.956559065934066	model	LO068	11	20230905_115256
1608	0.9618818681318683	model	LO068	12	20230905_115256
1609	0.9608516483516485	model	LO068	13	20230905_115256
1610	0.9625	model	LO068	14	20230905_115256
1611	0.9677884615384617	model	LO068	15	20230905_115256
1612	0.962706043956044	model	LO068	16	20230905_115256
1613	0.9655219780219781	model	LO068	17	20230905_115256
1614	0.959993131868132	model	LO068	18	20230905_115256
1615	0.9630837912087913	model	LO068	19	20230905_115256
1616	0.9710164835164836	model	LO068	20	20230905_115256
1617	0.9822802197802197	model	LO068	21	20230905_115256
1618	0.9760989010989011	model	LO068	22	20230905_115256
1619	0.9670673076923076	model	LO068	23	20230905_115256
1620	0.9708104395604394	model	LO068	24	20230905_115256
1621	0.9702266483516485	model	LO068	25	20230905_115256
1622	0.9675824175824175	model	LO068	26	20230905_115256
1623	0.9710851648351649	model	LO068	27	20230905_115256
1624	0.9761675824175825	model	LO068	28	20230905_115256
1625	0.9820054945054946	model	LO068	29	20230905_115256
1626	0.9838598901098902	model	LO068	30	20230905_115256
1627	0.9716002747252748	model	LO068	31	20230905_115256
1628	0.9680975274725275	model	LO068	32	20230905_115256
1629	0.9604395604395606	model	LO068	33	20230905_115256
1630	0.955872252747253	model	LO068	34	20230905_115256
1631	0.9574862637362639	model	LO068	35	20230905_115256
1632	0.9473557692307694	model	LO068	36	20230905_115256
1633	0.9399725274725274	model	LO068	37	20230905_115256
1634	0.940831043956044	model	LO068	38	20230905_115256
1635	0.9323489010989011	model	LO068	39	20230905_115256
1636	0.939526098901099	model	LO068	40	20230905_115256
1637	0.9407967032967033	model	LO068	41	20230905_115256
1638	0.9371565934065934	model	LO068	42	20230905_115256
1639	0.9479395604395606	model	LO068	43	20230905_115256
1640	0.9503777472527475	model	LO068	44	20230905_115256
1641	0.9442994505494505	model	LO068	45	20230905_115256
1642	0.9415865384615387	model	LO068	46	20230905_115256
1643	0.9423763736263737	model	LO068	47	20230905_115256
1644	0.9353021978021978	model	LO068	48	20230905_115256
1645	0.9286744505494505	model	LO068	49	20230905_115256
1646	0.9350274725274726	model	LO068	50	20230905_115256
1647	0.9407280219780219	model	LO068	51	20230905_115256
1648	0.9412431318681319	model	LO068	52	20230905_115256
1649	0.9346153846153846	model	LO068	53	20230905_115256
1650	0.9229395604395606	model	LO068	54	20230905_115256
1651	0.9210508241758241	model	LO068	55	20230905_115256
1652	0.9167582417582418	model	LO068	56	20230905_115256
1653	0.9305631868131868	model	LO068	57	20230905_115256
1654	0.9324175824175824	model	LO068	58	20230905_115256
1655	0.9332760989010989	model	LO068	59	20230905_115256
1656	0.9250343406593406	model	LO068	60	20230905_115256
1657	0.9256524725274726	model	LO068	61	20230905_115256
1658	0.9226648351648352	model	LO068	62	20230905_115256
1659	0.9287774725274727	model	LO068	63	20230905_115256
1660	0.9386675824175825	model	LO068	64	20230905_115256
1661	0.9268887362637364	model	LO068	65	20230905_115256
1662	0.9295673076923077	model	LO068	66	20230905_115256
1663	0.9157967032967033	model	LO068	67	20230905_115256
1664	0.9179258241758242	model	LO068	68	20230905_115256
1665	0.9182692307692308	model	LO068	69	20230905_115256
1666	0.915625	model	LO068	70	20230905_115256
1667	0.9013049450549451	model	LO068	71	20230905_115256
1668	0.9244848901098901	model	LO068	72	20230905_115256
1669	0.9310782967032967	model	LO068	73	20230905_115256
1670	0.9119162087912087	model	LO068	74	20230905_115256
1671	0.914423076923077	model	LO068	75	20230905_115256
1672	0.9162087912087913	model	LO068	76	20230905_115256
1673	0.9044642857142857	model	LO068	77	20230905_115256
1674	0.8998282967032967	model	LO068	78	20230905_115256
1675	0.9006524725274726	model	LO068	79	20230905_115256
1676	0.9054258241758243	model	LO068	80	20230905_115256
1677	0.9130494505494507	model	LO068	81	20230905_115256
1678	0.9087912087912088	model	LO068	82	20230905_115256
1679	0.9056318681318682	model	LO068	83	20230905_115256
1680	0.8753090659340659	model	LO068	84	20230905_115256
1681	0.8794642857142858	model	LO068	85	20230905_115256
1682	0.8958447802197803	model	LO068	86	20230905_115256
1683	0.9105425824175825	model	LO068	87	20230905_115256
1684	0.9040865384615385	model	LO068	88	20230905_115256
1685	0.9040521978021978	model	LO068	89	20230905_115256
1686	0.8910027472527473	model	LO068	90	20230905_115256
1687	0.8809065934065934	model	LO068	91	20230905_115256
1688	0.8626373626373626	model	LO068	92	20230905_115256
1689	0.8790178571428573	model	LO068	93	20230905_115256
1690	0.8787087912087912	model	LO068	94	20230905_115256
1691	0.864010989010989	model	LO068	95	20230905_115256
1692	0.8545673076923077	model	LO068	96	20230905_115256
1693	0.850721153846154	model	LO068	97	20230905_115256
1694	0.8356112637362638	model	LO068	98	20230905_115256
1695	0.8415521978021978	model	LO068	99	20230905_115256
1696	0.8590659340659339	model	LO068	100	20230905_115256
1697	0.8563186813186814	model	LO068	101	20230905_115256
1698	0.8546016483516483	model	LO068	102	20230905_115256
1699	0.8515453296703296	model	LO068	103	20230905_115256
1700	0.8542925824175824	model	LO068	104	20230905_115256
1701	0.8453296703296704	model	LO068	105	20230905_115256
1702	0.8348901098901098	model	LO068	106	20230905_115256
1703	0.8393200549450549	model	LO068	107	20230905_115256
1704	0.834787087912088	model	LO068	108	20230905_115256
1705	0.8384271978021978	model	LO068	109	20230905_115256
1706	0.8411744505494505	model	LO068	110	20230905_115256
1707	0.8525755494505495	model	LO068	111	20230905_115256
1708	0.8487293956043956	model	LO068	112	20230905_115256
1709	0.7980769230769231	model	LO068	113	20230905_115256
1710	0.8061813186813186	model	LO068	114	20230905_115256
1711	0.8005151098901099	model	LO068	115	20230905_115256
1712	0.8232829670329671	model	LO068	116	20230905_115256
1713	0.8081730769230768	model	LO068	117	20230905_115256
1714	0.7985920329670331	model	LO068	118	20230905_115256
1715	0.8135645604395604	model	LO068	119	20230905_115256
1716	0.8444368131868132	model	LO068	120	20230905_115256
1717	0.8133241758241759	model	LO068	121	20230905_115256
1718	0.803021978021978	model	LO068	122	20230905_115256
1719	0.7639423076923076	model	LO068	123	20230905_115256
1720	0.7279189560439561	model	LO068	124	20230905_115256
1721	0.7341346153846154	model	LO068	125	20230905_115256
1722	0.7721153846153846	model	LO068	126	20230905_115256
1723	0.8010989010989011	model	LO068	127	20230905_115256
1724	0.790212912087912	model	LO068	128	20230905_115256
1725	0.7864697802197801	model	LO068	129	20230905_115256
1726	0.7406936813186814	model	LO068	130	20230905_115256
1727	0.7424793956043956	model	LO068	131	20230905_115256
1728	0.7472184065934065	model	LO068	132	20230905_115256
1729	0.7703125	model	LO068	0	20230906_140350
1730	0.82890625	model	LO068	1	20230906_140350
1731	0.8275669642857142	model	LO068	2	20230906_140350
1732	0.8481026785714285	model	LO068	3	20230906_140350
1733	0.8708705357142857	model	LO068	4	20230906_140350
1734	0.91171875	model	LO068	5	20230906_140350
1735	0.9196428571428571	model	LO068	6	20230906_140350
1736	0.9106026785714285	model	LO068	7	20230906_140350
1737	0.9190848214285715	model	LO068	8	20230906_140350
1738	0.9419642857142858	model	LO068	9	20230906_140350
1739	0.9532366071428573	model	LO068	10	20230906_140350
1740	0.9623883928571428	model	LO068	11	20230906_140350
1741	0.9639508928571429	model	LO068	12	20230906_140350
1742	0.9791294642857142	model	LO068	13	20230906_140350
1743	0.9831473214285715	model	LO068	14	20230906_140350
1744	0.97421875	model	LO068	15	20230906_140350
1745	0.9651785714285716	model	LO068	16	20230906_140350
1746	0.9658482142857142	model	LO068	17	20230906_140350
1747	0.9698660714285715	model	LO068	18	20230906_140350
1748	0.9777901785714285	model	LO068	19	20230906_140350
1749	0.9660714285714285	model	LO068	20	20230906_140350
1750	0.9690848214285716	model	LO068	21	20230906_140350
1751	0.9575892857142858	model	LO068	22	20230906_140350
1752	0.9511160714285716	model	LO068	23	20230906_140350
1753	0.9583705357142858	model	LO068	24	20230906_140350
1754	0.9837053571428571	model	LO068	25	20230906_140350
1755	0.9795758928571429	model	LO068	26	20230906_140350
1756	0.9728794642857143	model	LO068	27	20230906_140350
1757	0.9693080357142858	model	LO068	28	20230906_140350
1758	0.9717633928571429	model	LO068	29	20230906_140350
1759	0.9631696428571429	model	LO068	30	20230906_140350
1760	0.9641741071428573	model	LO068	31	20230906_140350
1761	0.9501116071428573	model	LO068	32	20230906_140350
1762	0.9619419642857142	model	LO068	33	20230906_140350
1763	0.97265625	model	LO068	34	20230906_140350
1764	0.9603794642857142	model	LO068	35	20230906_140350
1765	0.9608258928571429	model	LO068	36	20230906_140350
1766	0.9311383928571428	model	LO068	37	20230906_140350
1767	0.9389508928571427	model	LO068	38	20230906_140350
1768	0.9254464285714284	model	LO068	39	20230906_140350
1769	0.9368303571428571	model	LO068	40	20230906_140350
1770	0.9299107142857143	model	LO068	41	20230906_140350
1771	0.9279017857142857	model	LO068	42	20230906_140350
1772	0.9310267857142858	model	LO068	43	20230906_140350
1773	0.9205357142857142	model	LO068	44	20230906_140350
1774	0.9072544642857142	model	LO068	45	20230906_140350
1775	0.8953125	model	LO068	46	20230906_140350
1776	0.8897321428571429	model	LO068	47	20230906_140350
1777	0.8640625	model	LO068	48	20230906_140350
1778	0.8818080357142858	model	LO068	49	20230906_140350
1779	0.8731026785714284	model	LO068	50	20230906_140350
1780	0.8783482142857142	model	LO068	51	20230906_140350
1781	0.8998883928571428	model	LO068	52	20230906_140350
1782	0.9029017857142858	model	LO068	53	20230906_140350
1783	0.8839285714285715	model	LO068	54	20230906_140350
1784	0.9025669642857143	model	LO068	55	20230906_140350
1785	0.9110491071428571	model	LO068	56	20230906_140350
1786	0.8844866071428571	model	LO068	57	20230906_140350
1787	0.9099330357142857	model	LO068	58	20230906_140350
1788	0.9261160714285716	model	LO068	59	20230906_140350
1789	0.9234375	model	LO068	60	20230906_140350
1790	0.9032366071428571	model	LO068	61	20230906_140350
1791	0.890625	model	LO068	62	20230906_140350
1792	0.8888392857142857	model	LO068	63	20230906_140350
1793	0.88984375	model	LO068	64	20230906_140350
1794	0.8795758928571427	model	LO068	65	20230906_140350
1795	0.9083705357142857	model	LO068	66	20230906_140350
1796	0.9194196428571427	model	LO068	67	20230906_140350
1797	0.89453125	model	LO068	68	20230906_140350
1798	0.86171875	model	LO068	69	20230906_140350
1799	0.8808035714285714	model	LO068	70	20230906_140350
1800	0.8574776785714284	model	LO068	71	20230906_140350
1801	0.8774553571428572	model	LO068	72	20230906_140350
1802	0.8948660714285713	model	LO068	73	20230906_140350
1803	0.8927455357142856	model	LO068	74	20230906_140350
1804	0.9043526785714284	model	LO068	75	20230906_140350
1805	0.9072544642857142	model	LO068	76	20230906_140350
1806	0.8988839285714285	model	LO068	77	20230906_140350
1807	0.8866071428571429	model	LO068	78	20230906_140350
1808	0.8602678571428571	model	LO068	79	20230906_140350
1809	0.8818080357142858	model	LO068	80	20230906_140350
1810	0.9066964285714285	model	LO068	81	20230906_140350
1811	0.8912946428571429	model	LO068	82	20230906_140350
1812	0.861049107142857	model	LO068	83	20230906_140350
1813	0.8537946428571427	model	LO068	84	20230906_140350
1814	0.85703125	model	LO068	85	20230906_140350
1815	0.8360491071428571	model	LO068	86	20230906_140350
1816	0.8544642857142858	model	LO068	87	20230906_140350
1817	0.845424107142857	model	LO068	88	20230906_140350
1818	0.8071428571428572	model	LO068	89	20230906_140350
1819	0.8055803571428571	model	LO068	90	20230906_140350
1820	0.8193080357142858	model	LO068	91	20230906_140350
1821	0.8072544642857142	model	LO068	92	20230906_140350
1822	0.7948660714285714	model	LO068	93	20230906_140350
1823	0.7928571428571429	model	LO068	94	20230906_140350
1824	0.7996651785714285	model	LO068	95	20230906_140350
1825	0.8072544642857142	model	LO068	96	20230906_140350
1826	0.7964285714285714	model	LO068	97	20230906_140350
1827	0.80390625	model	LO068	98	20230906_140350
1828	0.7868303571428571	model	LO068	99	20230906_140350
1829	0.7358258928571428	model	LO068	100	20230906_140350
1830	0.7774553571428571	model	LO068	101	20230906_140350
1831	0.8040178571428571	model	LO068	102	20230906_140350
1832	0.7853794642857143	model	LO068	103	20230906_140350
1833	0.7602678571428572	model	LO068	104	20230906_140350
1834	0.7497767857142857	model	LO068	105	20230906_140350
1835	0.7522321428571429	model	LO068	106	20230906_140350
1836	0.7405133928571428	model	LO068	107	20230906_140350
1837	0.7794642857142857	model	LO068	108	20230906_140350
1838	0.7581473214285714	model	LO068	109	20230906_140350
1839	0.7291294642857142	model	LO068	110	20230906_140350
1840	0.73359375	model	LO068	111	20230906_140350
1841	0.7145089285714284	model	LO068	112	20230906_140350
1842	0.7109375	model	LO068	113	20230906_140350
1843	0.7063616071428571	model	LO068	114	20230906_140350
1844	0.7046875	model	LO068	115	20230906_140350
1845	0.6878348214285714	model	LO068	116	20230906_140350
1846	0.7140625	model	LO068	117	20230906_140350
1847	0.7188616071428571	model	LO068	118	20230906_140350
1848	0.71171875	model	LO068	119	20230906_140350
1849	0.7155133928571429	model	LO068	120	20230906_140350
1850	0.7314732142857142	model	LO068	121	20230906_140350
1851	0.7397321428571428	model	LO068	122	20230906_140350
1852	0.7450892857142857	model	LO068	123	20230906_140350
1853	0.7302455357142856	model	LO068	124	20230906_140350
1854	0.7279017857142858	model	LO068	125	20230906_140350
1855	0.7228794642857143	model	LO068	126	20230906_140350
1856	0.6697544642857143	model	LO068	127	20230906_140350
1857	0.6685267857142857	model	LO068	128	20230906_140350
1858	0.671875	model	LO068	129	20230906_140350
1859	0.6731026785714285	model	LO068	130	20230906_140350
1860	0.646875	model	LO068	131	20230906_140350
1861	0.6301339285714286	model	LO068	132	20230906_140350
1862	0.61640625	model	LO068	0	20230911_154649
1863	0.6280133928571427	model	LO068	1	20230911_154649
1864	0.615625	model	LO068	2	20230911_154649
1865	0.7072544642857143	model	LO068	3	20230911_154649
1866	0.7633928571428571	model	LO068	4	20230911_154649
1867	0.8002232142857142	model	LO068	5	20230911_154649
1868	0.8418526785714284	model	LO068	6	20230911_154649
1869	0.8947544642857143	model	LO068	7	20230911_154649
1870	0.8962053571428571	model	LO068	8	20230911_154649
1871	0.8957589285714285	model	LO068	9	20230911_154649
1872	0.9130580357142858	model	LO068	10	20230911_154649
1873	0.9267857142857142	model	LO068	11	20230911_154649
1874	0.9431919642857143	model	LO068	12	20230911_154649
1875	0.9475446428571429	model	LO068	13	20230911_154649
1876	0.9430803571428571	model	LO068	14	20230911_154649
1877	0.9383928571428571	model	LO068	15	20230911_154649
1878	0.9629464285714286	model	LO068	16	20230911_154649
1879	0.9702008928571428	model	LO068	17	20230911_154649
1880	0.9806919642857143	model	LO068	18	20230911_154649
1881	0.9878348214285715	model	LO068	19	20230911_154649
1882	0.9881696428571427	model	LO068	20	20230911_154649
1883	0.9763392857142857	model	LO068	21	20230911_154649
1884	0.9786830357142857	model	LO068	22	20230911_154649
1885	0.9775669642857142	model	LO068	23	20230911_154649
1886	0.9783482142857143	model	LO068	24	20230911_154649
1887	0.9787946428571429	model	LO068	25	20230911_154649
1888	0.9744419642857143	model	LO068	26	20230911_154649
1889	0.9655133928571429	model	LO068	27	20230911_154649
1890	0.9552455357142857	model	LO068	28	20230911_154649
1891	0.9496651785714285	model	LO068	29	20230911_154649
1892	0.9516741071428572	model	LO068	30	20230911_154649
1893	0.9418526785714285	model	LO068	31	20230911_154649
1894	0.9369419642857142	model	LO068	32	20230911_154649
1895	0.9193080357142858	model	LO068	33	20230911_154649
1896	0.9102678571428571	model	LO068	34	20230911_154649
1897	0.9142857142857143	model	LO068	35	20230911_154649
1898	0.9172991071428569	model	LO068	36	20230911_154649
1899	0.9306919642857142	model	LO068	37	20230911_154649
1900	0.9279017857142857	model	LO068	38	20230911_154649
1901	0.9228794642857142	model	LO068	39	20230911_154649
1902	0.9216517857142857	model	LO068	40	20230911_154649
1903	0.9143973214285716	model	LO068	41	20230911_154649
1904	0.90703125	model	LO068	42	20230911_154649
1905	0.91796875	model	LO068	43	20230911_154649
1906	0.9209821428571427	model	LO068	44	20230911_154649
1907	0.915625	model	LO068	45	20230911_154649
1908	0.9277901785714284	model	LO068	46	20230911_154649
1909	0.92578125	model	LO068	47	20230911_154649
1910	0.9323660714285715	model	LO068	48	20230911_154649
1911	0.9246651785714285	model	LO068	49	20230911_154649
1912	0.9331473214285715	model	LO068	50	20230911_154649
1913	0.9392857142857143	model	LO068	51	20230911_154649
1914	0.9244419642857142	model	LO068	52	20230911_154649
1915	0.9206473214285713	model	LO068	53	20230911_154649
1916	0.9188616071428571	model	LO068	54	20230911_154649
1917	0.9282366071428572	model	LO068	55	20230911_154649
1918	0.9025669642857143	model	LO068	56	20230911_154649
1919	0.8953125	model	LO068	57	20230911_154649
1920	0.8850446428571427	model	LO068	58	20230911_154649
1921	0.8839285714285715	model	LO068	59	20230911_154649
1922	0.8947544642857143	model	LO068	60	20230911_154649
1923	0.8963169642857143	model	LO068	61	20230911_154649
1924	0.8958705357142858	model	LO068	62	20230911_154649
1925	0.9157366071428571	model	LO068	63	20230911_154649
1926	0.9069196428571427	model	LO068	64	20230911_154649
1927	0.8816964285714285	model	LO068	65	20230911_154649
1928	0.8744419642857142	model	LO068	66	20230911_154649
1929	0.8802455357142858	model	LO068	67	20230911_154649
1930	0.8818080357142858	model	LO068	68	20230911_154649
1931	0.8748883928571429	model	LO068	69	20230911_154649
1932	0.8592633928571427	model	LO068	70	20230911_154649
1933	0.8267857142857142	model	LO068	71	20230911_154649
1934	0.8126116071428571	model	LO068	72	20230911_154649
1935	0.8331473214285715	model	LO068	73	20230911_154649
1936	0.8296875	model	LO068	74	20230911_154649
1937	0.83125	model	LO068	75	20230911_154649
1938	0.8045758928571427	model	LO068	76	20230911_154649
1939	0.8027901785714284	model	LO068	77	20230911_154649
1940	0.83125	model	LO068	78	20230911_154649
1941	0.8146205357142857	model	LO068	79	20230911_154649
1942	0.8167410714285713	model	LO068	80	20230911_154649
1943	0.8618303571428572	model	LO068	81	20230911_154649
1944	0.8420758928571427	model	LO068	82	20230911_154649
1945	0.8477678571428571	model	LO068	83	20230911_154649
1946	0.81796875	model	LO068	84	20230911_154649
1947	0.8352678571428571	model	LO068	85	20230911_154649
1948	0.8407366071428569	model	LO068	86	20230911_154649
1949	0.8347098214285715	model	LO068	87	20230911_154649
1950	0.8263392857142857	model	LO068	88	20230911_154649
1951	0.8315848214285714	model	LO068	89	20230911_154649
1952	0.8087053571428571	model	LO068	90	20230911_154649
1953	0.7631696428571428	model	LO068	91	20230911_154649
1954	0.78671875	model	LO068	92	20230911_154649
1955	0.8083705357142857	model	LO068	93	20230911_154649
1956	0.7998883928571427	model	LO068	94	20230911_154649
1957	0.8069196428571427	model	LO068	95	20230911_154649
1958	0.8234375	model	LO068	96	20230911_154649
1959	0.8308035714285713	model	LO068	97	20230911_154649
1960	0.8345982142857142	model	LO068	98	20230911_154649
1961	0.8203125	model	LO068	99	20230911_154649
1962	0.8122767857142857	model	LO068	100	20230911_154649
1963	0.8204241071428571	model	LO068	101	20230911_154649
1964	0.79765625	model	LO068	102	20230911_154649
1965	0.7667410714285714	model	LO068	103	20230911_154649
1966	0.7616071428571428	model	LO068	104	20230911_154649
1967	0.7784598214285714	model	LO068	105	20230911_154649
1968	0.7858258928571429	model	LO068	106	20230911_154649
1969	0.7650669642857142	model	LO068	107	20230911_154649
1970	0.7736607142857143	model	LO068	108	20230911_154649
1971	0.77109375	model	LO068	109	20230911_154649
1972	0.7658482142857143	model	LO068	110	20230911_154649
1973	0.7361607142857143	model	LO068	111	20230911_154649
1974	0.7520089285714284	model	LO068	112	20230911_154649
1975	0.7732142857142856	model	LO068	113	20230911_154649
1976	0.7751116071428571	model	LO068	114	20230911_154649
1977	0.7784598214285714	model	LO068	115	20230911_154649
1978	0.7775669642857143	model	LO068	116	20230911_154649
1979	0.7248883928571429	model	LO068	117	20230911_154649
1980	0.7607142857142857	model	LO068	118	20230911_154649
1981	0.7618303571428571	model	LO068	119	20230911_154649
1982	0.7550223214285714	model	LO068	120	20230911_154649
1983	0.728125	model	LO068	121	20230911_154649
1984	0.76328125	model	LO068	122	20230911_154649
1985	0.7265625	model	LO068	123	20230911_154649
1986	0.7584821428571429	model	LO068	124	20230911_154649
1987	0.7583705357142857	model	LO068	125	20230911_154649
1988	0.7671875	model	LO068	126	20230911_154649
1989	0.7084821428571428	model	LO068	127	20230911_154649
1990	0.6964285714285714	model	LO068	128	20230911_154649
1991	0.6675223214285714	model	LO068	129	20230911_154649
1992	0.6972098214285715	model	LO068	130	20230911_154649
1993	0.6439732142857142	model	LO068	131	20230911_154649
1994	0.665625	model	LO068	132	20230911_154649
1995	0.8011363636363636	model	LO069	0	20240102_125134
1996	0.8011363636363636	model	LO069	1	20240102_125134
1997	0.8181818181818183	model	LO069	2	20240102_125134
1998	0.84375	model	LO069	3	20240102_125134
[truncated: 4,119 more rows]
