# Supplementary material for: Anterior cingulate neurons combine outcome monitoring of past decisions with ongoing movement signals
Source: Nat Commun. 2026 Mar 24;17:4354. doi: 10.1038/s41467-026-70639-1 (PMC13171896; doi:10.1038/s41467-026-70639-1)
Supplement: Supplementary file 5 — Source data [file 41467_2026_70639_MOESM5_ESM.zip › Supplementary_statistics_source_data_files/Supplementary_Fig1E_weigth_variance_no_shuffle.csv]

	weight_variance	regressor	subject
0	0.038573709319868636	Bias	LO037
1	0.035068852535550414	Bias	LO038
2	0.037860521248910727	Bias	LO051
3	0.029999888047502025	Bias	LO061
4	0.051756193167984056	Bias	LO067
5	0.09189889872823105	Bias	LO068
6	0.019011032401482057	Bias	LO069
7	0.06988152930501002	Bias	LO071
8	0.04364984691378672	Bias	LO073
9	0.04017084863631288	Bias	LO074
10	0.08157266029922064	Bias	LY007
11	0.09598879656634296	Bias	LY008
12	0.05457132048277454	Stimuls strength	LO037
13	0.21416900847123557	Stimuls strength	LO038
14	0.1305933814313948	Stimuls strength	LO051
15	0.13035889047303173	Stimuls strength	LO061
16	0.1281612722353019	Stimuls strength	LO067
17	0.12297284945206335	Stimuls strength	LO068
18	0.12506496314727406	Stimuls strength	LO069
19	0.43901495174958405	Stimuls strength	LO071
20	0.41163552497635053	Stimuls strength	LO073
21	0.1910089524840937	Stimuls strength	LO074
22	0.13674811404048168	Stimuls strength	LY007
23	0.19316633510419795	Stimuls strength	LY008
24	0.10549023266593491	Previous correct left	LO037
25	0.19324315231712277	Previous correct left	LO038
26	0.18380607498114343	Previous correct left	LO051
27	0.13309358389177697	Previous correct left	LO061
28	0.18624344976952503	Previous correct left	LO067
29	0.08282829059042453	Previous correct left	LO068
30	0.16494709393862486	Previous correct left	LO069
31	0.16860768491319184	Previous correct left	LO071
32	0.2747563498032199	Previous correct left	LO073
33	0.14975263668276825	Previous correct left	LO074
34	0.4379561428802792	Previous correct left	LY007
35	0.9052718612521535	Previous correct left	LY008
36	0.12477472129893569	Previous incorrect left	LO037
37	0.21980253307087771	Previous incorrect left	LO038
38	0.1640300587919457	Previous incorrect left	LO051
39	0.1718081010092138	Previous incorrect left	LO061
40	0.2689333211099105	Previous incorrect left	LO067
41	0.25529177056903235	Previous incorrect left	LO068
42	0.09832004374962205	Previous incorrect left	LO069
43	0.15531837994770156	Previous incorrect left	LO071
44	0.19751145792254313	Previous incorrect left	LO073
45	0.13645299079918652	Previous incorrect left	LO074
46	0.12938753637627384	Previous incorrect left	LY007
47	0.2204107913583918	Previous incorrect left	LY008
48	0.07602437644676004	Previous incorrect right	LO037
49	0.20509630190204517	Previous incorrect right	LO038
50	0.1517714753015787	Previous incorrect right	LO051
51	0.10064731586655472	Previous incorrect right	LO061
52	0.1316902184274777	Previous incorrect right	LO067
53	0.13866335447847855	Previous incorrect right	LO068
54	0.1533402934984369	Previous incorrect right	LO069
55	0.16639510169122473	Previous incorrect right	LO071
56	0.2486948841758503	Previous incorrect right	LO073
57	0.21890303560338106	Previous incorrect right	LO074
58	0.14594503671751938	Previous incorrect right	LY007
59	0.18090047656875805	Previous incorrect right	LY008
60	0.09589751871079812	Previous correct right	LO037
61	0.11270326509498343	Previous correct right	LO038
62	0.1780170183914413	Previous correct right	LO051
63	0.16134477211894788	Previous correct right	LO061
64	0.11760523293937308	Previous correct right	LO067
65	0.13612205399364968	Previous correct right	LO068
66	0.2527462510418813	Previous correct right	LO069
67	0.1928557525049682	Previous correct right	LO071
68	0.09297048080507928	Previous correct right	LO073
69	0.19191338995286963	Previous correct right	LO074
70	0.12625466187228518	Previous correct right	LY007
71	0.31032103065172567	Previous correct right	LY008
