# Supplementary material for: Anterior cingulate neurons combine outcome monitoring of past decisions with ongoing movement signals
Source: Nat Commun. 2026 Mar 24;17:4354. doi: 10.1038/s41467-026-70639-1 (PMC13171896; doi:10.1038/s41467-026-70639-1)
Supplement: Supplementary file 5 — Source data [file 41467_2026_70639_MOESM5_ESM.zip › Supplementary_statistics_source_data_files/Reviewer_Figure2a_decoding_accuracy_decoder_vs_shuffle_no_overlap.csv]

	accuracy	condition	subject	time	session
0	0.5423295454545454	model	LO028	0	20220616_145438
1	0.5747159090909091	model	LO028	1	20220616_145438
2	0.618465909090909	model	LO028	2	20220616_145438
3	0.6892045454545455	model	LO028	3	20220616_145438
4	0.7605113636363636	model	LO028	4	20220616_145438
5	0.821875	model	LO028	5	20220616_145438
6	0.859090909090909	model	LO028	6	20220616_145438
7	0.8857954545454545	model	LO028	7	20220616_145438
8	0.9267045454545453	model	LO028	8	20220616_145438
9	0.9366477272727274	model	LO028	9	20220616_145438
10	0.9571022727272727	model	LO028	10	20220616_145438
11	0.9644886363636364	model	LO028	11	20220616_145438
12	0.9539772727272728	model	LO028	12	20220616_145438
13	0.965340909090909	model	LO028	13	20220616_145438
14	0.9758522727272727	model	LO028	14	20220616_145438
15	0.9818181818181817	model	LO028	15	20220616_145438
16	0.9769886363636365	model	LO028	16	20220616_145438
17	0.971875	model	LO028	17	20220616_145438
18	0.975	model	LO028	18	20220616_145438
19	0.9795454545454547	model	LO028	19	20220616_145438
20	0.975	model	LO028	20	20220616_145438
21	0.9727272727272727	model	LO028	21	20220616_145438
22	0.9755681818181818	model	LO028	22	20220616_145438
23	0.9684659090909093	model	LO028	23	20220616_145438
24	0.9605113636363637	model	LO028	24	20220616_145438
25	0.959659090909091	model	LO028	25	20220616_145438
26	0.9696022727272728	model	LO028	26	20220616_145438
27	0.9696022727272726	model	LO028	27	20220616_145438
28	0.9681818181818181	model	LO028	28	20220616_145438
29	0.9661931818181818	model	LO028	29	20220616_145438
30	0.9664772727272728	model	LO028	30	20220616_145438
31	0.9664772727272728	model	LO028	31	20220616_145438
32	0.9622159090909091	model	LO028	32	20220616_145438
33	0.9650568181818183	model	LO028	33	20220616_145438
34	0.9613636363636363	model	LO028	34	20220616_145438
35	0.962215909090909	model	LO028	35	20220616_145438
36	0.9667613636363637	model	LO028	36	20220616_145438
37	0.9710227272727273	model	LO028	37	20220616_145438
38	0.9519886363636363	model	LO028	38	20220616_145438
39	0.9610795454545453	model	LO028	39	20220616_145438
40	0.9610795454545455	model	LO028	40	20220616_145438
41	0.9616477272727273	model	LO028	41	20220616_145438
42	0.953409090909091	model	LO028	42	20220616_145438
43	0.950568181818182	model	LO028	43	20220616_145438
44	0.946875	model	LO028	44	20220616_145438
45	0.9528409090909091	model	LO028	45	20220616_145438
46	0.953125	model	LO028	46	20220616_145438
47	0.9522727272727274	model	LO028	47	20220616_145438
48	0.9420454545454546	model	LO028	48	20220616_145438
49	0.9375	model	LO028	49	20220616_145438
50	0.9366477272727274	model	LO028	50	20220616_145438
51	0.9414772727272727	model	LO028	51	20220616_145438
52	0.9386363636363637	model	LO028	52	20220616_145438
53	0.9176136363636364	model	LO028	53	20220616_145438
54	0.915909090909091	model	LO028	54	20220616_145438
55	0.9201704545454545	model	LO028	55	20220616_145438
56	0.9184659090909092	model	LO028	56	20220616_145438
57	0.9213068181818181	model	LO028	57	20220616_145438
58	0.9321022727272726	model	LO028	58	20220616_145438
59	0.9284090909090909	model	LO028	59	20220616_145438
60	0.9119318181818181	model	LO028	60	20220616_145438
61	0.9051136363636363	model	LO028	61	20220616_145438
62	0.9119318181818181	model	LO028	62	20220616_145438
63	0.9167613636363636	model	LO028	63	20220616_145438
64	0.9005681818181819	model	LO028	64	20220616_145438
65	0.8880681818181818	model	LO028	65	20220616_145438
66	0.899715909090909	model	LO028	66	20220616_145438
67	0.8866477272727273	model	LO028	67	20220616_145438
68	0.8801136363636364	model	LO028	68	20220616_145438
69	0.8713068181818182	model	LO028	69	20220616_145438
70	0.855681818181818	model	LO028	70	20220616_145438
71	0.759090909090909	model	LO028	71	20220616_145438
72	0.7431818181818183	model	LO028	72	20220616_145438
73	0.7502840909090909	model	LO028	73	20220616_145438
74	0.7400568181818181	model	LO028	74	20220616_145438
75	0.7357954545454545	model	LO028	75	20220616_145438
76	0.7571022727272727	model	LO028	76	20220616_145438
77	0.743465909090909	model	LO028	77	20220616_145438
78	0.7357954545454545	model	LO028	78	20220616_145438
79	0.7522727272727273	model	LO028	79	20220616_145438
80	0.7457386363636364	model	LO028	80	20220616_145438
81	0.7448863636363636	model	LO028	81	20220616_145438
82	0.725	model	LO028	82	20220616_145438
83	0.7357954545454545	model	LO028	83	20220616_145438
84	0.7369318181818182	model	LO028	84	20220616_145438
85	0.7267045454545454	model	LO028	85	20220616_145438
86	0.7357954545454546	model	LO028	86	20220616_145438
87	0.709659090909091	model	LO028	87	20220616_145438
88	0.725	model	LO028	88	20220616_145438
89	0.7394886363636364	model	LO028	89	20220616_145438
90	0.7548295454545454	model	LO028	90	20220616_145438
91	0.740625	model	LO028	91	20220616_145438
92	0.7210227272727273	model	LO028	92	20220616_145438
93	0.6997159090909091	model	LO028	93	20220616_145438
94	0.6880681818181819	model	LO028	94	20220616_145438
95	0.6982954545454545	model	LO028	95	20220616_145438
96	0.7286931818181819	model	LO028	96	20220616_145438
97	0.7383522727272728	model	LO028	97	20220616_145438
98	0.7221590909090909	model	LO028	98	20220616_145438
99	0.7107954545454547	model	LO028	99	20220616_145438
100	0.7096590909090909	model	LO028	100	20220616_145438
101	0.70625	model	LO028	101	20220616_145438
102	0.7355113636363637	model	LO028	102	20220616_145438
103	0.7576704545454545	model	LO028	103	20220616_145438
104	0.7372159090909092	model	LO028	104	20220616_145438
105	0.7235795454545455	model	LO028	105	20220616_145438
106	0.7048295454545455	model	LO028	106	20220616_145438
107	0.6994318181818182	model	LO028	107	20220616_145438
108	0.70625	model	LO028	108	20220616_145438
109	0.7019886363636363	model	LO028	109	20220616_145438
110	0.6980113636363636	model	LO028	110	20220616_145438
111	0.6914772727272728	model	LO028	111	20220616_145438
112	0.6928977272727274	model	LO028	112	20220616_145438
113	0.696875	model	LO028	113	20220616_145438
114	0.7125	model	LO028	114	20220616_145438
115	0.7116477272727273	model	LO028	115	20220616_145438
116	0.7005681818181818	model	LO028	116	20220616_145438
117	0.6286931818181818	model	LO028	117	20220616_145438
118	0.6605113636363635	model	LO028	118	20220616_145438
119	0.6573863636363637	model	LO028	119	20220616_145438
120	0.6636363636363637	model	LO028	120	20220616_145438
121	0.6840909090909091	model	LO028	121	20220616_145438
122	0.6951704545454545	model	LO028	122	20220616_145438
123	0.6863636363636363	model	LO028	123	20220616_145438
124	0.6866477272727273	model	LO028	124	20220616_145438
125	0.6761363636363636	model	LO028	125	20220616_145438
126	0.6758522727272727	model	LO028	126	20220616_145438
127	0.6806818181818182	model	LO028	127	20220616_145438
128	0.6369318181818182	model	LO028	128	20220616_145438
129	0.63125	model	LO028	129	20220616_145438
130	0.6491477272727273	model	LO028	130	20220616_145438
131	0.6306818181818181	model	LO028	131	20220616_145438
132	0.6147727272727271	model	LO028	132	20220616_145438
133	0.616875	model	LO032	0	20220830_121448
134	0.6745833333333333	model	LO032	1	20220830_121448
135	0.7289583333333333	model	LO032	2	20220830_121448
136	0.8114583333333332	model	LO032	3	20220830_121448
137	0.840625	model	LO032	4	20220830_121448
138	0.8954166666666665	model	LO032	5	20220830_121448
139	0.9006249999999998	model	LO032	6	20220830_121448
140	0.9066666666666666	model	LO032	7	20220830_121448
141	0.9039583333333333	model	LO032	8	20220830_121448
142	0.9200000000000002	model	LO032	9	20220830_121448
143	0.9112500000000001	model	LO032	10	20220830_121448
144	0.9389583333333335	model	LO032	11	20220830_121448
145	0.9416666666666668	model	LO032	12	20220830_121448
146	0.9579166666666665	model	LO032	13	20220830_121448
147	0.93625	model	LO032	14	20220830_121448
148	0.9327083333333335	model	LO032	15	20220830_121448
149	0.9308333333333334	model	LO032	16	20220830_121448
150	0.9314583333333332	model	LO032	17	20220830_121448
151	0.9272916666666667	model	LO032	18	20220830_121448
152	0.9197916666666666	model	LO032	19	20220830_121448
153	0.9247916666666667	model	LO032	20	20220830_121448
154	0.9120833333333334	model	LO032	21	20220830_121448
155	0.9085416666666667	model	LO032	22	20220830_121448
156	0.9083333333333332	model	LO032	23	20220830_121448
157	0.8983333333333334	model	LO032	24	20220830_121448
158	0.8689583333333333	model	LO032	25	20220830_121448
159	0.8949999999999999	model	LO032	26	20220830_121448
160	0.8810416666666665	model	LO032	27	20220830_121448
161	0.8931250000000001	model	LO032	28	20220830_121448
162	0.8820833333333333	model	LO032	29	20220830_121448
163	0.869375	model	LO032	30	20220830_121448
164	0.8545833333333333	model	LO032	31	20220830_121448
165	0.8731249999999999	model	LO032	32	20220830_121448
166	0.8683333333333334	model	LO032	33	20220830_121448
167	0.8731249999999999	model	LO032	34	20220830_121448
168	0.8702083333333335	model	LO032	35	20220830_121448
169	0.8887499999999999	model	LO032	36	20220830_121448
170	0.87375	model	LO032	37	20220830_121448
171	0.8943749999999999	model	LO032	38	20220830_121448
172	0.8725000000000002	model	LO032	39	20220830_121448
173	0.8810416666666667	model	LO032	40	20220830_121448
174	0.8595833333333334	model	LO032	41	20220830_121448
175	0.836875	model	LO032	42	20220830_121448
176	0.8568749999999999	model	LO032	43	20220830_121448
177	0.8608333333333332	model	LO032	44	20220830_121448
178	0.8754166666666666	model	LO032	45	20220830_121448
179	0.8679166666666667	model	LO032	46	20220830_121448
180	0.89375	model	LO032	47	20220830_121448
181	0.900625	model	LO032	48	20220830_121448
182	0.8941666666666667	model	LO032	49	20220830_121448
183	0.8852083333333333	model	LO032	50	20220830_121448
184	0.8868749999999999	model	LO032	51	20220830_121448
185	0.8858333333333333	model	LO032	52	20220830_121448
186	0.8414583333333333	model	LO032	53	20220830_121448
187	0.8954166666666665	model	LO032	54	20220830_121448
188	0.8858333333333335	model	LO032	55	20220830_121448
189	0.8810416666666665	model	LO032	56	20220830_121448
190	0.8695833333333333	model	LO032	57	20220830_121448
191	0.8714583333333333	model	LO032	58	20220830_121448
192	0.8633333333333333	model	LO032	59	20220830_121448
193	0.8772916666666667	model	LO032	60	20220830_121448
194	0.8710416666666667	model	LO032	61	20220830_121448
195	0.8935416666666667	model	LO032	62	20220830_121448
196	0.8795833333333334	model	LO032	63	20220830_121448
197	0.8677083333333332	model	LO032	64	20220830_121448
198	0.8602083333333332	model	LO032	65	20220830_121448
199	0.8527083333333334	model	LO032	66	20220830_121448
200	0.8539583333333333	model	LO032	67	20220830_121448
201	0.8708333333333333	model	LO032	68	20220830_121448
202	0.8741666666666668	model	LO032	69	20220830_121448
203	0.85	model	LO032	70	20220830_121448
204	0.6614583333333333	model	LO032	71	20220830_121448
205	0.6583333333333333	model	LO032	72	20220830_121448
206	0.6520833333333333	model	LO032	73	20220830_121448
207	0.64125	model	LO032	74	20220830_121448
208	0.659375	model	LO032	75	20220830_121448
209	0.6508333333333334	model	LO032	76	20220830_121448
210	0.6575000000000001	model	LO032	77	20220830_121448
211	0.6435416666666667	model	LO032	78	20220830_121448
212	0.624375	model	LO032	79	20220830_121448
213	0.6083333333333333	model	LO032	80	20220830_121448
214	0.6010416666666667	model	LO032	81	20220830_121448
215	0.618125	model	LO032	82	20220830_121448
216	0.5974999999999999	model	LO032	83	20220830_121448
217	0.61625	model	LO032	84	20220830_121448
218	0.6383333333333333	model	LO032	85	20220830_121448
219	0.5977083333333333	model	LO032	86	20220830_121448
220	0.5989583333333333	model	LO032	87	20220830_121448
221	0.5766666666666667	model	LO032	88	20220830_121448
222	0.5877083333333333	model	LO032	89	20220830_121448
223	0.6170833333333333	model	LO032	90	20220830_121448
224	0.5891666666666666	model	LO032	91	20220830_121448
225	0.5852083333333333	model	LO032	92	20220830_121448
226	0.5756249999999999	model	LO032	93	20220830_121448
227	0.5583333333333333	model	LO032	94	20220830_121448
228	0.5479166666666667	model	LO032	95	20220830_121448
229	0.583125	model	LO032	96	20220830_121448
230	0.6074999999999999	model	LO032	97	20220830_121448
231	0.6135416666666667	model	LO032	98	20220830_121448
232	0.6012500000000001	model	LO032	99	20220830_121448
233	0.5741666666666667	model	LO032	100	20220830_121448
234	0.5875	model	LO032	101	20220830_121448
235	0.5952083333333333	model	LO032	102	20220830_121448
236	0.594375	model	LO032	103	20220830_121448
237	0.6089583333333334	model	LO032	104	20220830_121448
238	0.6143750000000001	model	LO032	105	20220830_121448
239	0.5854166666666666	model	LO032	106	20220830_121448
240	0.5633333333333332	model	LO032	107	20220830_121448
241	0.5816666666666667	model	LO032	108	20220830_121448
242	0.5747916666666667	model	LO032	109	20220830_121448
243	0.5537500000000001	model	LO032	110	20220830_121448
244	0.53625	model	LO032	111	20220830_121448
245	0.48583333333333334	model	LO032	112	20220830_121448
246	0.48687500000000006	model	LO032	113	20220830_121448
247	0.5354166666666667	model	LO032	114	20220830_121448
248	0.5139583333333333	model	LO032	115	20220830_121448
249	0.52625	model	LO032	116	20220830_121448
250	0.5364583333333334	model	LO032	117	20220830_121448
251	0.5141666666666667	model	LO032	118	20220830_121448
252	0.4945833333333334	model	LO032	119	20220830_121448
253	0.5020833333333333	model	LO032	120	20220830_121448
254	0.50125	model	LO032	121	20220830_121448
255	0.499375	model	LO032	122	20220830_121448
256	0.530625	model	LO032	123	20220830_121448
257	0.6041666666666666	model	LO032	124	20220830_121448
258	0.5933333333333334	model	LO032	125	20220830_121448
259	0.5372916666666667	model	LO032	126	20220830_121448
260	0.5431250000000001	model	LO032	127	20220830_121448
261	0.5739583333333333	model	LO032	128	20220830_121448
262	0.571875	model	LO032	129	20220830_121448
263	0.5508333333333333	model	LO032	130	20220830_121448
264	0.5112500000000001	model	LO032	131	20220830_121448
265	0.5004166666666666	model	LO032	132	20220830_121448
266	0.7226973684210526	model	LO032	0	20220905_123313
267	0.7490131578947368	model	LO032	1	20220905_123313
268	0.7618421052631579	model	LO032	2	20220905_123313
269	0.8184210526315789	model	LO032	3	20220905_123313
270	0.8365131578947368	model	LO032	4	20220905_123313
271	0.8611842105263159	model	LO032	5	20220905_123313
272	0.9085526315789473	model	LO032	6	20220905_123313
273	0.9444078947368422	model	LO032	7	20220905_123313
274	0.9625	model	LO032	8	20220905_123313
275	0.9733552631578947	model	LO032	9	20220905_123313
276	0.9684210526315791	model	LO032	10	20220905_123313
277	0.9726973684210526	model	LO032	11	20220905_123313
278	0.9842105263157894	model	LO032	12	20220905_123313
279	0.9871710526315789	model	LO032	13	20220905_123313
280	0.9789473684210528	model	LO032	14	20220905_123313
281	0.9842105263157894	model	LO032	15	20220905_123313
282	0.9815789473684209	model	LO032	16	20220905_123313
283	0.9825657894736842	model	LO032	17	20220905_123313
284	0.9819078947368421	model	LO032	18	20220905_123313
285	0.9858552631578947	model	LO032	19	20220905_123313
286	0.9822368421052634	model	LO032	20	20220905_123313
287	0.9799342105263158	model	LO032	21	20220905_123313
288	0.9694078947368421	model	LO032	22	20220905_123313
289	0.9697368421052632	model	LO032	23	20220905_123313
290	0.962171052631579	model	LO032	24	20220905_123313
291	0.967763157894737	model	LO032	25	20220905_123313
292	0.9628289473684211	model	LO032	26	20220905_123313
293	0.962171052631579	model	LO032	27	20220905_123313
294	0.9595394736842107	model	LO032	28	20220905_123313
295	0.9503289473684211	model	LO032	29	20220905_123313
296	0.9585526315789472	model	LO032	30	20220905_123313
297	0.9555921052631579	model	LO032	31	20220905_123313
298	0.9407894736842106	model	LO032	32	20220905_123313
299	0.9463815789473685	model	LO032	33	20220905_123313
300	0.9450657894736842	model	LO032	34	20220905_123313
301	0.9407894736842106	model	LO032	35	20220905_123313
302	0.9319078947368421	model	LO032	36	20220905_123313
303	0.9319078947368421	model	LO032	37	20220905_123313
304	0.9279605263157895	model	LO032	38	20220905_123313
305	0.9355263157894738	model	LO032	39	20220905_123313
306	0.9190789473684209	model	LO032	40	20220905_123313
307	0.9167763157894736	model	LO032	41	20220905_123313
308	0.9052631578947367	model	LO032	42	20220905_123313
309	0.917763157894737	model	LO032	43	20220905_123313
310	0.9151315789473685	model	LO032	44	20220905_123313
311	0.9171052631578946	model	LO032	45	20220905_123313
312	0.9108552631578947	model	LO032	46	20220905_123313
313	0.9148026315789475	model	LO032	47	20220905_123313
314	0.9161184210526315	model	LO032	48	20220905_123313
315	0.9141447368421053	model	LO032	49	20220905_123313
316	0.917763157894737	model	LO032	50	20220905_123313
317	0.9101973684210527	model	LO032	51	20220905_123313
318	0.9243421052631579	model	LO032	52	20220905_123313
319	0.9194078947368421	model	LO032	53	20220905_123313
320	0.9197368421052632	model	LO032	54	20220905_123313
321	0.9134868421052632	model	LO032	55	20220905_123313
322	0.919736842105263	model	LO032	56	20220905_123313
323	0.9220394736842105	model	LO032	57	20220905_123313
324	0.9207236842105264	model	LO032	58	20220905_123313
325	0.91875	model	LO032	59	20220905_123313
326	0.9184210526315789	model	LO032	60	20220905_123313
327	0.9256578947368421	model	LO032	61	20220905_123313
328	0.9325657894736843	model	LO032	62	20220905_123313
329	0.9328947368421051	model	LO032	63	20220905_123313
330	0.9358552631578947	model	LO032	64	20220905_123313
331	0.9253289473684211	model	LO032	65	20220905_123313
332	0.9286184210526315	model	LO032	66	20220905_123313
333	0.9213815789473683	model	LO032	67	20220905_123313
334	0.912828947368421	model	LO032	68	20220905_123313
335	0.90625	model	LO032	69	20220905_123313
336	0.9072368421052632	model	LO032	70	20220905_123313
337	0.8467105263157894	model	LO032	71	20220905_123313
338	0.8355263157894737	model	LO032	72	20220905_123313
339	0.8351973684210527	model	LO032	73	20220905_123313
340	0.8345394736842107	model	LO032	74	20220905_123313
341	0.8246710526315791	model	LO032	75	20220905_123313
342	0.8230263157894736	model	LO032	76	20220905_123313
343	0.8256578947368419	model	LO032	77	20220905_123313
344	0.83125	model	LO032	78	20220905_123313
345	0.8391447368421053	model	LO032	79	20220905_123313
346	0.8299342105263158	model	LO032	80	20220905_123313
347	0.8371710526315788	model	LO032	81	20220905_123313
348	0.8289473684210525	model	LO032	82	20220905_123313
349	0.8299342105263158	model	LO032	83	20220905_123313
350	0.8361842105263158	model	LO032	84	20220905_123313
351	0.8421052631578945	model	LO032	85	20220905_123313
352	0.8319078947368421	model	LO032	86	20220905_123313
353	0.8220394736842106	model	LO032	87	20220905_123313
354	0.8236842105263158	model	LO032	88	20220905_123313
355	0.8246710526315788	model	LO032	89	20220905_123313
356	0.8358552631578948	model	LO032	90	20220905_123313
357	0.8305921052631579	model	LO032	91	20220905_123313
358	0.8141447368421051	model	LO032	92	20220905_123313
359	0.8115131578947367	model	LO032	93	20220905_123313
360	0.8006578947368421	model	LO032	94	20220905_123313
361	0.80625	model	LO032	95	20220905_123313
362	0.8023026315789472	model	LO032	96	20220905_123313
363	0.8108552631578947	model	LO032	97	20220905_123313
364	0.8013157894736842	model	LO032	98	20220905_123313
365	0.7907894736842105	model	LO032	99	20220905_123313
366	0.8036184210526315	model	LO032	100	20220905_123313
367	0.7960526315789473	model	LO032	101	20220905_123313
368	0.7983552631578947	model	LO032	102	20220905_123313
369	0.8019736842105262	model	LO032	103	20220905_123313
370	0.8042763157894738	model	LO032	104	20220905_123313
371	0.8161184210526315	model	LO032	105	20220905_123313
372	0.7963815789473684	model	LO032	106	20220905_123313
373	0.7894736842105262	model	LO032	107	20220905_123313
374	0.7881578947368422	model	LO032	108	20220905_123313
375	0.7990131578947368	model	LO032	109	20220905_123313
376	0.7967105263157894	model	LO032	110	20220905_123313
377	0.7911184210526315	model	LO032	111	20220905_123313
378	0.7898026315789473	model	LO032	112	20220905_123313
379	0.7871710526315789	model	LO032	113	20220905_123313
380	0.7898026315789474	model	LO032	114	20220905_123313
381	0.7868421052631579	model	LO032	115	20220905_123313
382	0.7875	model	LO032	116	20220905_123313
383	0.7848684210526315	model	LO032	117	20220905_123313
384	0.7671052631578947	model	LO032	118	20220905_123313
385	0.7680921052631579	model	LO032	119	20220905_123313
386	0.7828947368421052	model	LO032	120	20220905_123313
387	0.7944078947368421	model	LO032	121	20220905_123313
388	0.7822368421052631	model	LO032	122	20220905_123313
389	0.7828947368421052	model	LO032	123	20220905_123313
390	0.7749999999999999	model	LO032	124	20220905_123313
391	0.7759868421052631	model	LO032	125	20220905_123313
392	0.7848684210526315	model	LO032	126	20220905_123313
393	0.7884868421052632	model	LO032	127	20220905_123313
394	0.799671052631579	model	LO032	128	20220905_123313
395	0.7572368421052632	model	LO032	129	20220905_123313
396	0.7779605263157894	model	LO032	130	20220905_123313
397	0.7697368421052632	model	LO032	131	20220905_123313
398	0.7805921052631579	model	LO032	132	20220905_123313
399	0.7276041666666666	model	LO032	0	20220907_150825
400	0.7503854166666666	model	LO032	1	20220907_150825
401	0.7858229166666666	model	LO032	2	20220907_150825
402	0.8056666666666666	model	LO032	3	20220907_150825
403	0.8338854166666666	model	LO032	4	20220907_150825
404	0.8717291666666668	model	LO032	5	20220907_150825
405	0.9113854166666666	model	LO032	6	20220907_150825
406	0.9305312499999999	model	LO032	7	20220907_150825
407	0.9493229166666666	model	LO032	8	20220907_150825
408	0.9565625000000001	model	LO032	9	20220907_150825
409	0.9657916666666665	model	LO032	10	20220907_150825
410	0.9718854166666666	model	LO032	11	20220907_150825
411	0.9654895833333332	model	LO032	12	20220907_150825
412	0.9553750000000001	model	LO032	13	20220907_150825
413	0.9635	model	LO032	14	20220907_150825
414	0.9694583333333334	model	LO032	15	20220907_150825
415	0.9613229166666667	model	LO032	16	20220907_150825
416	0.9580520833333332	model	LO032	17	20220907_150825
417	0.9653020833333332	model	LO032	18	20220907_150825
418	0.9664895833333335	model	LO032	19	20220907_150825
419	0.95921875	model	LO032	20	20220907_150825
420	0.9556145833333334	model	LO032	21	20220907_150825
421	0.9695520833333333	model	LO032	22	20220907_150825
422	0.9616458333333332	model	LO032	23	20220907_150825
423	0.9649479166666666	model	LO032	24	20220907_150825
424	0.9629166666666666	model	LO032	25	20220907_150825
425	0.96171875	model	LO032	26	20220907_150825
426	0.9653749999999999	model	LO032	27	20220907_150825
427	0.9542916666666666	model	LO032	28	20220907_150825
428	0.9600833333333334	model	LO032	29	20220907_150825
429	0.9591770833333333	model	LO032	30	20220907_150825
430	0.9723958333333333	model	LO032	31	20220907_150825
431	0.9726874999999999	model	LO032	32	20220907_150825
432	0.9637604166666666	model	LO032	33	20220907_150825
433	0.9569479166666668	model	LO032	34	20220907_150825
434	0.9551562499999999	model	LO032	35	20220907_150825
435	0.9539479166666667	model	LO032	36	20220907_150825
436	0.9555729166666665	model	LO032	37	20220907_150825
437	0.9514062500000001	model	LO032	38	20220907_150825
438	0.9499062500000001	model	LO032	39	20220907_150825
439	0.9443750000000002	model	LO032	40	20220907_150825
440	0.9397916666666667	model	LO032	41	20220907_150825
441	0.9448854166666667	model	LO032	42	20220907_150825
442	0.9476770833333333	model	LO032	43	20220907_150825
443	0.9415729166666666	model	LO032	44	20220907_150825
444	0.9406458333333333	model	LO032	45	20220907_150825
445	0.9360833333333332	model	LO032	46	20220907_150825
446	0.9320104166666667	model	LO032	47	20220907_150825
447	0.9318333333333333	model	LO032	48	20220907_150825
448	0.9292812500000001	model	LO032	49	20220907_150825
449	0.9295416666666668	model	LO032	50	20220907_150825
450	0.9291979166666667	model	LO032	51	20220907_150825
451	0.9296979166666667	model	LO032	52	20220907_150825
452	0.9393020833333333	model	LO032	53	20220907_150825
453	0.9362083333333334	model	LO032	54	20220907_150825
454	0.9352395833333332	model	LO032	55	20220907_150825
455	0.9353125	model	LO032	56	20220907_150825
456	0.9285	model	LO032	57	20220907_150825
457	0.925	model	LO032	58	20220907_150825
458	0.9340624999999999	model	LO032	59	20220907_150825
459	0.9321249999999999	model	LO032	60	20220907_150825
460	0.9283124999999999	model	LO032	61	20220907_150825
461	0.9183333333333333	model	LO032	62	20220907_150825
462	0.9180208333333333	model	LO032	63	20220907_150825
463	0.9251875	model	LO032	64	20220907_150825
464	0.9245729166666667	model	LO032	65	20220907_150825
465	0.9231145833333333	model	LO032	66	20220907_150825
466	0.9228645833333333	model	LO032	67	20220907_150825
467	0.91778125	model	LO032	68	20220907_150825
468	0.91246875	model	LO032	69	20220907_150825
469	0.9059270833333333	model	LO032	70	20220907_150825
470	0.7779479166666666	model	LO032	71	20220907_150825
471	0.7776875000000001	model	LO032	72	20220907_150825
472	0.7768437499999999	model	LO032	73	20220907_150825
473	0.79525	model	LO032	74	20220907_150825
474	0.7892395833333333	model	LO032	75	20220907_150825
475	0.7806458333333334	model	LO032	76	20220907_150825
476	0.7888125	model	LO032	77	20220907_150825
477	0.7810729166666667	model	LO032	78	20220907_150825
478	0.7641874999999999	model	LO032	79	20220907_150825
479	0.7583854166666667	model	LO032	80	20220907_150825
480	0.7731770833333333	model	LO032	81	20220907_150825
481	0.7692812499999999	model	LO032	82	20220907_150825
482	0.7671458333333334	model	LO032	83	20220907_150825
483	0.7768645833333332	model	LO032	84	20220907_150825
484	0.7805104166666667	model	LO032	85	20220907_150825
485	0.75853125	model	LO032	86	20220907_150825
486	0.7660104166666667	model	LO032	87	20220907_150825
487	0.7693020833333334	model	LO032	88	20220907_150825
488	0.7571145833333333	model	LO032	89	20220907_150825
489	0.7538958333333333	model	LO032	90	20220907_150825
490	0.7572291666666666	model	LO032	91	20220907_150825
491	0.7630208333333333	model	LO032	92	20220907_150825
492	0.7727604166666666	model	LO032	93	20220907_150825
493	0.7669479166666666	model	LO032	94	20220907_150825
494	0.7522083333333333	model	LO032	95	20220907_150825
495	0.75628125	model	LO032	96	20220907_150825
496	0.74390625	model	LO032	97	20220907_150825
497	0.7376249999999999	model	LO032	98	20220907_150825
498	0.7223645833333332	model	LO032	99	20220907_150825
499	0.695125	model	LO032	100	20220907_150825
500	0.7104062499999999	model	LO032	101	20220907_150825
501	0.7217083333333333	model	LO032	102	20220907_150825
502	0.7211562499999999	model	LO032	103	20220907_150825
503	0.7220312499999999	model	LO032	104	20220907_150825
504	0.7279583333333333	model	LO032	105	20220907_150825
505	0.7200624999999998	model	LO032	106	20220907_150825
506	0.7201145833333332	model	LO032	107	20220907_150825
507	0.7214791666666667	model	LO032	108	20220907_150825
508	0.7025208333333333	model	LO032	109	20220907_150825
509	0.7130624999999999	model	LO032	110	20220907_150825
510	0.7091562499999999	model	LO032	111	20220907_150825
511	0.7064479166666666	model	LO032	112	20220907_150825
512	0.6931145833333333	model	LO032	113	20220907_150825
513	0.7056979166666666	model	LO032	114	20220907_150825
514	0.6970208333333333	model	LO032	115	20220907_150825
515	0.6893020833333333	model	LO032	116	20220907_150825
516	0.6820416666666667	model	LO032	117	20220907_150825
517	0.6966041666666667	model	LO032	118	20220907_150825
518	0.6864270833333332	model	LO032	119	20220907_150825
519	0.6865625	model	LO032	120	20220907_150825
520	0.6768333333333333	model	LO032	121	20220907_150825
521	0.6659791666666666	model	LO032	122	20220907_150825
522	0.6898124999999999	model	LO032	123	20220907_150825
523	0.7122395833333333	model	LO032	124	20220907_150825
524	0.6949583333333333	model	LO032	125	20220907_150825
525	0.67909375	model	LO032	126	20220907_150825
526	0.7038229166666666	model	LO032	127	20220907_150825
527	0.7077604166666667	model	LO032	128	20220907_150825
528	0.7119583333333332	model	LO032	129	20220907_150825
529	0.7045	model	LO032	130	20220907_150825
530	0.69709375	model	LO032	131	20220907_150825
531	0.70246875	model	LO032	132	20220907_150825
532	0.7852380952380953	model	LO032	0	20220909_144008
533	0.7988690476190475	model	LO032	1	20220909_144008
534	0.8344642857142859	model	LO032	2	20220909_144008
535	0.8490773809523811	model	LO032	3	20220909_144008
536	0.8774107142857144	model	LO032	4	20220909_144008
537	0.910982142857143	model	LO032	5	20220909_144008
538	0.9267261904761905	model	LO032	6	20220909_144008
539	0.9548511904761906	model	LO032	7	20220909_144008
540	0.9549404761904763	model	LO032	8	20220909_144008
541	0.9536904761904761	model	LO032	9	20220909_144008
542	0.9564880952380953	model	LO032	10	20220909_144008
543	0.9554166666666667	model	LO032	11	20220909_144008
544	0.9613988095238095	model	LO032	12	20220909_144008
545	0.9710714285714286	model	LO032	13	20220909_144008
546	0.9625	model	LO032	14	20220909_144008
547	0.9656845238095239	model	LO032	15	20220909_144008
548	0.9731249999999999	model	LO032	16	20220909_144008
549	0.9680654761904762	model	LO032	17	20220909_144008
550	0.9685416666666669	model	LO032	18	20220909_144008
551	0.9700892857142858	model	LO032	19	20220909_144008
552	0.9688988095238095	model	LO032	20	20220909_144008
553	0.9801785714285716	model	LO032	21	20220909_144008
554	0.9735119047619047	model	LO032	22	20220909_144008
555	0.9697916666666668	model	LO032	23	20220909_144008
556	0.9680654761904762	model	LO032	24	20220909_144008
557	0.9664583333333333	model	LO032	25	20220909_144008
558	0.9619345238095238	model	LO032	26	20220909_144008
559	0.9499107142857144	model	LO032	27	20220909_144008
560	0.9388392857142858	model	LO032	28	20220909_144008
561	0.9365773809523809	model	LO032	29	20220909_144008
562	0.9416666666666668	model	LO032	30	20220909_144008
563	0.9356547619047619	model	LO032	31	20220909_144008
564	0.9530654761904763	model	LO032	32	20220909_144008
565	0.9552678571428572	model	LO032	33	20220909_144008
566	0.937529761904762	model	LO032	34	20220909_144008
567	0.9323809523809523	model	LO032	35	20220909_144008
568	0.9375892857142858	model	LO032	36	20220909_144008
569	0.9408035714285715	model	LO032	37	20220909_144008
570	0.9330952380952381	model	LO032	38	20220909_144008
571	0.9350595238095238	model	LO032	39	20220909_144008
572	0.9314285714285717	model	LO032	40	20220909_144008
573	0.9183630952380952	model	LO032	41	20220909_144008
574	0.9084523809523809	model	LO032	42	20220909_144008
575	0.9137797619047621	model	LO032	43	20220909_144008
576	0.9169940476190478	model	LO032	44	20220909_144008
577	0.9126488095238094	model	LO032	45	20220909_144008
578	0.9047321428571429	model	LO032	46	20220909_144008
579	0.9129166666666666	model	LO032	47	20220909_144008
580	0.9199404761904763	model	LO032	48	20220909_144008
581	0.9022619047619049	model	LO032	49	20220909_144008
582	0.9111011904761905	model	LO032	50	20220909_144008
583	0.8960416666666667	model	LO032	51	20220909_144008
584	0.8935416666666667	model	LO032	52	20220909_144008
585	0.9064880952380954	model	LO032	53	20220909_144008
586	0.9195833333333333	model	LO032	54	20220909_144008
587	0.9367261904761903	model	LO032	55	20220909_144008
588	0.9267559523809524	model	LO032	56	20220909_144008
589	0.9293452380952381	model	LO032	57	20220909_144008
590	0.941577380952381	model	LO032	58	20220909_144008
591	0.9391369047619047	model	LO032	59	20220909_144008
592	0.9404166666666669	model	LO032	60	20220909_144008
593	0.9233035714285716	model	LO032	61	20220909_144008
594	0.912857142857143	model	LO032	62	20220909_144008
595	0.9098809523809525	model	LO032	63	20220909_144008
596	0.9084821428571429	model	LO032	64	20220909_144008
597	0.9187202380952382	model	LO032	65	20220909_144008
598	0.9120833333333334	model	LO032	66	20220909_144008
599	0.9111904761904762	model	LO032	67	20220909_144008
600	0.9119345238095239	model	LO032	68	20220909_144008
601	0.9102976190476191	model	LO032	69	20220909_144008
602	0.9100297619047619	model	LO032	70	20220909_144008
603	0.7866369047619047	model	LO032	71	20220909_144008
604	0.793720238095238	model	LO032	72	20220909_144008
605	0.7948214285714286	model	LO032	73	20220909_144008
606	0.78	model	LO032	74	20220909_144008
607	0.7668452380952381	model	LO032	75	20220909_144008
608	0.7721130952380951	model	LO032	76	20220909_144008
609	0.7774702380952381	model	LO032	77	20220909_144008
610	0.7780357142857144	model	LO032	78	20220909_144008
611	0.7713095238095239	model	LO032	79	20220909_144008
612	0.7968154761904762	model	LO032	80	20220909_144008
613	0.7813690476190477	model	LO032	81	20220909_144008
614	0.7647321428571429	model	LO032	82	20220909_144008
615	0.7601488095238095	model	LO032	83	20220909_144008
616	0.7698214285714287	model	LO032	84	20220909_144008
617	0.7646130952380952	model	LO032	85	20220909_144008
618	0.7566964285714286	model	LO032	86	20220909_144008
619	0.7394642857142857	model	LO032	87	20220909_144008
620	0.7373809523809525	model	LO032	88	20220909_144008
621	0.7356845238095239	model	LO032	89	20220909_144008
622	0.715327380952381	model	LO032	90	20220909_144008
623	0.7204761904761905	model	LO032	91	20220909_144008
624	0.7252083333333333	model	LO032	92	20220909_144008
625	0.726845238095238	model	LO032	93	20220909_144008
626	0.6964285714285714	model	LO032	94	20220909_144008
627	0.7186011904761904	model	LO032	95	20220909_144008
628	0.726577380952381	model	LO032	96	20220909_144008
629	0.7470535714285715	model	LO032	97	20220909_144008
630	0.7238988095238096	model	LO032	98	20220909_144008
631	0.7158333333333333	model	LO032	99	20220909_144008
632	0.7301488095238096	model	LO032	100	20220909_144008
633	0.7238690476190476	model	LO032	101	20220909_144008
634	0.7103571428571429	model	LO032	102	20220909_144008
635	0.707202380952381	model	LO032	103	20220909_144008
636	0.7263392857142857	model	LO032	104	20220909_144008
637	0.7196428571428571	model	LO032	105	20220909_144008
638	0.7392559523809524	model	LO032	106	20220909_144008
639	0.715327380952381	model	LO032	107	20220909_144008
640	0.6933333333333334	model	LO032	108	20220909_144008
641	0.6840178571428572	model	LO032	109	20220909_144008
642	0.6869345238095239	model	LO032	110	20220909_144008
643	0.6950892857142857	model	LO032	111	20220909_144008
644	0.6697619047619048	model	LO032	112	20220909_144008
645	0.6661309523809524	model	LO032	113	20220909_144008
646	0.6647619047619048	model	LO032	114	20220909_144008
647	0.6617857142857143	model	LO032	115	20220909_144008
648	0.6620535714285714	model	LO032	116	20220909_144008
649	0.6569345238095238	model	LO032	117	20220909_144008
650	0.6777380952380951	model	LO032	118	20220909_144008
651	0.6706547619047619	model	LO032	119	20220909_144008
652	0.6455357142857143	model	LO032	120	20220909_144008
653	0.625654761904762	model	LO032	121	20220909_144008
654	0.6736011904761905	model	LO032	122	20220909_144008
655	0.6476785714285714	model	LO032	123	20220909_144008
656	0.653452380952381	model	LO032	124	20220909_144008
657	0.6501190476190477	model	LO032	125	20220909_144008
658	0.6416071428571428	model	LO032	126	20220909_144008
659	0.6350595238095238	model	LO032	127	20220909_144008
660	0.6518154761904762	model	LO032	128	20220909_144008
661	0.6133333333333333	model	LO032	129	20220909_144008
662	0.6333035714285715	model	LO032	130	20220909_144008
663	0.5911904761904762	model	LO032	131	20220909_144008
664	0.5855952380952381	model	LO032	132	20220909_144008
665	0.6677884615384616	model	LO032	0	20220923_135753
666	0.7009615384615385	model	LO032	1	20220923_135753
667	0.7230769230769232	model	LO032	2	20220923_135753
668	0.7701923076923076	model	LO032	3	20220923_135753
669	0.810576923076923	model	LO032	4	20220923_135753
670	0.8740384615384617	model	LO032	5	20220923_135753
671	0.9052884615384617	model	LO032	6	20220923_135753
672	0.9504807692307693	model	LO032	7	20220923_135753
673	0.9668269230769232	model	LO032	8	20220923_135753
674	0.966826923076923	model	LO032	9	20220923_135753
675	0.970673076923077	model	LO032	10	20220923_135753
676	0.9759615384615385	model	LO032	11	20220923_135753
677	0.9740384615384615	model	LO032	12	20220923_135753
678	0.9764423076923077	model	LO032	13	20220923_135753
679	0.9721153846153847	model	LO032	14	20220923_135753
680	0.9716346153846154	model	LO032	15	20220923_135753
681	0.9653846153846153	model	LO032	16	20220923_135753
682	0.9677884615384617	model	LO032	17	20220923_135753
683	0.9677884615384617	model	LO032	18	20220923_135753
684	0.9596153846153849	model	LO032	19	20220923_135753
685	0.9567307692307694	model	LO032	20	20220923_135753
686	0.9552884615384617	model	LO032	21	20220923_135753
687	0.951923076923077	model	LO032	22	20220923_135753
688	0.9471153846153847	model	LO032	23	20220923_135753
689	0.9500000000000002	model	LO032	24	20220923_135753
690	0.951923076923077	model	LO032	25	20220923_135753
691	0.9552884615384617	model	LO032	26	20220923_135753
692	0.9480769230769232	model	LO032	27	20220923_135753
693	0.9509615384615386	model	LO032	28	20220923_135753
694	0.9336538461538464	model	LO032	29	20220923_135753
695	0.9346153846153846	model	LO032	30	20220923_135753
696	0.9245192307692307	model	LO032	31	20220923_135753
697	0.9298076923076923	model	LO032	32	20220923_135753
698	0.93125	model	LO032	33	20220923_135753
699	0.9394230769230768	model	LO032	34	20220923_135753
700	0.9254807692307694	model	LO032	35	20220923_135753
701	0.9201923076923076	model	LO032	36	20220923_135753
702	0.9259615384615385	model	LO032	37	20220923_135753
703	0.9379807692307693	model	LO032	38	20220923_135753
704	0.926923076923077	model	LO032	39	20220923_135753
705	0.9278846153846153	model	LO032	40	20220923_135753
706	0.93125	model	LO032	41	20220923_135753
707	0.9201923076923076	model	LO032	42	20220923_135753
708	0.9125	model	LO032	43	20220923_135753
709	0.898076923076923	model	LO032	44	20220923_135753
710	0.9125000000000002	model	LO032	45	20220923_135753
711	0.9004807692307694	model	LO032	46	20220923_135753
712	0.895673076923077	model	LO032	47	20220923_135753
713	0.8932692307692307	model	LO032	48	20220923_135753
714	0.8966346153846153	model	LO032	49	20220923_135753
715	0.885576923076923	model	LO032	50	20220923_135753
716	0.8990384615384617	model	LO032	51	20220923_135753
717	0.9028846153846153	model	LO032	52	20220923_135753
718	0.9163461538461538	model	LO032	53	20220923_135753
719	0.9048076923076923	model	LO032	54	20220923_135753
720	0.891826923076923	model	LO032	55	20220923_135753
721	0.9086538461538461	model	LO032	56	20220923_135753
722	0.897596153846154	model	LO032	57	20220923_135753
723	0.8990384615384615	model	LO032	58	20220923_135753
724	0.9004807692307694	model	LO032	59	20220923_135753
725	0.9	model	LO032	60	20220923_135753
726	0.9120192307692306	model	LO032	61	20220923_135753
727	0.9048076923076923	model	LO032	62	20220923_135753
728	0.9004807692307694	model	LO032	63	20220923_135753
729	0.8995192307692307	model	LO032	64	20220923_135753
730	0.8860576923076924	model	LO032	65	20220923_135753
731	0.8735576923076923	model	LO032	66	20220923_135753
732	0.876923076923077	model	LO032	67	20220923_135753
733	0.8951923076923076	model	LO032	68	20220923_135753
734	0.8947115384615385	model	LO032	69	20220923_135753
735	0.885096153846154	model	LO032	70	20220923_135753
736	0.7908653846153846	model	LO032	71	20220923_135753
737	0.7817307692307692	model	LO032	72	20220923_135753
738	0.7692307692307693	model	LO032	73	20220923_135753
739	0.7735576923076923	model	LO032	74	20220923_135753
740	0.7543269230769231	model	LO032	75	20220923_135753
741	0.7413461538461539	model	LO032	76	20220923_135753
742	0.7509615384615385	model	LO032	77	20220923_135753
743	0.7317307692307693	model	LO032	78	20220923_135753
744	0.7514423076923077	model	LO032	79	20220923_135753
745	0.748076923076923	model	LO032	80	20220923_135753
746	0.7221153846153846	model	LO032	81	20220923_135753
747	0.7201923076923077	model	LO032	82	20220923_135753
748	0.7149038461538462	model	LO032	83	20220923_135753
749	0.7043269230769231	model	LO032	84	20220923_135753
750	0.7139423076923077	model	LO032	85	20220923_135753
751	0.7153846153846153	model	LO032	86	20220923_135753
752	0.6807692307692308	model	LO032	87	20220923_135753
753	0.7009615384615385	model	LO032	88	20220923_135753
754	0.7014423076923076	model	LO032	89	20220923_135753
755	0.7	model	LO032	90	20220923_135753
756	0.7004807692307693	model	LO032	91	20220923_135753
757	0.7230769230769231	model	LO032	92	20220923_135753
758	0.6990384615384615	model	LO032	93	20220923_135753
759	0.7091346153846154	model	LO032	94	20220923_135753
760	0.7149038461538462	model	LO032	95	20220923_135753
761	0.7033653846153846	model	LO032	96	20220923_135753
762	0.7182692307692309	model	LO032	97	20220923_135753
763	0.7149038461538462	model	LO032	98	20220923_135753
764	0.7211538461538461	model	LO032	99	20220923_135753
765	0.7322115384615384	model	LO032	100	20220923_135753
766	0.7158653846153846	model	LO032	101	20220923_135753
767	0.698076923076923	model	LO032	102	20220923_135753
768	0.7009615384615385	model	LO032	103	20220923_135753
769	0.6995192307692307	model	LO032	104	20220923_135753
770	0.710576923076923	model	LO032	105	20220923_135753
771	0.7149038461538462	model	LO032	106	20220923_135753
772	0.7168269230769231	model	LO032	107	20220923_135753
773	0.71875	model	LO032	108	20220923_135753
774	0.6995192307692307	model	LO032	109	20220923_135753
775	0.7004807692307693	model	LO032	110	20220923_135753
776	0.7240384615384615	model	LO032	111	20220923_135753
777	0.7158653846153846	model	LO032	112	20220923_135753
778	0.7240384615384615	model	LO032	113	20220923_135753
779	0.7221153846153847	model	LO032	114	20220923_135753
780	0.7235576923076923	model	LO032	115	20220923_135753
781	0.6745192307692307	model	LO032	116	20220923_135753
782	0.6817307692307691	model	LO032	117	20220923_135753
783	0.6764423076923076	model	LO032	118	20220923_135753
784	0.6975961538461538	model	LO032	119	20220923_135753
785	0.6721153846153846	model	LO032	120	20220923_135753
786	0.6375	model	LO032	121	20220923_135753
787	0.6235576923076922	model	LO032	122	20220923_135753
788	0.6466346153846153	model	LO032	123	20220923_135753
789	0.6677884615384615	model	LO032	124	20220923_135753
790	0.635576923076923	model	LO032	125	20220923_135753
791	0.6375	model	LO032	126	20220923_135753
792	0.6528846153846153	model	LO032	127	20220923_135753
793	0.6403846153846153	model	LO032	128	20220923_135753
794	0.6504807692307691	model	LO032	129	20220923_135753
795	0.645673076923077	model	LO032	130	20220923_135753
796	0.6230769230769232	model	LO032	131	20220923_135753
797	0.6269230769230769	model	LO032	132	20220923_135753
798	0.6057291666666667	model	LO051	0	20230322_161052
799	0.646875	model	LO051	1	20230322_161052
800	0.6567708333333333	model	LO051	2	20230322_161052
801	0.6682291666666667	model	LO051	3	20230322_161052
802	0.6942708333333333	model	LO051	4	20230322_161052
803	0.6984375	model	LO051	5	20230322_161052
804	0.74375	model	LO051	6	20230322_161052
805	0.7942708333333333	model	LO051	7	20230322_161052
806	0.8270833333333332	model	LO051	8	20230322_161052
807	0.8630208333333332	model	LO051	9	20230322_161052
808	0.9	model	LO051	10	20230322_161052
809	0.9057291666666668	model	LO051	11	20230322_161052
810	0.9057291666666668	model	LO051	12	20230322_161052
811	0.8973958333333332	model	LO051	13	20230322_161052
812	0.9145833333333332	model	LO051	14	20230322_161052
813	0.9046875	model	LO051	15	20230322_161052
814	0.9046875	model	LO051	16	20230322_161052
815	0.9072916666666666	model	LO051	17	20230322_161052
816	0.8973958333333334	model	LO051	18	20230322_161052
817	0.909375	model	LO051	19	20230322_161052
818	0.8760416666666666	model	LO051	20	20230322_161052
819	0.8734375	model	LO051	21	20230322_161052
820	0.8880208333333334	model	LO051	22	20230322_161052
821	0.9010416666666666	model	LO051	23	20230322_161052
822	0.8802083333333333	model	LO051	24	20230322_161052
823	0.8796875	model	LO051	25	20230322_161052
824	0.8552083333333332	model	LO051	26	20230322_161052
825	0.8541666666666667	model	LO051	27	20230322_161052
826	0.8458333333333332	model	LO051	28	20230322_161052
827	0.8296875	model	LO051	29	20230322_161052
828	0.8260416666666666	model	LO051	30	20230322_161052
829	0.8140625	model	LO051	31	20230322_161052
830	0.8182291666666668	model	LO051	32	20230322_161052
831	0.8328125	model	LO051	33	20230322_161052
832	0.8328125	model	LO051	34	20230322_161052
833	0.8604166666666666	model	LO051	35	20230322_161052
834	0.8046875	model	LO051	36	20230322_161052
835	0.7963541666666666	model	LO051	37	20230322_161052
836	0.8057291666666668	model	LO051	38	20230322_161052
837	0.8041666666666668	model	LO051	39	20230322_161052
838	0.8078125	model	LO051	40	20230322_161052
839	0.8	model	LO051	41	20230322_161052
840	0.7921875	model	LO051	42	20230322_161052
841	0.815625	model	LO051	43	20230322_161052
842	0.8317708333333332	model	LO051	44	20230322_161052
843	0.7786458333333333	model	LO051	45	20230322_161052
844	0.75625	model	LO051	46	20230322_161052
845	0.7692708333333333	model	LO051	47	20230322_161052
846	0.80625	model	LO051	48	20230322_161052
847	0.8140625	model	LO051	49	20230322_161052
848	0.8109375	model	LO051	50	20230322_161052
849	0.7807291666666667	model	LO051	51	20230322_161052
850	0.7911458333333334	model	LO051	52	20230322_161052
851	0.7770833333333333	model	LO051	53	20230322_161052
852	0.7786458333333333	model	LO051	54	20230322_161052
853	0.7869791666666667	model	LO051	55	20230322_161052
854	0.7682291666666667	model	LO051	56	20230322_161052
855	0.7901041666666666	model	LO051	57	20230322_161052
856	0.8083333333333333	model	LO051	58	20230322_161052
857	0.8020833333333333	model	LO051	59	20230322_161052
858	0.796875	model	LO051	60	20230322_161052
859	0.8119791666666668	model	LO051	61	20230322_161052
860	0.8020833333333333	model	LO051	62	20230322_161052
861	0.7890625	model	LO051	63	20230322_161052
862	0.7947916666666666	model	LO051	64	20230322_161052
863	0.7677083333333334	model	LO051	65	20230322_161052
864	0.7927083333333333	model	LO051	66	20230322_161052
865	0.784375	model	LO051	67	20230322_161052
866	0.790625	model	LO051	68	20230322_161052
867	0.790625	model	LO051	69	20230322_161052
868	0.7546875	model	LO051	70	20230322_161052
869	0.5473958333333334	model	LO051	71	20230322_161052
870	0.528125	model	LO051	72	20230322_161052
871	0.5484375	model	LO051	73	20230322_161052
872	0.5713541666666666	model	LO051	74	20230322_161052
873	0.5671875	model	LO051	75	20230322_161052
874	0.575	model	LO051	76	20230322_161052
875	0.5260416666666666	model	LO051	77	20230322_161052
876	0.553125	model	LO051	78	20230322_161052
877	0.5916666666666667	model	LO051	79	20230322_161052
878	0.5895833333333333	model	LO051	80	20230322_161052
879	0.6067708333333334	model	LO051	81	20230322_161052
880	0.5666666666666667	model	LO051	82	20230322_161052
881	0.5630208333333334	model	LO051	83	20230322_161052
882	0.546875	model	LO051	84	20230322_161052
883	0.553125	model	LO051	85	20230322_161052
884	0.5598958333333334	model	LO051	86	20230322_161052
885	0.58125	model	LO051	87	20230322_161052
886	0.5744791666666667	model	LO051	88	20230322_161052
887	0.6088541666666667	model	LO051	89	20230322_161052
888	0.6348958333333334	model	LO051	90	20230322_161052
889	0.5651041666666666	model	LO051	91	20230322_161052
890	0.5145833333333334	model	LO051	92	20230322_161052
891	0.5390625	model	LO051	93	20230322_161052
892	0.5510416666666667	model	LO051	94	20230322_161052
893	0.5328125	model	LO051	95	20230322_161052
894	0.5260416666666667	model	LO051	96	20230322_161052
895	0.5098958333333334	model	LO051	97	20230322_161052
896	0.4697916666666666	model	LO051	98	20230322_161052
897	0.4828125	model	LO051	99	20230322_161052
898	0.48958333333333337	model	LO051	100	20230322_161052
899	0.5130208333333334	model	LO051	101	20230322_161052
900	0.5151041666666666	model	LO051	102	20230322_161052
901	0.5364583333333334	model	LO051	103	20230322_161052
902	0.503125	model	LO051	104	20230322_161052
903	0.4953125	model	LO051	105	20230322_161052
904	0.49479166666666663	model	LO051	106	20230322_161052
905	0.4567708333333334	model	LO051	107	20230322_161052
906	0.459375	model	LO051	108	20230322_161052
907	0.4744791666666666	model	LO051	109	20230322_161052
908	0.47395833333333337	model	LO051	110	20230322_161052
909	0.4838541666666666	model	LO051	111	20230322_161052
910	0.4828125	model	LO051	112	20230322_161052
911	0.446875	model	LO051	113	20230322_161052
912	0.4458333333333334	model	LO051	114	20230322_161052
913	0.428125	model	LO051	115	20230322_161052
914	0.4802083333333334	model	LO051	116	20230322_161052
915	0.4671875	model	LO051	117	20230322_161052
916	0.4328125	model	LO051	118	20230322_161052
917	0.434375	model	LO051	119	20230322_161052
918	0.3963541666666667	model	LO051	120	20230322_161052
919	0.4526041666666666	model	LO051	121	20230322_161052
920	0.4942708333333333	model	LO051	122	20230322_161052
921	0.4822916666666666	model	LO051	123	20230322_161052
922	0.4802083333333334	model	LO051	124	20230322_161052
923	0.46875	model	LO051	125	20230322_161052
924	0.41875	model	LO051	126	20230322_161052
925	0.41875	model	LO051	127	20230322_161052
926	0.4239583333333334	model	LO051	128	20230322_161052
927	0.4734375	model	LO051	129	20230322_161052
928	0.4505208333333333	model	LO051	130	20230322_161052
929	0.4385416666666667	model	LO051	131	20230322_161052
930	0.446875	model	LO051	132	20230322_161052
931	0.578125	model	LO051	0	20230329_161431
932	0.666875	model	LO051	1	20230329_161431
933	0.74375	model	LO051	2	20230329_161431
934	0.81125	model	LO051	3	20230329_161431
935	0.8568750000000002	model	LO051	4	20230329_161431
936	0.8793750000000001	model	LO051	5	20230329_161431
937	0.8956250000000001	model	LO051	6	20230329_161431
938	0.9125	model	LO051	7	20230329_161431
939	0.9275	model	LO051	8	20230329_161431
940	0.954375	model	LO051	9	20230329_161431
941	0.9712500000000001	model	LO051	10	20230329_161431
942	0.9800000000000001	model	LO051	11	20230329_161431
943	0.96875	model	LO051	12	20230329_161431
944	0.946875	model	LO051	13	20230329_161431
945	0.928125	model	LO051	14	20230329_161431
946	0.93125	model	LO051	15	20230329_161431
947	0.9293750000000001	model	LO051	16	20230329_161431
948	0.920625	model	LO051	17	20230329_161431
949	0.9081250000000001	model	LO051	18	20230329_161431
950	0.9425000000000001	model	LO051	19	20230329_161431
951	0.9556250000000002	model	LO051	20	20230329_161431
952	0.9175000000000001	model	LO051	21	20230329_161431
953	0.8881250000000002	model	LO051	22	20230329_161431
954	0.9081250000000001	model	LO051	23	20230329_161431
955	0.9125	model	LO051	24	20230329_161431
956	0.905	model	LO051	25	20230329_161431
957	0.9018750000000001	model	LO051	26	20230329_161431
958	0.920625	model	LO051	27	20230329_161431
959	0.8943750000000001	model	LO051	28	20230329_161431
960	0.8662500000000002	model	LO051	29	20230329_161431
961	0.834375	model	LO051	30	20230329_161431
962	0.8331250000000001	model	LO051	31	20230329_161431
963	0.796875	model	LO051	32	20230329_161431
964	0.83625	model	LO051	33	20230329_161431
965	0.828125	model	LO051	34	20230329_161431
966	0.8293750000000001	model	LO051	35	20230329_161431
967	0.82	model	LO051	36	20230329_161431
968	0.813125	model	LO051	37	20230329_161431
969	0.8	model	LO051	38	20230329_161431
970	0.8	model	LO051	39	20230329_161431
971	0.8300000000000001	model	LO051	40	20230329_161431
972	0.8487500000000001	model	LO051	41	20230329_161431
973	0.845	model	LO051	42	20230329_161431
974	0.818125	model	LO051	43	20230329_161431
975	0.7681250000000001	model	LO051	44	20230329_161431
976	0.73125	model	LO051	45	20230329_161431
977	0.77125	model	LO051	46	20230329_161431
978	0.8324999999999999	model	LO051	47	20230329_161431
979	0.815625	model	LO051	48	20230329_161431
980	0.8143750000000001	model	LO051	49	20230329_161431
981	0.79875	model	LO051	50	20230329_161431
982	0.786875	model	LO051	51	20230329_161431
983	0.79	model	LO051	52	20230329_161431
984	0.8012499999999999	model	LO051	53	20230329_161431
985	0.838125	model	LO051	54	20230329_161431
986	0.8387499999999999	model	LO051	55	20230329_161431
987	0.79	model	LO051	56	20230329_161431
988	0.804375	model	LO051	57	20230329_161431
989	0.81125	model	LO051	58	20230329_161431
990	0.798125	model	LO051	59	20230329_161431
991	0.8087500000000001	model	LO051	60	20230329_161431
992	0.8074999999999999	model	LO051	61	20230329_161431
993	0.8125	model	LO051	62	20230329_161431
994	0.805	model	LO051	63	20230329_161431
995	0.7837500000000001	model	LO051	64	20230329_161431
996	0.799375	model	LO051	65	20230329_161431
997	0.770625	model	LO051	66	20230329_161431
998	0.7106250000000001	model	LO051	67	20230329_161431
999	0.7125	model	LO051	68	20230329_161431
1000	0.744375	model	LO051	69	20230329_161431
1001	0.69375	model	LO051	70	20230329_161431
1002	0.5662499999999999	model	LO051	71	20230329_161431
1003	0.583125	model	LO051	72	20230329_161431
1004	0.5575	model	LO051	73	20230329_161431
1005	0.5743750000000001	model	LO051	74	20230329_161431
1006	0.5575	model	LO051	75	20230329_161431
1007	0.5	model	LO051	76	20230329_161431
1008	0.4862499999999999	model	LO051	77	20230329_161431
1009	0.475	model	LO051	78	20230329_161431
1010	0.49375	model	LO051	79	20230329_161431
1011	0.47937499999999994	model	LO051	80	20230329_161431
1012	0.5393749999999999	model	LO051	81	20230329_161431
1013	0.545625	model	LO051	82	20230329_161431
1014	0.5418749999999999	model	LO051	83	20230329_161431
1015	0.5493750000000001	model	LO051	84	20230329_161431
1016	0.600625	model	LO051	85	20230329_161431
1017	0.5818749999999999	model	LO051	86	20230329_161431
1018	0.528125	model	LO051	87	20230329_161431
1019	0.506875	model	LO051	88	20230329_161431
1020	0.48687500000000006	model	LO051	89	20230329_161431
1021	0.5175000000000001	model	LO051	90	20230329_161431
1022	0.47750000000000004	model	LO051	91	20230329_161431
1023	0.456875	model	LO051	92	20230329_161431
1024	0.46499999999999997	model	LO051	93	20230329_161431
1025	0.48	model	LO051	94	20230329_161431
1026	0.48249999999999993	model	LO051	95	20230329_161431
1027	0.44749999999999995	model	LO051	96	20230329_161431
1028	0.47562499999999996	model	LO051	97	20230329_161431
1029	0.4856249999999999	model	LO051	98	20230329_161431
1030	0.45625	model	LO051	99	20230329_161431
1031	0.42374999999999996	model	LO051	100	20230329_161431
1032	0.43624999999999997	model	LO051	101	20230329_161431
1033	0.40625	model	LO051	102	20230329_161431
1034	0.405625	model	LO051	103	20230329_161431
1035	0.41999999999999993	model	LO051	104	20230329_161431
1036	0.41500000000000004	model	LO051	105	20230329_161431
1037	0.405625	model	LO051	106	20230329_161431
1038	0.42062499999999997	model	LO051	107	20230329_161431
1039	0.40124999999999994	model	LO051	108	20230329_161431
1040	0.35625	model	LO051	109	20230329_161431
1041	0.37	model	LO051	110	20230329_161431
1042	0.438125	model	LO051	111	20230329_161431
1043	0.4050000000000001	model	LO051	112	20230329_161431
1044	0.418125	model	LO051	113	20230329_161431
1045	0.41624999999999995	model	LO051	114	20230329_161431
1046	0.43	model	LO051	115	20230329_161431
1047	0.375625	model	LO051	116	20230329_161431
1048	0.39249999999999996	model	LO051	117	20230329_161431
1049	0.36937499999999995	model	LO051	118	20230329_161431
1050	0.39312499999999995	model	LO051	119	20230329_161431
1051	0.399375	model	LO051	120	20230329_161431
1052	0.370625	model	LO051	121	20230329_161431
1053	0.36187499999999995	model	LO051	122	20230329_161431
1054	0.37249999999999994	model	LO051	123	20230329_161431
1055	0.364375	model	LO051	124	20230329_161431
1056	0.38125	model	LO051	125	20230329_161431
1057	0.38625	model	LO051	126	20230329_161431
1058	0.375	model	LO051	127	20230329_161431
1059	0.34562499999999996	model	LO051	128	20230329_161431
1060	0.28625	model	LO051	129	20230329_161431
1061	0.296875	model	LO051	130	20230329_161431
1062	0.3225	model	LO051	131	20230329_161431
1063	0.346875	model	LO051	132	20230329_161431
1064	0.6478125	model	LO068	0	20230831_132717
1065	0.66375	model	LO068	1	20230831_132717
1066	0.7059374999999999	model	LO068	2	20230831_132717
1067	0.7096874999999999	model	LO068	3	20230831_132717
1068	0.77125	model	LO068	4	20230831_132717
1069	0.8159375000000001	model	LO068	5	20230831_132717
1070	0.8462500000000001	model	LO068	6	20230831_132717
1071	0.8756250000000001	model	LO068	7	20230831_132717
1072	0.8696874999999998	model	LO068	8	20230831_132717
1073	0.9053125	model	LO068	9	20230831_132717
1074	0.866875	model	LO068	10	20230831_132717
1075	0.8856249999999999	model	LO068	11	20230831_132717
1076	0.8993749999999998	model	LO068	12	20230831_132717
1077	0.8959375000000002	model	LO068	13	20230831_132717
1078	0.8840625	model	LO068	14	20230831_132717
1079	0.868125	model	LO068	15	20230831_132717
1080	0.8971875	model	LO068	16	20230831_132717
1081	0.90625	model	LO068	17	20230831_132717
1082	0.905	model	LO068	18	20230831_132717
1083	0.8943750000000001	model	LO068	19	20230831_132717
1084	0.9078125	model	LO068	20	20230831_132717
1085	0.9059375	model	LO068	21	20230831_132717
1086	0.9065625	model	LO068	22	20230831_132717
1087	0.905625	model	LO068	23	20230831_132717
1088	0.883125	model	LO068	24	20230831_132717
1089	0.875625	model	LO068	25	20230831_132717
1090	0.9018750000000001	model	LO068	26	20230831_132717
1091	0.896875	model	LO068	27	20230831_132717
1092	0.88125	model	LO068	28	20230831_132717
1093	0.903125	model	LO068	29	20230831_132717
1094	0.8934374999999999	model	LO068	30	20230831_132717
1095	0.9399999999999998	model	LO068	31	20230831_132717
1096	0.925	model	LO068	32	20230831_132717
1097	0.8756250000000001	model	LO068	33	20230831_132717
1098	0.8618749999999998	model	LO068	34	20230831_132717
1099	0.89375	model	LO068	35	20230831_132717
1100	0.8821875	model	LO068	36	20230831_132717
1101	0.8746875	model	LO068	37	20230831_132717
1102	0.8746875	model	LO068	38	20230831_132717
1103	0.86875	model	LO068	39	20230831_132717
1104	0.9046875	model	LO068	40	20230831_132717
1105	0.8865624999999999	model	LO068	41	20230831_132717
1106	0.8756250000000001	model	LO068	42	20230831_132717
1107	0.8931250000000001	model	LO068	43	20230831_132717
1108	0.8925000000000001	model	LO068	44	20230831_132717
1109	0.8881249999999999	model	LO068	45	20230831_132717
1110	0.9015625	model	LO068	46	20230831_132717
1111	0.8865624999999999	model	LO068	47	20230831_132717
1112	0.896875	model	LO068	48	20230831_132717
1113	0.9081249999999998	model	LO068	49	20230831_132717
1114	0.91375	model	LO068	50	20230831_132717
1115	0.9153125	model	LO068	51	20230831_132717
1116	0.9228124999999998	model	LO068	52	20230831_132717
1117	0.9106249999999999	model	LO068	53	20230831_132717
1118	0.9225000000000001	model	LO068	54	20230831_132717
1119	0.921875	model	LO068	55	20230831_132717
1120	0.9053125	model	LO068	56	20230831_132717
1121	0.8931250000000001	model	LO068	57	20230831_132717
1122	0.8862500000000001	model	LO068	58	20230831_132717
1123	0.914375	model	LO068	59	20230831_132717
1124	0.8853125000000001	model	LO068	60	20230831_132717
1125	0.8653124999999999	model	LO068	61	20230831_132717
1126	0.8715624999999999	model	LO068	62	20230831_132717
1127	0.8659375	model	LO068	63	20230831_132717
1128	0.8646874999999999	model	LO068	64	20230831_132717
1129	0.89	model	LO068	65	20230831_132717
1130	0.8915625	model	LO068	66	20230831_132717
1131	0.8865624999999999	model	LO068	67	20230831_132717
1132	0.8946875000000001	model	LO068	68	20230831_132717
1133	0.8665624999999999	model	LO068	69	20230831_132717
1134	0.8587499999999999	model	LO068	70	20230831_132717
1135	0.8265625	model	LO068	71	20230831_132717
1136	0.8171875	model	LO068	72	20230831_132717
1137	0.8225	model	LO068	73	20230831_132717
1138	0.776875	model	LO068	74	20230831_132717
1139	0.7959375	model	LO068	75	20230831_132717
1140	0.7928124999999999	model	LO068	76	20230831_132717
1141	0.8209375	model	LO068	77	20230831_132717
1142	0.8387499999999999	model	LO068	78	20230831_132717
1143	0.835625	model	LO068	79	20230831_132717
1144	0.8534375000000001	model	LO068	80	20230831_132717
1145	0.8240624999999998	model	LO068	81	20230831_132717
1146	0.76	model	LO068	82	20230831_132717
1147	0.7362499999999998	model	LO068	83	20230831_132717
1148	0.750625	model	LO068	84	20230831_132717
1149	0.765	model	LO068	85	20230831_132717
1150	0.74375	model	LO068	86	20230831_132717
1151	0.7353125	model	LO068	87	20230831_132717
1152	0.7359375	model	LO068	88	20230831_132717
1153	0.7415624999999999	model	LO068	89	20230831_132717
1154	0.768125	model	LO068	90	20230831_132717
1155	0.788125	model	LO068	91	20230831_132717
1156	0.7703125	model	LO068	92	20230831_132717
1157	0.7884375	model	LO068	93	20230831_132717
1158	0.78375	model	LO068	94	20230831_132717
1159	0.7628125	model	LO068	95	20230831_132717
1160	0.7603125000000001	model	LO068	96	20230831_132717
1161	0.7534375	model	LO068	97	20230831_132717
1162	0.7587499999999999	model	LO068	98	20230831_132717
1163	0.7581249999999999	model	LO068	99	20230831_132717
1164	0.7418750000000001	model	LO068	100	20230831_132717
1165	0.7309375	model	LO068	101	20230831_132717
1166	0.7709374999999999	model	LO068	102	20230831_132717
1167	0.79875	model	LO068	103	20230831_132717
1168	0.7762499999999999	model	LO068	104	20230831_132717
1169	0.74125	model	LO068	105	20230831_132717
1170	0.76625	model	LO068	106	20230831_132717
1171	0.7771874999999999	model	LO068	107	20230831_132717
1172	0.7671875	model	LO068	108	20230831_132717
1173	0.6865625	model	LO068	109	20230831_132717
1174	0.6696875	model	LO068	110	20230831_132717
1175	0.7240624999999999	model	LO068	111	20230831_132717
1176	0.7371874999999999	model	LO068	112	20230831_132717
1177	0.7009375	model	LO068	113	20230831_132717
1178	0.7234375	model	LO068	114	20230831_132717
1179	0.779375	model	LO068	115	20230831_132717
1180	0.8196874999999999	model	LO068	116	20230831_132717
1181	0.7534375	model	LO068	117	20230831_132717
1182	0.6559375	model	LO068	118	20230831_132717
1183	0.645625	model	LO068	119	20230831_132717
1184	0.6199999999999999	model	LO068	120	20230831_132717
1185	0.6378125	model	LO068	121	20230831_132717
1186	0.6675	model	LO068	122	20230831_132717
1187	0.6587500000000001	model	LO068	123	20230831_132717
1188	0.6634374999999999	model	LO068	124	20230831_132717
1189	0.6171875	model	LO068	125	20230831_132717
1190	0.524375	model	LO068	126	20230831_132717
1191	0.530625	model	LO068	127	20230831_132717
1192	0.54375	model	LO068	128	20230831_132717
1193	0.5599999999999999	model	LO068	129	20230831_132717
1194	0.5178125	model	LO068	130	20230831_132717
1195	0.47750000000000004	model	LO068	131	20230831_132717
1196	0.4578125	model	LO068	132	20230831_132717
1197	0.7478021978021978	model	LO068	0	20230905_115256
1198	0.737603021978022	model	LO068	1	20230905_115256
1199	0.7695398351648352	model	LO068	2	20230905_115256
1200	0.7500686813186813	model	LO068	3	20230905_115256
1201	0.7659684065934066	model	LO068	4	20230905_115256
1202	0.8208791208791208	model	LO068	5	20230905_115256
1203	0.8520947802197802	model	LO068	6	20230905_115256
1204	0.8772321428571429	model	LO068	7	20230905_115256
1205	0.9066277472527471	model	LO068	8	20230905_115256
1206	0.9330357142857142	model	LO068	9	20230905_115256
1207	0.9294986263736262	model	LO068	10	20230905_115256
1208	0.9536057692307693	model	LO068	11	20230905_115256
1209	0.9667925824175825	model	LO068	12	20230905_115256
1210	0.9668269230769232	model	LO068	13	20230905_115256
1211	0.967342032967033	model	LO068	14	20230905_115256
1212	0.9674107142857145	model	LO068	15	20230905_115256
1213	0.9657967032967033	model	LO068	16	20230905_115256
1214	0.9692307692307693	model	LO068	17	20230905_115256
1215	0.9621565934065934	model	LO068	18	20230905_115256
1216	0.9648008241758242	model	LO068	19	20230905_115256
1217	0.9701923076923077	model	LO068	20	20230905_115256
1218	0.9813873626373626	model	LO068	21	20230905_115256
1219	0.9770947802197802	model	LO068	22	20230905_115256
1220	0.9672046703296704	model	LO068	23	20230905_115256
1221	0.9692307692307693	model	LO068	24	20230905_115256
1222	0.9712912087912088	model	LO068	25	20230905_115256
1223	0.9675137362637363	model	LO068	26	20230905_115256
1224	0.968853021978022	model	LO068	27	20230905_115256
1225	0.9795673076923077	model	LO068	28	20230905_115256
1226	0.9809752747252748	model	LO068	29	20230905_115256
1227	0.9844093406593407	model	LO068	30	20230905_115256
1228	0.9748969780219781	model	LO068	31	20230905_115256
1229	0.9753777472527474	model	LO068	32	20230905_115256
1230	0.9656936813186814	model	LO068	33	20230905_115256
1231	0.968956043956044	model	LO068	34	20230905_115256
1232	0.9677197802197803	model	LO068	35	20230905_115256
1233	0.9614354395604398	model	LO068	36	20230905_115256
1234	0.9506868131868131	model	LO068	37	20230905_115256
1235	0.9510645604395606	model	LO068	38	20230905_115256
1236	0.9460851648351648	model	LO068	39	20230905_115256
1237	0.9399725274725274	model	LO068	40	20230905_115256
1238	0.954635989010989	model	LO068	41	20230905_115256
1239	0.9500343406593407	model	LO068	42	20230905_115256
1240	0.9538118131868132	model	LO068	43	20230905_115256
1241	0.9612637362637363	model	LO068	44	20230905_115256
1242	0.9532623626373626	model	LO068	45	20230905_115256
1243	0.9625343406593408	model	LO068	46	20230905_115256
1244	0.9508928571428573	model	LO068	47	20230905_115256
1245	0.939423076923077	model	LO068	48	20230905_115256
1246	0.939010989010989	model	LO068	49	20230905_115256
1247	0.940831043956044	model	LO068	50	20230905_115256
1248	0.946875	model	LO068	51	20230905_115256
1249	0.947081043956044	model	LO068	52	20230905_115256
1250	0.9435782967032967	model	LO068	53	20230905_115256
1251	0.9375343406593405	model	LO068	54	20230905_115256
1252	0.9311469780219781	model	LO068	55	20230905_115256
1253	0.9256524725274726	model	LO068	56	20230905_115256
1254	0.9367445054945055	model	LO068	57	20230905_115256
1255	0.9431662087912089	model	LO068	58	20230905_115256
1256	0.9377403846153847	model	LO068	59	20230905_115256
1257	0.9331043956043956	model	LO068	60	20230905_115256
1258	0.9334134615384617	model	LO068	61	20230905_115256
1259	0.9258928571428571	model	LO068	62	20230905_115256
1260	0.9253434065934065	model	LO068	63	20230905_115256
1261	0.9408653846153847	model	LO068	64	20230905_115256
1262	0.9303914835164836	model	LO068	65	20230905_115256
1263	0.9275755494505497	model	LO068	66	20230905_115256
1264	0.9190247252747252	model	LO068	67	20230905_115256
1265	0.9227335164835164	model	LO068	68	20230905_115256
1266	0.9256524725274726	model	LO068	69	20230905_115256
1267	0.9181318681318682	model	LO068	70	20230905_115256
1268	0.9082417582417582	model	LO068	71	20230905_115256
1269	0.9267857142857142	model	LO068	72	20230905_115256
1270	0.9297733516483518	model	LO068	73	20230905_115256
1271	0.9229739010989011	model	LO068	74	20230905_115256
1272	0.9227335164835164	model	LO068	75	20230905_115256
1273	0.9282280219780219	model	LO068	76	20230905_115256
1274	0.9168269230769232	model	LO068	77	20230905_115256
1275	0.8972527472527473	model	LO068	78	20230905_115256
1276	0.8989354395604394	model	LO068	79	20230905_115256
1277	0.9032967032967033	model	LO068	80	20230905_115256
1278	0.8950892857142858	model	LO068	81	20230905_115256
1279	0.8996565934065934	model	LO068	82	20230905_115256
1280	0.9039491758241759	model	LO068	83	20230905_115256
1281	0.8910370879120879	model	LO068	84	20230905_115256
1282	0.8897321428571429	model	LO068	85	20230905_115256
1283	0.9101304945054945	model	LO068	86	20230905_115256
1284	0.917960164835165	model	LO068	87	20230905_115256
1285	0.8968063186813187	model	LO068	88	20230905_115256
1286	0.9088255494505495	model	LO068	89	20230905_115256
1287	0.907657967032967	model	LO068	90	20230905_115256
1288	0.8780906593406593	model	LO068	91	20230905_115256
1289	0.8717032967032967	model	LO068	92	20230905_115256
1290	0.878914835164835	model	LO068	93	20230905_115256
1291	0.8927884615384617	model	LO068	94	20230905_115256
1292	0.8618475274725274	model	LO068	95	20230905_115256
1293	0.8711538461538462	model	LO068	96	20230905_115256
1294	0.8712912087912088	model	LO068	97	20230905_115256
1295	0.8392513736263736	model	LO068	98	20230905_115256
1296	0.8407280219780219	model	LO068	99	20230905_115256
1297	0.8619848901098901	model	LO068	100	20230905_115256
1298	0.8580700549450551	model	LO068	101	20230905_115256
1299	0.8607486263736265	model	LO068	102	20230905_115256
1300	0.8532623626373625	model	LO068	103	20230905_115256
1301	0.8596497252747254	model	LO068	104	20230905_115256
1302	0.8530906593406593	model	LO068	105	20230905_115256
1303	0.8532280219780219	model	LO068	106	20230905_115256
1304	0.8434065934065934	model	LO068	107	20230905_115256
1305	0.8397321428571429	model	LO068	108	20230905_115256
1306	0.8581043956043957	model	LO068	109	20230905_115256
1307	0.8395947802197803	model	LO068	110	20230905_115256
1308	0.8523008241758243	model	LO068	111	20230905_115256
1309	0.847870879120879	model	LO068	112	20230905_115256
1310	0.8055975274725273	model	LO068	113	20230905_115256
1311	0.8019574175824176	model	LO068	114	20230905_115256
1312	0.8169299450549449	model	LO068	115	20230905_115256
1313	0.8341002747252748	model	LO068	116	20230905_115256
1314	0.8178914835164836	model	LO068	117	20230905_115256
1315	0.8085508241758241	model	LO068	118	20230905_115256
1316	0.8326236263736263	model	LO068	119	20230905_115256
1317	0.8556662087912088	model	LO068	120	20230905_115256
1318	0.819951923076923	model	LO068	121	20230905_115256
1319	0.809581043956044	model	LO068	122	20230905_115256
1320	0.7746565934065934	model	LO068	123	20230905_115256
1321	0.7384271978021978	model	LO068	124	20230905_115256
1322	0.7462225274725275	model	LO068	125	20230905_115256
1323	0.7855769230769231	model	LO068	126	20230905_115256
1324	0.7942651098901099	model	LO068	127	20230905_115256
1325	0.787809065934066	model	LO068	128	20230905_115256
1326	0.7983516483516483	model	LO068	129	20230905_115256
1327	0.7682348901098901	model	LO068	130	20230905_115256
1328	0.783276098901099	model	LO068	131	20230905_115256
1329	0.785782967032967	model	LO068	132	20230905_115256
1330	0.7465401785714285	model	LO068	0	20230906_140350
1331	0.8202008928571427	model	LO068	1	20230906_140350
1332	0.825	model	LO068	2	20230906_140350
1333	0.8574776785714284	model	LO068	3	20230906_140350
1334	0.8780133928571427	model	LO068	4	20230906_140350
1335	0.9149553571428571	model	LO068	5	20230906_140350
1336	0.91328125	model	LO068	6	20230906_140350
1337	0.9239955357142857	model	LO068	7	20230906_140350
1338	0.90859375	model	LO068	8	20230906_140350
1339	0.9347098214285715	model	LO068	9	20230906_140350
1340	0.9577008928571427	model	LO068	10	20230906_140350
1341	0.9683035714285715	model	LO068	11	20230906_140350
1342	0.9606026785714284	model	LO068	12	20230906_140350
1343	0.9765625	model	LO068	13	20230906_140350
1344	0.984375	model	LO068	14	20230906_140350
1345	0.9728794642857143	model	LO068	15	20230906_140350
1346	0.9577008928571427	model	LO068	16	20230906_140350
1347	0.9688616071428571	model	LO068	17	20230906_140350
1348	0.9699776785714285	model	LO068	18	20230906_140350
1349	0.9727678571428571	model	LO068	19	20230906_140350
1350	0.9731026785714285	model	LO068	20	20230906_140350
1351	0.9677455357142858	model	LO068	21	20230906_140350
1352	0.9676339285714286	model	LO068	22	20230906_140350
1353	0.96328125	model	LO068	23	20230906_140350
1354	0.9594866071428573	model	LO068	24	20230906_140350
1355	0.9811383928571429	model	LO068	25	20230906_140350
1356	0.9831473214285715	model	LO068	26	20230906_140350
1357	0.9746651785714284	model	LO068	27	20230906_140350
1358	0.97109375	model	LO068	28	20230906_140350
1359	0.9724330357142857	model	LO068	29	20230906_140350
1360	0.9577008928571429	model	LO068	30	20230906_140350
1361	0.9729910714285716	model	LO068	31	20230906_140350
1362	0.9712053571428572	model	LO068	32	20230906_140350
1363	0.9847098214285713	model	LO068	33	20230906_140350
1364	0.9857142857142858	model	LO068	34	20230906_140350
1365	0.9816964285714287	model	LO068	35	20230906_140350
1366	0.9698660714285715	model	LO068	36	20230906_140350
1367	0.9466517857142858	model	LO068	37	20230906_140350
1368	0.9390625	model	LO068	38	20230906_140350
1369	0.9495535714285713	model	LO068	39	20230906_140350
1370	0.9498883928571429	model	LO068	40	20230906_140350
1371	0.94375	model	LO068	41	20230906_140350
1372	0.9489955357142857	model	LO068	42	20230906_140350
1373	0.9542410714285715	model	LO068	43	20230906_140350
1374	0.9321428571428573	model	LO068	44	20230906_140350
1375	0.9214285714285715	model	LO068	45	20230906_140350
1376	0.9090401785714285	model	LO068	46	20230906_140350
1377	0.9080357142857143	model	LO068	47	20230906_140350
1378	0.8852678571428572	model	LO068	48	20230906_140350
1379	0.8926339285714284	model	LO068	49	20230906_140350
1380	0.8747767857142856	model	LO068	50	20230906_140350
1381	0.8984375	model	LO068	51	20230906_140350
1382	0.9120535714285714	model	LO068	52	20230906_140350
1383	0.8930803571428569	model	LO068	53	20230906_140350
1384	0.8892857142857142	model	LO068	54	20230906_140350
1385	0.9194196428571427	model	LO068	55	20230906_140350
1386	0.9145089285714285	model	LO068	56	20230906_140350
1387	0.8993303571428573	model	LO068	57	20230906_140350
1388	0.9233258928571428	model	LO068	58	20230906_140350
1389	0.9377232142857143	model	LO068	59	20230906_140350
1390	0.9283482142857142	model	LO068	60	20230906_140350
1391	0.8987723214285716	model	LO068	61	20230906_140350
1392	0.9030133928571427	model	LO068	62	20230906_140350
1393	0.8888392857142857	model	LO068	63	20230906_140350
1394	0.8936383928571427	model	LO068	64	20230906_140350
1395	0.8876116071428571	model	LO068	65	20230906_140350
1396	0.9094866071428571	model	LO068	66	20230906_140350
1397	0.9339285714285713	model	LO068	67	20230906_140350
1398	0.8975446428571427	model	LO068	68	20230906_140350
1399	0.8571428571428571	model	LO068	69	20230906_140350
1400	0.8801339285714285	model	LO068	70	20230906_140350
1401	0.8631696428571427	model	LO068	71	20230906_140350
1402	0.8768973214285716	model	LO068	72	20230906_140350
1403	0.9010044642857142	model	LO068	73	20230906_140350
1404	0.8955357142857142	model	LO068	74	20230906_140350
1405	0.9032366071428571	model	LO068	75	20230906_140350
1406	0.8956473214285715	model	LO068	76	20230906_140350
1407	0.9033482142857142	model	LO068	77	20230906_140350
1408	0.8991071428571427	model	LO068	78	20230906_140350
1409	0.8785714285714284	model	LO068	79	20230906_140350
1410	0.9078125	model	LO068	80	20230906_140350
1411	0.9114955357142858	model	LO068	81	20230906_140350
1412	0.8825892857142857	model	LO068	82	20230906_140350
1413	0.8613839285714284	model	LO068	83	20230906_140350
1414	0.8628348214285714	model	LO068	84	20230906_140350
1415	0.8469866071428571	model	LO068	85	20230906_140350
1416	0.8430803571428573	model	LO068	86	20230906_140350
1417	0.8549107142857142	model	LO068	87	20230906_140350
1418	0.841517857142857	model	LO068	88	20230906_140350
1419	0.7934151785714285	model	LO068	89	20230906_140350
1420	0.8066964285714284	model	LO068	90	20230906_140350
1421	0.8276785714285714	model	LO068	91	20230906_140350
1422	0.8219866071428571	model	LO068	92	20230906_140350
1423	0.8014508928571427	model	LO068	93	20230906_140350
1424	0.7869419642857143	model	LO068	94	20230906_140350
1425	0.79375	model	LO068	95	20230906_140350
1426	0.82265625	model	LO068	96	20230906_140350
1427	0.8175223214285714	model	LO068	97	20230906_140350
1428	0.7954241071428572	model	LO068	98	20230906_140350
1429	0.7724330357142857	model	LO068	99	20230906_140350
1430	0.7516741071428571	model	LO068	100	20230906_140350
1431	0.7635044642857143	model	LO068	101	20230906_140350
1432	0.7886160714285714	model	LO068	102	20230906_140350
1433	0.7729910714285714	model	LO068	103	20230906_140350
1434	0.7620535714285713	model	LO068	104	20230906_140350
1435	0.7458705357142857	model	LO068	105	20230906_140350
1436	0.7584821428571429	model	LO068	106	20230906_140350
1437	0.7599330357142857	model	LO068	107	20230906_140350
1438	0.7877232142857142	model	LO068	108	20230906_140350
1439	0.7456473214285714	model	LO068	109	20230906_140350
1440	0.7362723214285715	model	LO068	110	20230906_140350
1441	0.7237723214285714	model	LO068	111	20230906_140350
1442	0.7283482142857143	model	LO068	112	20230906_140350
1443	0.7150669642857143	model	LO068	113	20230906_140350
1444	0.7143973214285715	model	LO068	114	20230906_140350
1445	0.7018973214285713	model	LO068	115	20230906_140350
1446	0.7006696428571428	model	LO068	116	20230906_140350
1447	0.7133928571428572	model	LO068	117	20230906_140350
1448	0.7286830357142857	model	LO068	118	20230906_140350
1449	0.7181919642857142	model	LO068	119	20230906_140350
1450	0.7206473214285714	model	LO068	120	20230906_140350
1451	0.7322544642857143	model	LO068	121	20230906_140350
1452	0.7437499999999999	model	LO068	122	20230906_140350
1453	0.7536830357142856	model	LO068	123	20230906_140350
1454	0.7427455357142857	model	LO068	124	20230906_140350
1455	0.7389508928571429	model	LO068	125	20230906_140350
1456	0.7440848214285714	model	LO068	126	20230906_140350
1457	0.6897321428571429	model	LO068	127	20230906_140350
1458	0.6818080357142857	model	LO068	128	20230906_140350
1459	0.6947544642857142	model	LO068	129	20230906_140350
1460	0.6806919642857142	model	LO068	130	20230906_140350
1461	0.6603794642857143	model	LO068	131	20230906_140350
1462	0.6253348214285713	model	LO068	132	20230906_140350
1463	0.6186383928571428	model	LO068	0	20230911_154649
1464	0.6123883928571429	model	LO068	1	20230911_154649
1465	0.63515625	model	LO068	2	20230911_154649
1466	0.7010044642857143	model	LO068	3	20230911_154649
1467	0.7858258928571429	model	LO068	4	20230911_154649
1468	0.7978794642857142	model	LO068	5	20230911_154649
1469	0.86328125	model	LO068	6	20230911_154649
1470	0.8918526785714285	model	LO068	7	20230911_154649
1471	0.8936383928571427	model	LO068	8	20230911_154649
1472	0.9125	model	LO068	9	20230911_154649
1473	0.9282366071428572	model	LO068	10	20230911_154649
1474	0.9389508928571427	model	LO068	11	20230911_154649
1475	0.9453125	model	LO068	12	20230911_154649
1476	0.9418526785714285	model	LO068	13	20230911_154649
1477	0.9410714285714284	model	LO068	14	20230911_154649
1478	0.9327008928571429	model	LO068	15	20230911_154649
1479	0.9568080357142857	model	LO068	16	20230911_154649
1480	0.9747767857142857	model	LO068	17	20230911_154649
1481	0.9737723214285715	model	LO068	18	20230911_154649
1482	0.9805803571428571	model	LO068	19	20230911_154649
1483	0.9873883928571427	model	LO068	20	20230911_154649
1484	0.9763392857142857	model	LO068	21	20230911_154649
1485	0.9797991071428571	model	LO068	22	20230911_154649
1486	0.971875	model	LO068	23	20230911_154649
1487	0.9747767857142857	model	LO068	24	20230911_154649
1488	0.9844866071428573	model	LO068	25	20230911_154649
1489	0.9741071428571428	model	LO068	26	20230911_154649
1490	0.9599330357142858	model	LO068	27	20230911_154649
1491	0.95078125	model	LO068	28	20230911_154649
1492	0.9457589285714285	model	LO068	29	20230911_154649
1493	0.9571428571428573	model	LO068	30	20230911_154649
1494	0.9496651785714285	model	LO068	31	20230911_154649
1495	0.94140625	model	LO068	32	20230911_154649
1496	0.9198660714285716	model	LO068	33	20230911_154649
1497	0.91484375	model	LO068	34	20230911_154649
1498	0.9255580357142857	model	LO068	35	20230911_154649
1499	0.9143973214285713	model	LO068	36	20230911_154649
1500	0.9362723214285715	model	LO068	37	20230911_154649
1501	0.9318080357142857	model	LO068	38	20230911_154649
1502	0.92578125	model	LO068	39	20230911_154649
1503	0.9196428571428571	model	LO068	40	20230911_154649
1504	0.9245535714285713	model	LO068	41	20230911_154649
1505	0.9342633928571427	model	LO068	42	20230911_154649
1506	0.9245535714285713	model	LO068	43	20230911_154649
1507	0.9265625	model	LO068	44	20230911_154649
1508	0.9174107142857142	model	LO068	45	20230911_154649
1509	0.9341517857142858	model	LO068	46	20230911_154649
1510	0.9393973214285716	model	LO068	47	20230911_154649
1511	0.9407366071428573	model	LO068	48	20230911_154649
1512	0.9347098214285715	model	LO068	49	20230911_154649
1513	0.9520089285714285	model	LO068	50	20230911_154649
1514	0.9370535714285715	model	LO068	51	20230911_154649
1515	0.9409598214285715	model	LO068	52	20230911_154649
1516	0.91953125	model	LO068	53	20230911_154649
1517	0.9231026785714285	model	LO068	54	20230911_154649
1518	0.9409598214285715	model	LO068	55	20230911_154649
1519	0.9231026785714285	model	LO068	56	20230911_154649
1520	0.9012276785714285	model	LO068	57	20230911_154649
1521	0.8947544642857143	model	LO068	58	20230911_154649
1522	0.8911830357142858	model	LO068	59	20230911_154649
1523	0.8890625	model	LO068	60	20230911_154649
1524	0.8925223214285716	model	LO068	61	20230911_154649
1525	0.9088169642857142	model	LO068	62	20230911_154649
1526	0.9318080357142857	model	LO068	63	20230911_154649
1527	0.90546875	model	LO068	64	20230911_154649
1528	0.8790178571428571	model	LO068	65	20230911_154649
1529	0.8852678571428572	model	LO068	66	20230911_154649
1530	0.8907366071428571	model	LO068	67	20230911_154649
1531	0.8863839285714287	model	LO068	68	20230911_154649
1532	0.8888392857142857	model	LO068	69	20230911_154649
1533	0.88671875	model	LO068	70	20230911_154649
1534	0.8415178571428571	model	LO068	71	20230911_154649
1535	0.8381696428571429	model	LO068	72	20230911_154649
1536	0.8450892857142858	model	LO068	73	20230911_154649
1537	0.8256696428571427	model	LO068	74	20230911_154649
1538	0.8295758928571427	model	LO068	75	20230911_154649
1539	0.8268973214285715	model	LO068	76	20230911_154649
1540	0.8145089285714284	model	LO068	77	20230911_154649
1541	0.82421875	model	LO068	78	20230911_154649
1542	0.8212053571428571	model	LO068	79	20230911_154649
1543	0.8366071428571427	model	LO068	80	20230911_154649
1544	0.8361607142857143	model	LO068	81	20230911_154649
1545	0.86640625	model	LO068	82	20230911_154649
1546	0.8440848214285716	model	LO068	83	20230911_154649
1547	0.8159598214285714	model	LO068	84	20230911_154649
1548	0.8530133928571427	model	LO068	85	20230911_154649
1549	0.8459821428571427	model	LO068	86	20230911_154649
1550	0.8299107142857143	model	LO068	87	20230911_154649
1551	0.8363839285714285	model	LO068	88	20230911_154649
1552	0.83984375	model	LO068	89	20230911_154649
1553	0.8209821428571427	model	LO068	90	20230911_154649
1554	0.7782366071428571	model	LO068	91	20230911_154649
1555	0.8042410714285714	model	LO068	92	20230911_154649
1556	0.8188616071428572	model	LO068	93	20230911_154649
1557	0.8010044642857143	model	LO068	94	20230911_154649
1558	0.7958705357142858	model	LO068	95	20230911_154649
1559	0.8216517857142858	model	LO068	96	20230911_154649
1560	0.8341517857142857	model	LO068	97	20230911_154649
1561	0.8431919642857142	model	LO068	98	20230911_154649
1562	0.8162946428571427	model	LO068	99	20230911_154649
1563	0.8150669642857142	model	LO068	100	20230911_154649
1564	0.8161830357142857	model	LO068	101	20230911_154649
1565	0.7988839285714285	model	LO068	102	20230911_154649
1566	0.7878348214285713	model	LO068	103	20230911_154649
1567	0.7824776785714286	model	LO068	104	20230911_154649
1568	0.7959821428571429	model	LO068	105	20230911_154649
1569	0.7890625	model	LO068	106	20230911_154649
1570	0.7677455357142857	model	LO068	107	20230911_154649
1571	0.7881696428571429	model	LO068	108	20230911_154649
1572	0.7723214285714285	model	LO068	109	20230911_154649
1573	0.7689732142857142	model	LO068	110	20230911_154649
1574	0.7491071428571429	model	LO068	111	20230911_154649
1575	0.7543526785714285	model	LO068	112	20230911_154649
1576	0.78828125	model	LO068	113	20230911_154649
1577	0.7774553571428571	model	LO068	114	20230911_154649
1578	0.7869419642857143	model	LO068	115	20230911_154649
1579	0.7832589285714285	model	LO068	116	20230911_154649
1580	0.7340401785714284	model	LO068	117	20230911_154649
1581	0.7550223214285714	model	LO068	118	20230911_154649
1582	0.7991071428571429	model	LO068	119	20230911_154649
1583	0.7467633928571429	model	LO068	120	20230911_154649
1584	0.7379464285714286	model	LO068	121	20230911_154649
1585	0.7457589285714284	model	LO068	122	20230911_154649
1586	0.7462053571428571	model	LO068	123	20230911_154649
1587	0.7549107142857142	model	LO068	124	20230911_154649
1588	0.7713169642857143	model	LO068	125	20230911_154649
1589	0.7679687499999999	model	LO068	126	20230911_154649
1590	0.7232142857142858	model	LO068	127	20230911_154649
1591	0.7111607142857143	model	LO068	128	20230911_154649
1592	0.6981026785714286	model	LO068	129	20230911_154649
1593	0.6612723214285714	model	LO068	130	20230911_154649
1594	0.6494419642857142	model	LO068	131	20230911_154649
1595	0.6422991071428571	model	LO068	132	20230911_154649
1596	0.7897727272727273	model	LO069	0	20240102_125134
1597	0.7937500000000001	model	LO069	1	20240102_125134
1598	0.8232954545454547	model	LO069	2	20240102_125134
1599	0.84375	model	LO069	3	20240102_125134
1600	0.8818181818181818	model	LO069	4	20240102_125134
1601	0.9073863636363637	model	LO069	5	20240102_125134
1602	0.9323863636363636	model	LO069	6	20240102_125134
1603	0.9392045454545453	model	LO069	7	20240102_125134
1604	0.93125	model	LO069	8	20240102_125134
1605	0.9448863636363637	model	LO069	9	20240102_125134
1606	0.9454545454545453	model	LO069	10	20240102_125134
1607	0.9454545454545453	model	LO069	11	20240102_125134
1608	0.946590909090909	model	LO069	12	20240102_125134
1609	0.9511363636363637	model	LO069	13	20240102_125134
1610	0.95625	model	LO069	14	20240102_125134
1611	0.9630681818181819	model	LO069	15	20240102_125134
1612	0.9551136363636363	model	LO069	16	20240102_125134
1613	0.9630681818181819	model	LO069	17	20240102_125134
1614	0.9494318181818182	model	LO069	18	20240102_125134
1615	0.9431818181818181	model	LO069	19	20240102_125134
1616	0.9289772727272727	model	LO069	20	20240102_125134
1617	0.93125	model	LO069	21	20240102_125134
1618	0.9261363636363636	model	LO069	22	20240102_125134
1619	0.940909090909091	model	LO069	23	20240102_125134
1620	0.9596590909090909	model	LO069	24	20240102_125134
1621	0.9397727272727273	model	LO069	25	20240102_125134
1622	0.9267045454545455	model	LO069	26	20240102_125134
1623	0.9204545454545455	model	LO069	27	20240102_125134
1624	0.927840909090909	model	LO069	28	20240102_125134
1625	0.9232954545454547	model	LO069	29	20240102_125134
1626	0.9085227272727273	model	LO069	30	20240102_125134
1627	0.88125	model	LO069	31	20240102_125134
1628	0.8778409090909092	model	LO069	32	20240102_125134
1629	0.8727272727272727	model	LO069	33	20240102_125134
1630	0.8511363636363637	model	LO069	34	20240102_125134
1631	0.8556818181818182	model	LO069	35	20240102_125134
1632	0.8556818181818183	model	LO069	36	20240102_125134
1633	0.8670454545454547	model	LO069	37	20240102_125134
1634	0.8568181818181818	model	LO069	38	20240102_125134
1635	0.8392045454545454	model	LO069	39	20240102_125134
1636	0.8119318181818184	model	LO069	40	20240102_125134
1637	0.8005681818181818	model	LO069	41	20240102_125134
1638	0.7829545454545455	model	LO069	42	20240102_125134
1639	0.775	model	LO069	43	20240102_125134
1640	0.7863636363636364	model	LO069	44	20240102_125134
1641	0.8119318181818181	model	LO069	45	20240102_125134
1642	0.7823863636363637	model	LO069	46	20240102_125134
1643	0.8028409090909092	model	LO069	47	20240102_125134
1644	0.7914772727272729	model	LO069	48	20240102_125134
1645	0.8	model	LO069	49	20240102_125134
1646	0.8102272727272727	model	LO069	50	20240102_125134
1647	0.7761363636363636	model	LO069	51	20240102_125134
1648	0.7767045454545455	model	LO069	52	20240102_125134
1649	0.772159090909091	model	LO069	53	20240102_125134
1650	0.7710227272727274	model	LO069	54	20240102_125134
1651	0.7767045454545455	model	LO069	55	20240102_125134
1652	0.7835227272727273	model	LO069	56	20240102_125134
1653	0.7988636363636363	model	LO069	57	20240102_125134
1654	0.8125	model	LO069	58	20240102_125134
1655	0.7869318181818183	model	LO069	59	20240102_125134
1656	0.7789772727272728	model	LO069	60	20240102_125134
1657	0.7528409090909092	model	LO069	61	20240102_125134
1658	0.7778409090909092	model	LO069	62	20240102_125134
1659	0.7698863636363636	model	LO069	63	20240102_125134
1660	0.7630681818181819	model	LO069	64	20240102_125134
1661	0.7670454545454547	model	LO069	65	20240102_125134
1662	0.7352272727272728	model	LO069	66	20240102_125134
1663	0.7068181818181819	model	LO069	67	20240102_125134
1664	0.7278409090909091	model	LO069	68	20240102_125134
1665	0.7801136363636363	model	LO069	69	20240102_125134
1666	0.7875000000000001	model	LO069	70	20240102_125134
1667	0.7051136363636366	model	LO069	71	20240102_125134
1668	0.7176136363636364	model	LO069	72	20240102_125134
1669	0.69375	model	LO069	73	20240102_125134
1670	0.7176136363636364	model	LO069	74	20240102_125134
1671	0.7420454545454547	model	LO069	75	20240102_125134
1672	0.772159090909091	model	LO069	76	20240102_125134
1673	0.778409090909091	model	LO069	77	20240102_125134
1674	0.7664772727272728	model	LO069	78	20240102_125134
1675	0.7607954545454546	model	LO069	79	20240102_125134
1676	0.7664772727272727	model	LO069	80	20240102_125134
1677	0.7715909090909092	model	LO069	81	20240102_125134
1678	0.7806818181818183	model	LO069	82	20240102_125134
1679	0.778409090909091	model	LO069	83	20240102_125134
1680	0.7482954545454547	model	LO069	84	20240102_125134
1681	0.7579545454545455	model	LO069	85	20240102_125134
1682	0.7357954545454546	model	LO069	86	20240102_125134
1683	0.7181818181818183	model	LO069	87	20240102_125134
1684	0.765909090909091	model	LO069	88	20240102_125134
1685	0.759659090909091	model	LO069	89	20240102_125134
1686	0.7454545454545455	model	LO069	90	20240102_125134
1687	0.728409090909091	model	LO069	91	20240102_125134
1688	0.7267045454545455	model	LO069	92	20240102_125134
1689	0.696590909090909	model	LO069	93	20240102_125134
1690	0.684659090909091	model	LO069	94	20240102_125134
1691	0.6892045454545455	model	LO069	95	20240102_125134
1692	0.690909090909091	model	LO069	96	20240102_125134
1693	0.6897727272727273	model	LO069	97	20240102_125134
1694	0.690909090909091	model	LO069	98	20240102_125134
1695	0.6852272727272728	model	LO069	99	20240102_125134
1696	0.7011363636363637	model	LO069	100	20240102_125134
1697	0.7301136363636365	model	LO069	101	20240102_125134
1698	0.678409090909091	model	LO069	102	20240102_125134
1699	0.7079545454545455	model	LO069	103	20240102_125134
1700	0.7085227272727274	model	LO069	104	20240102_125134
1701	0.7051136363636366	model	LO069	105	20240102_125134
1702	0.6914772727272729	model	LO069	106	20240102_125134
1703	0.7028409090909091	model	LO069	107	20240102_125134
1704	0.697159090909091	model	LO069	108	20240102_125134
1705	0.7153409090909092	model	LO069	109	20240102_125134
1706	0.7363636363636364	model	LO069	110	20240102_125134
1707	0.6755681818181818	model	LO069	111	20240102_125134
1708	0.7068181818181819	model	LO069	112	20240102_125134
1709	0.7045454545454547	model	LO069	113	20240102_125134
1710	0.7119318181818182	model	LO069	114	20240102_125134
1711	0.7079545454545455	model	LO069	115	20240102_125134
1712	0.6886363636363637	model	LO069	116	20240102_125134
1713	0.6965909090909091	model	LO069	117	20240102_125134
1714	0.7022727272727274	model	LO069	118	20240102_125134
1715	0.7107954545454546	model	LO069	119	20240102_125134
1716	0.6732954545454546	model	LO069	120	20240102_125134
1717	0.68125	model	LO069	121	20240102_125134
1718	0.6852272727272728	model	LO069	122	20240102_125134
1719	0.6431818181818182	model	LO069	123	20240102_125134
1720	0.6488636363636363	model	LO069	124	20240102_125134
1721	0.6539772727272728	model	LO069	125	20240102_125134
1722	0.665909090909091	model	LO069	126	20240102_125134
1723	0.6698863636363637	model	LO069	127	20240102_125134
1724	0.675	model	LO069	128	20240102_125134
1725	0.6590909090909091	model	LO069	129	20240102_125134
1726	0.6335227272727273	model	LO069	130	20240102_125134
1727	0.6272727272727272	model	LO069	131	20240102_125134
1728	0.6204545454545454	model	LO069	132	20240102_125134
1729	0.7214285714285713	model	LO069	0	20231212_135211
1730	0.7723214285714285	model	LO069	1	20231212_135211
1731	0.8267857142857142	model	LO069	2	20231212_135211
1732	0.8410714285714285	model	LO069	3	20231212_135211
1733	0.88125	model	LO069	4	20231212_135211
1734	0.894642857142857	model	LO069	5	20231212_135211
1735	0.9017857142857142	model	LO069	6	20231212_135211
1736	0.9383928571428571	model	LO069	7	20231212_135211
1737	0.94375	model	LO069	8	20231212_135211
1738	0.9464285714285715	model	LO069	9	20231212_135211
1739	0.9607142857142857	model	LO069	10	20231212_135211
1740	0.9508928571428573	model	LO069	11	20231212_135211
1741	0.95	model	LO069	12	20231212_135211
1742	0.9589285714285716	model	LO069	13	20231212_135211
1743	0.9526785714285714	model	LO069	14	20231212_135211
1744	0.9625	model	LO069	15	20231212_135211
1745	0.9535714285714285	model	LO069	16	20231212_135211
1746	0.9535714285714286	model	LO069	17	20231212_135211
1747	0.9348214285714287	model	LO069	18	20231212_135211
1748	0.9446428571428571	model	LO069	19	20231212_135211
1749	0.9508928571428571	model	LO069	20	20231212_135211
1750	0.9517857142857142	model	LO069	21	20231212_135211
1751	0.9258928571428571	model	LO069	22	20231212_135211
1752	0.9383928571428571	model	LO069	23	20231212_135211
1753	0.9348214285714287	model	LO069	24	20231212_135211
1754	0.9446428571428571	model	LO069	25	20231212_135211
1755	0.9392857142857143	model	LO069	26	20231212_135211
1756	0.9375	model	LO069	27	20231212_135211
1757	0.9205357142857142	model	LO069	28	20231212_135211
1758	0.9080357142857143	model	LO069	29	20231212_135211
1759	0.9026785714285716	model	LO069	30	20231212_135211
1760	0.8401785714285713	model	LO069	31	20231212_135211
1761	0.8366071428571427	model	LO069	32	20231212_135211
1762	0.8258928571428571	model	LO069	33	20231212_135211
1763	0.8285714285714285	model	LO069	34	20231212_135211
1764	0.8276785714285714	model	LO069	35	20231212_135211
1765	0.8098214285714285	model	LO069	36	20231212_135211
1766	0.8232142857142858	model	LO069	37	20231212_135211
1767	0.8392857142857142	model	LO069	38	20231212_135211
1768	0.84375	model	LO069	39	20231212_135211
1769	0.8464285714285713	model	LO069	40	20231212_135211
1770	0.8205357142857143	model	LO069	41	20231212_135211
1771	0.8419642857142857	model	LO069	42	20231212_135211
1772	0.8357142857142857	model	LO069	43	20231212_135211
1773	0.8214285714285714	model	LO069	44	20231212_135211
1774	0.8223214285714284	model	LO069	45	20231212_135211
1775	0.8339285714285714	model	LO069	46	20231212_135211
1776	0.8339285714285714	model	LO069	47	20231212_135211
1777	0.8357142857142856	model	LO069	48	20231212_135211
1778	0.8339285714285716	model	LO069	49	20231212_135211
1779	0.8053571428571427	model	LO069	50	20231212_135211
1780	0.8035714285714285	model	LO069	51	20231212_135211
1781	0.8160714285714284	model	LO069	52	20231212_135211
1782	0.8196428571428569	model	LO069	53	20231212_135211
1783	0.7892857142857143	model	LO069	54	20231212_135211
1784	0.8071428571428569	model	LO069	55	20231212_135211
1785	0.7964285714285714	model	LO069	56	20231212_135211
1786	0.8098214285714285	model	LO069	57	20231212_135211
1787	0.8026785714285714	model	LO069	58	20231212_135211
1788	0.8169642857142856	model	LO069	59	20231212_135211
1789	0.7964285714285714	model	LO069	60	20231212_135211
1790	0.7874999999999999	model	LO069	61	20231212_135211
1791	0.8178571428571427	model	LO069	62	20231212_135211
1792	0.8294642857142858	model	LO069	63	20231212_135211
1793	0.8098214285714285	model	LO069	64	20231212_135211
1794	0.8107142857142856	model	LO069	65	20231212_135211
1795	0.8160714285714284	model	LO069	66	20231212_135211
1796	0.7982142857142855	model	LO069	67	20231212_135211
1797	0.7892857142857141	model	LO069	68	20231212_135211
1798	0.7660714285714285	model	LO069	69	20231212_135211
1799	0.79375	model	LO069	70	20231212_135211
1800	0.7919642857142858	model	LO069	71	20231212_135211
1801	0.7830357142857143	model	LO069	72	20231212_135211
1802	0.7866071428571428	model	LO069	73	20231212_135211
1803	0.8026785714285716	model	LO069	74	20231212_135211
1804	0.7919642857142857	model	LO069	75	20231212_135211
1805	0.7580357142857143	model	LO069	76	20231212_135211
1806	0.7491071428571429	model	LO069	77	20231212_135211
1807	0.7419642857142856	model	LO069	78	20231212_135211
1808	0.7714285714285714	model	LO069	79	20231212_135211
1809	0.7973214285714285	model	LO069	80	20231212_135211
1810	0.8044642857142856	model	LO069	81	20231212_135211
1811	0.8205357142857143	model	LO069	82	20231212_135211
1812	0.81875	model	LO069	83	20231212_135211
1813	0.8026785714285714	model	LO069	84	20231212_135211
1814	0.7999999999999999	model	LO069	85	20231212_135211
1815	0.7982142857142858	model	LO069	86	20231212_135211
1816	0.7705357142857142	model	LO069	87	20231212_135211
1817	0.7544642857142857	model	LO069	88	20231212_135211
1818	0.7705357142857142	model	LO069	89	20231212_135211
1819	0.7910714285714284	model	LO069	90	20231212_135211
1820	0.7830357142857143	model	LO069	91	20231212_135211
1821	0.7491071428571427	model	LO069	92	20231212_135211
1822	0.7607142857142856	model	LO069	93	20231212_135211
1823	0.7625	model	LO069	94	20231212_135211
1824	0.7669642857142855	model	LO069	95	20231212_135211
1825	0.7812499999999999	model	LO069	96	20231212_135211
1826	0.7821428571428571	model	LO069	97	20231212_135211
1827	0.7214285714285713	model	LO069	98	20231212_135211
1828	0.6982142857142857	model	LO069	99	20231212_135211
1829	0.7107142857142857	model	LO069	100	20231212_135211
1830	0.7107142857142856	model	LO069	101	20231212_135211
1831	0.7160714285714286	model	LO069	102	20231212_135211
1832	0.7089285714285714	model	LO069	103	20231212_135211
1833	0.6892857142857143	model	LO069	104	20231212_135211
1834	0.7357142857142857	model	LO069	105	20231212_135211
1835	0.7401785714285714	model	LO069	106	20231212_135211
1836	0.7214285714285713	model	LO069	107	20231212_135211
1837	0.6848214285714286	model	LO069	108	20231212_135211
1838	0.6723214285714285	model	LO069	109	20231212_135211
1839	0.7053571428571428	model	LO069	110	20231212_135211
1840	0.6830357142857142	model	LO069	111	20231212_135211
1841	0.6785714285714285	model	LO069	112	20231212_135211
1842	0.6392857142857142	model	LO069	113	20231212_135211
1843	0.6571428571428571	model	LO069	114	20231212_135211
1844	0.6678571428571429	model	LO069	115	20231212_135211
1845	0.657142857142857	model	LO069	116	20231212_135211
1846	0.6187499999999999	model	LO069	117	20231212_135211
1847	0.6348214285714285	model	LO069	118	20231212_135211
1848	0.625	model	LO069	119	20231212_135211
1849	0.6741071428571428	model	LO069	120	20231212_135211
1850	0.6517857142857142	model	LO069	121	20231212_135211
1851	0.6464285714285714	model	LO069	122	20231212_135211
1852	0.6223214285714285	model	LO069	123	20231212_135211
1853	0.6544642857142857	model	LO069	124	20231212_135211
1854	0.6553571428571427	model	LO069	125	20231212_135211
1855	0.6598214285714284	model	LO069	126	20231212_135211
1856	0.6401785714285714	model	LO069	127	20231212_135211
1857	0.6241071428571427	model	LO069	128	20231212_135211
1858	0.6330357142857143	model	LO069	129	20231212_135211
1859	0.5830357142857142	model	LO069	130	20231212_135211
1860	0.594642857142857	model	LO069	131	20231212_135211
1861	0.6017857142857143	model	LO069	132	20231212_135211
1862	0.7366071428571429	model	LO069	0	20231227_105006
1863	0.7392857142857142	model	LO069	1	20231227_105006
1864	0.7857142857142856	model	LO069	2	20231227_105006
1865	0.8151785714285713	model	LO069	3	20231227_105006
1866	0.86875	model	LO069	4	20231227_105006
1867	0.8901785714285714	model	LO069	5	20231227_105006
1868	0.9035714285714285	model	LO069	6	20231227_105006
1869	0.925	model	LO069	7	20231227_105006
1870	0.93125	model	LO069	8	20231227_105006
1871	0.9303571428571429	model	LO069	9	20231227_105006
1872	0.9348214285714287	model	LO069	10	20231227_105006
1873	0.9535714285714286	model	LO069	11	20231227_105006
1874	0.9267857142857142	model	LO069	12	20231227_105006
1875	0.9142857142857143	model	LO069	13	20231227_105006
1876	0.9303571428571427	model	LO069	14	20231227_105006
1877	0.9776785714285715	model	LO069	15	20231227_105006
1878	0.9776785714285715	model	LO069	16	20231227_105006
1879	0.9741071428571428	model	LO069	17	20231227_105006
1880	0.9678571428571429	model	LO069	18	20231227_105006
1881	0.950892857142857	model	LO069	19	20231227_105006
1882	0.9446428571428571	model	LO069	20	20231227_105006
1883	0.9357142857142856	model	LO069	21	20231227_105006
1884	0.9616071428571427	model	LO069	22	20231227_105006
1885	0.9526785714285715	model	LO069	23	20231227_105006
1886	0.9401785714285713	model	LO069	24	20231227_105006
1887	0.9089285714285713	model	LO069	25	20231227_105006
1888	0.9008928571428569	model	LO069	26	20231227_105006
1889	0.8607142857142858	model	LO069	27	20231227_105006
1890	0.8607142857142855	model	LO069	28	20231227_105006
1891	0.90625	model	LO069	29	20231227_105006
1892	0.8624999999999998	model	LO069	30	20231227_105006
1893	0.8419642857142857	model	LO069	31	20231227_105006
1894	0.8196428571428569	model	LO069	32	20231227_105006
1895	0.8464285714285713	model	LO069	33	20231227_105006
1896	0.8348214285714285	model	LO069	34	20231227_105006
1897	0.84375	model	LO069	35	20231227_105006
1898	0.8616071428571427	model	LO069	36	20231227_105006
1899	0.8508928571428569	model	LO069	37	20231227_105006
1900	0.8339285714285714	model	LO069	38	20231227_105006
1901	0.8473214285714284	model	LO069	39	20231227_105006
1902	0.85625	model	LO069	40	20231227_105006
1903	0.8446428571428569	model	LO069	41	20231227_105006
1904	0.8410714285714287	model	LO069	42	20231227_105006
1905	0.8616071428571427	model	LO069	43	20231227_105006
1906	0.8339285714285714	model	LO069	44	20231227_105006
1907	0.8267857142857142	model	LO069	45	20231227_105006
1908	0.8285714285714285	model	LO069	46	20231227_105006
1909	0.8598214285714285	model	LO069	47	20231227_105006
1910	0.85625	model	LO069	48	20231227_105006
1911	0.8098214285714285	model	LO069	49	20231227_105006
1912	0.7973214285714285	model	LO069	50	20231227_105006
1913	0.8160714285714284	model	LO069	51	20231227_105006
1914	0.8151785714285713	model	LO069	52	20231227_105006
1915	0.7821428571428571	model	LO069	53	20231227_105006
1916	0.8044642857142856	model	LO069	54	20231227_105006
1917	0.8053571428571427	model	LO069	55	20231227_105006
1918	0.8366071428571427	model	LO069	56	20231227_105006
1919	0.8089285714285713	model	LO069	57	20231227_105006
1920	0.7812499999999999	model	LO069	58	20231227_105006
1921	0.7964285714285714	model	LO069	59	20231227_105006
1922	0.8383928571428569	model	LO069	60	20231227_105006
1923	0.85	model	LO069	61	20231227_105006
1924	0.8294642857142855	model	LO069	62	20231227_105006
1925	0.8044642857142857	model	LO069	63	20231227_105006
1926	0.8035714285714285	model	LO069	64	20231227_105006
1927	0.8232142857142858	model	LO069	65	20231227_105006
1928	0.8464285714285713	model	LO069	66	20231227_105006
1929	0.8205357142857143	model	LO069	67	20231227_105006
1930	0.825	model	LO069	68	20231227_105006
1931	0.8133928571428571	model	LO069	69	20231227_105006
1932	0.8133928571428571	model	LO069	70	20231227_105006
1933	0.6955357142857143	model	LO069	71	20231227_105006
1934	0.7142857142857142	model	LO069	72	20231227_105006
1935	0.6794642857142856	model	LO069	73	20231227_105006
1936	0.6544642857142857	model	LO069	74	20231227_105006
1937	0.6741071428571429	model	LO069	75	20231227_105006
1938	0.6758928571428571	model	LO069	76	20231227_105006
1939	0.6821428571428572	model	LO069	77	20231227_105006
1940	0.66875	model	LO069	78	20231227_105006
1941	0.6464285714285714	model	LO069	79	20231227_105006
1942	0.6571428571428571	model	LO069	80	20231227_105006
1943	0.6919642857142857	model	LO069	81	20231227_105006
1944	0.682142857142857	model	LO069	82	20231227_105006
1945	0.7160714285714285	model	LO069	83	20231227_105006
1946	0.6946428571428571	model	LO069	84	20231227_105006
1947	0.6928571428571428	model	LO069	85	20231227_105006
1948	0.6946428571428571	model	LO069	86	20231227_105006
1949	0.6839285714285713	model	LO069	87	20231227_105006
1950	0.6848214285714286	model	LO069	88	20231227_105006
1951	0.6499999999999999	model	LO069	89	20231227_105006
1952	0.6651785714285714	model	LO069	90	20231227_105006
1953	0.6723214285714285	model	LO069	91	20231227_105006
1954	0.6473214285714285	model	LO069	92	20231227_105006
1955	0.6383928571428571	model	LO069	93	20231227_105006
1956	0.6267857142857143	model	LO069	94	20231227_105006
1957	0.6473214285714286	model	LO069	95	20231227_105006
1958	0.6276785714285713	model	LO069	96	20231227_105006
1959	0.5866071428571429	model	LO069	97	20231227_105006
1960	0.5732142857142857	model	LO069	98	20231227_105006
1961	0.5866071428571428	model	LO069	99	20231227_105006
1962	0.5616071428571429	model	LO069	100	20231227_105006
1963	0.5660714285714286	model	LO069	101	20231227_105006
1964	0.5910714285714285	model	LO069	102	20231227_105006
1965	0.5928571428571429	model	LO069	103	20231227_105006
1966	0.5785714285714285	model	LO069	104	20231227_105006
1967	0.5607142857142857	model	LO069	105	20231227_105006
1968	0.5535714285714285	model	LO069	106	20231227_105006
1969	0.5580357142857142	model	LO069	107	20231227_105006
1970	0.5955357142857143	model	LO069	108	20231227_105006
1971	0.60625	model	LO069	109	20231227_105006
1972	0.5919642857142857	model	LO069	110	20231227_105006
1973	0.6080357142857142	model	LO069	111	20231227_105006
1974	0.6267857142857143	model	LO069	112	20231227_105006
1975	0.6303571428571428	model	LO069	113	20231227_105006
1976	0.6232142857142856	model	LO069	114	20231227_105006
1977	0.5758928571428571	model	LO069	115	20231227_105006
1978	0.5794642857142857	model	LO069	116	20231227_105006
1979	0.5607142857142856	model	LO069	117	20231227_105006
1980	0.5455357142857142	model	LO069	118	20231227_105006
1981	0.5714285714285714	model	LO069	119	20231227_105006
1982	0.6	model	LO069	120	20231227_105006
1983	0.5785714285714285	model	LO069	121	20231227_105006
1984	0.5508928571428571	model	LO069	122	20231227_105006
1985	0.5267857142857142	model	LO069	123	20231227_105006
1986	0.5294642857142857	model	LO069	124	20231227_105006
1987	0.5392857142857143	model	LO069	125	20231227_105006
1988	0.5232142857142857	model	LO069	126	20231227_105006
1989	0.5125	model	LO069	127	20231227_105006
1990	0.5392857142857143	model	LO069	128	20231227_105006
1991	0.5517857142857142	model	LO069	129	20231227_105006
1992	0.49732142857142847	model	LO069	130	20231227_105006
1993	0.4633928571428571	model	LO069	131	20231227_105006
1994	0.44375	model	LO069	132	20231227_105006
1995	0.5775	model	LO067	0	20240209_105931
1996	0.6224999999999999	model	LO067	1	20240209_105931
1997	0.6875	model	LO067	2	20240209_105931
1998	0.7112499999999999	model	LO067	3	20240209_105931
[truncated: 2,523 more rows]
