# Supplementary material for: Anterior cingulate neurons combine outcome monitoring of past decisions with ongoing movement signals
Source: Nat Commun. 2026 Mar 24;17:4354. doi: 10.1038/s41467-026-70639-1 (PMC13171896; doi:10.1038/s41467-026-70639-1)
Supplement: Supplementary file 5 — Source data [file 41467_2026_70639_MOESM5_ESM.zip › Supplementary_statistics_source_data_files/Fig1F_logreg_weights.csv]

	logreg_weights	abs_logreg_weights	regressor	is_shuffle	subject
0	-0.20165655918474665	0.20165655918474665	Bias	data	LO037
1	1.5007679010325468	1.5007679010325468	Stimuls strength	data	LO037
2	-0.77473831695186	0.77473831695186	Previous correct left	data	LO037
3	0.024032104018109186	0.024032104018109186	Previous incorrect left	data	LO037
4	0.10768636779992725	0.10768636779992725	Previous incorrect right	data	LO037
5	0.44136328594907653	0.44136328594907653	Previous correct right	data	LO037
6	-0.21917610341806748	0.21917610341806748	Bias	data	LO037
7	2.0340221545142834	2.0340221545142834	Stimuls strength	data	LO037
8	-0.34882520185278465	0.34882520185278465	Previous correct left	data	LO037
9	0.1473074132311765	0.1473074132311765	Previous incorrect left	data	LO037
10	-0.12273067981221066	0.12273067981221066	Previous incorrect right	data	LO037
11	0.10507236501575098	0.10507236501575098	Previous correct right	data	LO037
12	-0.18474059420976274	0.18474059420976274	Bias	data	LO037
13	2.103604527482678	2.103604527482678	Stimuls strength	data	LO037
14	-1.0939093547679517	1.0939093547679517	Previous correct left	data	LO037
15	0.21761389408821125	0.21761389408821125	Previous incorrect left	data	LO037
16	0.22990317516597478	0.22990317516597478	Previous incorrect right	data	LO037
17	0.461651691304002	0.461651691304002	Previous correct right	data	LO037
18	-0.5020321207849279	0.5020321207849279	Bias	data	LO037
19	2.10452928471719	2.10452928471719	Stimuls strength	data	LO037
20	-0.859369845702436	0.859369845702436	Previous correct left	data	LO037
21	0.7933541865562816	0.7933541865562816	Previous incorrect left	data	LO037
22	-0.12280416243648458	0.12280416243648458	Previous incorrect right	data	LO037
23	-0.3132122992022886	0.3132122992022886	Previous correct right	data	LO037
24	-0.7527054803583847	0.7527054803583847	Bias	data	LO037
25	2.1542557428458937	2.1542557428458937	Stimuls strength	data	LO037
26	-1.2805153788213526	1.2805153788213526	Previous correct left	data	LO037
27	0.6598522686578092	0.6598522686578092	Previous incorrect left	data	LO037
28	-0.293940057623217	0.293940057623217	Previous incorrect right	data	LO037
29	0.16189768742837762	0.16189768742837762	Previous correct right	data	LO037
30	-0.362694673119631	0.362694673119631	Bias	data	LO037
31	1.6829067965806523	1.6829067965806523	Stimuls strength	data	LO037
32	-0.9023983068015876	0.9023983068015876	Previous correct left	data	LO037
33	0.004931898713422518	0.004931898713422518	Previous incorrect left	data	LO037
34	0.1202593568723875	0.1202593568723875	Previous incorrect right	data	LO037
35	0.4145123780961462	0.4145123780961462	Previous correct right	data	LO037
36	-0.3244084417451627	0.3244084417451627	Bias	data	LO037
37	1.6112544291943471	1.6112544291943471	Stimuls strength	data	LO037
38	-1.2173798725474532	1.2173798725474532	Previous correct left	data	LO037
39	-0.32879130248511695	0.32879130248511695	Previous incorrect left	data	LO037
40	0.37688760981024055	0.37688760981024055	Previous incorrect right	data	LO037
41	0.8448751234771665	0.8448751234771665	Previous correct right	data	LO037
42	-0.6326447049511981	0.6326447049511981	Bias	data	LO037
43	1.9283178809586454	1.9283178809586454	Stimuls strength	data	LO037
44	-0.24762356688128317	0.24762356688128317	Previous correct left	data	LO037
45	-0.17610852709008407	0.17610852709008407	Previous incorrect left	data	LO037
46	-0.5773654114191608	0.5773654114191608	Previous incorrect right	data	LO037
47	0.3684528004393299	0.3684528004393299	Previous correct right	data	LO037
48	-0.3167973281077656	0.3167973281077656	Bias	data	LO037
49	1.943812220912693	1.943812220912693	Stimuls strength	data	LO037
50	-0.7849439464193037	0.7849439464193037	Previous correct left	data	LO037
51	-0.49688694218101714	0.49688694218101714	Previous incorrect left	data	LO037
52	0.30752114972923345	0.30752114972923345	Previous incorrect right	data	LO037
53	0.6575124107633213	0.6575124107633213	Previous correct right	data	LO037
54	-0.05484755948343178	0.05484755948343178	Bias	data	LO037
55	1.8571338539824642	1.8571338539824642	Stimuls strength	data	LO037
56	-1.1949496528029684	1.1949496528029684	Previous correct left	data	LO037
57	0.013988744039391548	0.013988744039391548	Previous incorrect left	data	LO037
58	0.2641981550460818	0.2641981550460818	Previous incorrect right	data	LO037
59	0.861915194234061	0.861915194234061	Previous correct right	data	LO037
60	-0.5524750552533773	0.5524750552533773	Bias	data	LO037
61	2.0692673181703443	2.0692673181703443	Stimuls strength	data	LO037
62	-0.5281406527963776	0.5281406527963776	Previous correct left	data	LO037
63	-0.1288930476233711	0.1288930476233711	Previous incorrect left	data	LO037
64	-0.17548484200744513	0.17548484200744513	Previous incorrect right	data	LO037
65	0.2800434871738153	0.2800434871738153	Previous correct right	data	LO037
66	-0.4612603512401649	0.4612603512401649	Bias	data	LO037
67	1.481860332005717	1.481860332005717	Stimuls strength	data	LO037
68	-0.635791504017886	0.635791504017886	Previous correct left	data	LO037
69	-0.029887058986318753	0.029887058986318753	Previous incorrect left	data	LO037
70	-0.21716029106914894	0.21716029106914894	Previous incorrect right	data	LO037
71	0.4215785028331897	0.4215785028331897	Previous correct right	data	LO037
72	0.000361994493572525	0.000361994493572525	Bias	shuffle	LO037
73	-0.003850240425426792	0.003850240425426792	Stimuls strength	shuffle	LO037
74	-0.010461240137024128	0.010461240137024128	Previous correct left	shuffle	LO037
75	-0.004885228942996234	0.004885228942996234	Previous incorrect left	shuffle	LO037
76	-0.0035769309278775615	0.0035769309278775615	Previous incorrect right	shuffle	LO037
77	0.019285394501470467	0.019285394501470467	Previous correct right	shuffle	LO037
78	-0.0015426129019078558	0.0015426129019078558	Bias	shuffle	LO037
79	0.0004683449105029557	0.0004683449105029557	Stimuls strength	shuffle	LO037
80	-0.001315650018493842	0.001315650018493842	Previous correct left	shuffle	LO037
81	-0.0047557448590391785	0.0047557448590391785	Previous incorrect left	shuffle	LO037
82	-0.00496042230797859	0.00496042230797859	Previous incorrect right	shuffle	LO037
83	0.009489204283603846	0.009489204283603846	Previous correct right	shuffle	LO037
84	0.002645298082562806	0.002645298082562806	Bias	shuffle	LO037
85	0.00696200020587988	0.00696200020587988	Stimuls strength	shuffle	LO037
86	-0.016701509550037835	0.016701509550037835	Previous correct left	shuffle	LO037
87	0.007725574191062097	0.007725574191062097	Previous incorrect left	shuffle	LO037
88	0.00020288463020020077	0.00020288463020020077	Previous incorrect right	shuffle	LO037
89	0.0114183488113381	0.0114183488113381	Previous correct right	shuffle	LO037
90	0.003384150280662689	0.003384150280662689	Bias	shuffle	LO037
91	0.0013721623536520867	0.0013721623536520867	Stimuls strength	shuffle	LO037
92	0.0022222005184407553	0.0022222005184407553	Previous correct left	shuffle	LO037
93	-0.015848067361179878	0.015848067361179878	Previous incorrect left	shuffle	LO037
94	0.020966889077902475	0.020966889077902475	Previous incorrect right	shuffle	LO037
95	-0.003956871954500339	0.003956871954500339	Previous correct right	shuffle	LO037
96	-0.003491521051851084	0.003491521051851084	Bias	shuffle	LO037
97	0.007661338803465723	0.007661338803465723	Stimuls strength	shuffle	LO037
98	0.006217518364286817	0.006217518364286817	Previous correct left	shuffle	LO037
99	-0.0096049316306182	0.0096049316306182	Previous incorrect left	shuffle	LO037
100	-0.005054004985644537	0.005054004985644537	Previous incorrect right	shuffle	LO037
101	0.0049498972001249504	0.0049498972001249504	Previous correct right	shuffle	LO037
102	0.00572383262122041	0.00572383262122041	Bias	shuffle	LO037
103	-0.003439349126183364	0.003439349126183364	Stimuls strength	shuffle	LO037
104	0.011689246292155737	0.011689246292155737	Previous correct left	shuffle	LO037
105	-0.01928910767927612	0.01928910767927612	Previous incorrect left	shuffle	LO037
106	0.02570807391153114	0.02570807391153114	Previous incorrect right	shuffle	LO037
107	-0.012384379903190157	0.012384379903190157	Previous correct right	shuffle	LO037
108	-0.002220073058923251	0.002220073058923251	Bias	shuffle	LO037
109	0.0009333299014805156	0.0009333299014805156	Stimuls strength	shuffle	LO037
110	0.013640969187680844	0.013640969187680844	Previous correct left	shuffle	LO037
111	-0.008473029184319992	0.008473029184319992	Previous incorrect left	shuffle	LO037
112	-0.0062246675873808355	0.0062246675873808355	Previous incorrect right	shuffle	LO037
113	-0.0011633454749027483	0.0011633454749027483	Previous correct right	shuffle	LO037
114	0.0007600062268550211	0.0007600062268550211	Bias	shuffle	LO037
115	0.011210855062839356	0.011210855062839356	Stimuls strength	shuffle	LO037
116	-0.006984632453901247	0.006984632453901247	Previous correct left	shuffle	LO037
117	0.014501910110865265	0.014501910110865265	Previous incorrect left	shuffle	LO037
118	0.0013288797786585919	0.0013288797786585919	Previous incorrect right	shuffle	LO037
119	-0.008086151208767468	0.008086151208767468	Previous correct right	shuffle	LO037
120	0.0009171981391579645	0.0009171981391579645	Bias	shuffle	LO037
121	0.0031626430472428864	0.0031626430472428864	Stimuls strength	shuffle	LO037
122	-0.004038578624191049	0.004038578624191049	Previous correct left	shuffle	LO037
123	-0.015725555869441483	0.015725555869441483	Previous incorrect left	shuffle	LO037
124	0.01633989373037385	0.01633989373037385	Previous incorrect right	shuffle	LO037
125	0.004341438902416092	0.004341438902416092	Previous correct right	shuffle	LO037
126	-0.0038123191003344914	0.0038123191003344914	Bias	shuffle	LO037
127	0.0022217496792644622	0.0022217496792644622	Stimuls strength	shuffle	LO037
128	0.0008759347674606181	0.0008759347674606181	Previous correct left	shuffle	LO037
129	-0.01445369337111984	0.01445369337111984	Previous incorrect left	shuffle	LO037
130	-0.005135489076245207	0.005135489076245207	Previous incorrect right	shuffle	LO037
131	0.014900928579570401	0.014900928579570401	Previous correct right	shuffle	LO037
132	-0.0037387786105393503	0.0037387786105393503	Bias	shuffle	LO037
133	-0.008239133011558783	0.008239133011558783	Stimuls strength	shuffle	LO037
134	0.018214771101400226	0.018214771101400226	Previous correct left	shuffle	LO037
135	-0.01053424123997078	0.01053424123997078	Previous incorrect left	shuffle	LO037
136	-0.008400490695695087	0.008400490695695087	Previous incorrect right	shuffle	LO037
137	-0.003018817776273703	0.003018817776273703	Previous correct right	shuffle	LO037
138	0.0011512964853712482	0.0011512964853712482	Bias	shuffle	LO037
139	0.0020570926301327714	0.0020570926301327714	Stimuls strength	shuffle	LO037
140	0.004778986521357806	0.004778986521357806	Previous correct left	shuffle	LO037
141	-0.006657240544370222	0.006657240544370222	Previous incorrect left	shuffle	LO037
142	0.00885900880809832	0.00885900880809832	Previous incorrect right	shuffle	LO037
143	-0.005829458299714684	0.005829458299714684	Previous correct right	shuffle	LO037
144	-0.07393362114042581	0.07393362114042581	Bias	data	LO038
145	1.1676191773977422	1.1676191773977422	Stimuls strength	data	LO038
146	0.1292122744074592	0.1292122744074592	Previous correct left	data	LO038
147	-0.5111976991763261	0.5111976991763261	Previous incorrect left	data	LO038
148	-0.2552660813164979	0.2552660813164979	Previous incorrect right	data	LO038
149	0.5633178849449393	0.5633178849449393	Previous correct right	data	LO038
150	-0.19115034158139446	0.19115034158139446	Bias	data	LO038
151	1.3194919246377723	1.3194919246377723	Stimuls strength	data	LO038
152	0.7673032633917758	0.7673032633917758	Previous correct left	data	LO038
153	-0.013605395358970858	0.013605395358970858	Previous incorrect left	data	LO038
154	-1.0193333152249031	1.0193333152249031	Previous incorrect right	data	LO038
155	0.07448510561070457	0.07448510561070457	Previous correct right	data	LO038
156	-0.18903397749222606	0.18903397749222606	Bias	data	LO038
157	1.4266191987673145	1.4266191987673145	Stimuls strength	data	LO038
158	0.4799229668777024	0.4799229668777024	Previous correct left	data	LO038
159	-0.44644907001332707	0.44644907001332707	Previous incorrect left	data	LO038
160	-0.586648261098732	0.586648261098732	Previous incorrect right	data	LO038
161	0.3641403867421318	0.3641403867421318	Previous correct right	data	LO038
162	-0.013747244830314274	0.013747244830314274	Bias	data	LO038
163	2.1808302230371077	2.1808302230371077	Stimuls strength	data	LO038
164	0.3603503463073527	0.3603503463073527	Previous correct left	data	LO038
165	0.020848780224141515	0.020848780224141515	Previous incorrect left	data	LO038
166	-0.11992509759801817	0.11992509759801817	Previous incorrect right	data	LO038
167	-0.27502127376378954	0.27502127376378954	Previous correct right	data	LO038
168	0.5192494341094919	0.5192494341094919	Bias	data	LO038
169	1.9502011313802026	1.9502011313802026	Stimuls strength	data	LO038
170	-0.5011460914982117	0.5011460914982117	Previous correct left	data	LO038
171	0.8226260411049369	0.8226260411049369	Previous incorrect left	data	LO038
172	0.5232907607410255	0.5232907607410255	Previous incorrect right	data	LO038
173	-0.32552127623825977	0.32552127623825977	Previous correct right	data	LO038
174	-0.19686900418308045	0.19686900418308045	Bias	data	LO038
175	2.256753981316279	2.256753981316279	Stimuls strength	data	LO038
176	-0.5290938015005433	0.5290938015005433	Previous correct left	data	LO038
177	0.10450130355040232	0.10450130355040232	Previous incorrect left	data	LO038
178	-0.10758205142844887	0.10758205142844887	Previous incorrect right	data	LO038
179	0.33530554519550915	0.33530554519550915	Previous correct right	data	LO038
180	-0.10454512484680725	0.10454512484680725	Bias	data	LO038
181	2.3901940658324743	2.3901940658324743	Stimuls strength	data	LO038
182	0.592840641221743	0.592840641221743	Previous correct left	data	LO038
183	0.04528169569472997	0.04528169569472997	Previous incorrect left	data	LO038
184	-0.9132203965669967	0.9132203965669967	Previous incorrect right	data	LO038
185	0.17055293480371816	0.17055293480371816	Previous correct right	data	LO038
186	0.18729459215010402	0.18729459215010402	Bias	data	LO038
187	1.8898541904380635	1.8898541904380635	Stimuls strength	data	LO038
188	0.44965076792870395	0.44965076792870395	Previous correct left	data	LO038
189	0.16112099277238193	0.16112099277238193	Previous incorrect left	data	LO038
190	-0.5028552650143575	0.5028552650143575	Previous incorrect right	data	LO038
191	0.07937809646337628	0.07937809646337628	Previous correct right	data	LO038
192	0.31456424293448504	0.31456424293448504	Bias	data	LO038
193	2.244664306509775	2.244664306509775	Stimuls strength	data	LO038
194	0.2281460306557412	0.2281460306557412	Previous correct left	data	LO038
195	-0.10356600715832112	0.10356600715832112	Previous incorrect left	data	LO038
196	-0.3763662137157745	0.3763662137157745	Previous incorrect right	data	LO038
197	0.5663504331528407	0.5663504331528407	Previous correct right	data	LO038
198	0.10062872423739277	0.10062872423739277	Bias	data	LO038
199	0.9549316028314395	0.9549316028314395	Stimuls strength	data	LO038
200	0.20605236839793176	0.20605236839793176	Previous correct left	data	LO038
201	0.1457528643220292	0.1457528643220292	Previous incorrect left	data	LO038
202	-0.16702024038218863	0.16702024038218863	Previous incorrect right	data	LO038
203	-0.08415626810037947	0.08415626810037947	Previous correct right	data	LO038
204	0.0004343288472811958	0.0004343288472811958	Bias	data	LO038
205	1.4667858074487075	1.4667858074487075	Stimuls strength	data	LO038
206	0.029766629836039393	0.029766629836039393	Previous correct left	data	LO038
207	0.414909132291677	0.414909132291677	Previous incorrect left	data	LO038
208	-0.33181733617874476	0.33181733617874476	Previous incorrect right	data	LO038
209	-0.11242409710169075	0.11242409710169075	Previous correct right	data	LO038
210	-0.1582933091281568	0.1582933091281568	Bias	data	LO038
211	2.0669776794620294	2.0669776794620294	Stimuls strength	data	LO038
212	0.9882975846619958	0.9882975846619958	Previous correct left	data	LO038
213	-0.17604567217290149	0.17604567217290149	Previous incorrect left	data	LO038
214	-0.8649716303418844	0.8649716303418844	Previous incorrect right	data	LO038
215	-0.10557359127536488	0.10557359127536488	Previous correct right	data	LO038
216	-0.2878029841612317	0.2878029841612317	Bias	data	LO038
217	2.5036617687228158	2.5036617687228158	Stimuls strength	data	LO038
218	0.7157931404946706	0.7157931404946706	Previous correct left	data	LO038
219	-0.6777411985272027	0.6777411985272027	Previous incorrect left	data	LO038
220	-0.6446594874485502	0.6446594874485502	Previous incorrect right	data	LO038
221	0.31880456131985235	0.31880456131985235	Previous correct right	data	LO038
222	-0.21386973885831762	0.21386973885831762	Bias	data	LO038
223	1.3182245833030843	1.3182245833030843	Stimuls strength	data	LO038
224	1.1071468661301502	1.1071468661301502	Previous correct left	data	LO038
225	-1.169668139815823	1.169668139815823	Previous incorrect left	data	LO038
226	-0.9005945736816072	0.9005945736816072	Previous incorrect right	data	LO038
227	0.749246108508962	0.749246108508962	Previous correct right	data	LO038
228	-0.17009392999080908	0.17009392999080908	Bias	data	LO038
229	1.5136961526589554	1.5136961526589554	Stimuls strength	data	LO038
230	0.2857818516314759	0.2857818516314759	Previous correct left	data	LO038
231	-0.17433229892454435	0.17433229892454435	Previous incorrect left	data	LO038
232	-0.8403977520360606	0.8403977520360606	Previous incorrect right	data	LO038
233	0.5588542693383203	0.5588542693383203	Previous correct right	data	LO038
234	-0.17412543353265356	0.17412543353265356	Bias	data	LO038
235	1.1823677100321517	1.1823677100321517	Stimuls strength	data	LO038
236	0.32322467893059864	0.32322467893059864	Previous correct left	data	LO038
237	-0.4496251790215084	0.4496251790215084	Previous incorrect left	data	LO038
238	-0.32662964713623716	0.32662964713623716	Previous incorrect right	data	LO038
239	0.27890471369449416	0.27890471369449416	Previous correct right	data	LO038
240	-0.03301741793730709	0.03301741793730709	Bias	data	LO038
241	1.242089469184842	1.242089469184842	Stimuls strength	data	LO038
242	1.1040441410516466	1.1040441410516466	Previous correct left	data	LO038
243	-0.2951318444015882	0.2951318444015882	Previous incorrect left	data	LO038
244	-1.118247486834497	1.118247486834497	Previous incorrect right	data	LO038
245	0.2763177722471305	0.2763177722471305	Previous correct right	data	LO038
246	-0.2794470811839776	0.2794470811839776	Bias	data	LO038
247	1.920776523601552	1.920776523601552	Stimuls strength	data	LO038
248	0.8733778291538707	0.8733778291538707	Previous correct left	data	LO038
249	-0.007337523666454828	0.007337523666454828	Previous incorrect left	data	LO038
250	-1.578877656577564	1.578877656577564	Previous incorrect right	data	LO038
251	0.43339026990617063	0.43339026990617063	Previous correct right	data	LO038
252	0.0171373678811252	0.0171373678811252	Bias	data	LO038
253	2.006634055761844	2.006634055761844	Stimuls strength	data	LO038
254	0.32396530207108026	0.32396530207108026	Previous correct left	data	LO038
255	-0.7435006939944946	0.7435006939944946	Previous incorrect left	data	LO038
256	-0.1799927961164685	0.1799927961164685	Previous incorrect right	data	LO038
257	0.6166655559210078	0.6166655559210078	Previous correct right	data	LO038
258	0.06963124680943825	0.06963124680943825	Bias	data	LO038
259	1.1662586535490589	1.1662586535490589	Stimuls strength	data	LO038
260	-0.21647265448396477	0.21647265448396477	Previous correct left	data	LO038
261	-0.18606544331040262	0.18606544331040262	Previous incorrect left	data	LO038
262	-0.14604963451504852	0.14604963451504852	Previous incorrect right	data	LO038
263	0.6182189791188543	0.6182189791188543	Previous correct right	data	LO038
264	-0.1985310887436754	0.1985310887436754	Bias	data	LO038
265	1.685793626714441	1.685793626714441	Stimuls strength	data	LO038
266	0.849309688674603	0.849309688674603	Previous correct left	data	LO038
267	-0.9775226417691283	0.9775226417691283	Previous incorrect left	data	LO038
268	-1.0390584320158665	1.0390584320158665	Previous incorrect right	data	LO038
269	0.9687402963667178	0.9687402963667178	Previous correct right	data	LO038
270	0.019022438866123814	0.019022438866123814	Bias	data	LO038
271	1.8110681988968436	1.8110681988968436	Stimuls strength	data	LO038
272	0.6629839855143157	0.6629839855143157	Previous correct left	data	LO038
273	-0.4878639407838215	0.4878639407838215	Previous incorrect left	data	LO038
274	-0.16583124202891336	0.16583124202891336	Previous incorrect right	data	LO038
275	0.009733636164543378	0.009733636164543378	Previous correct right	data	LO038
276	0.10192719703590086	0.10192719703590086	Bias	data	LO038
277	1.379234980285505	1.379234980285505	Stimuls strength	data	LO038
278	-0.16917278160947247	0.16917278160947247	Previous correct left	data	LO038
279	-0.09685043046302634	0.09685043046302634	Previous incorrect left	data	LO038
280	0.2092999063869536	0.2092999063869536	Previous incorrect right	data	LO038
281	0.15865050272144668	0.15865050272144668	Previous correct right	data	LO038
282	0.10110880394465896	0.10110880394465896	Bias	data	LO038
283	0.9657581932347759	0.9657581932347759	Stimuls strength	data	LO038
284	0.03662502789948565	0.03662502789948565	Previous correct left	data	LO038
285	0.23079697714742217	0.23079697714742217	Previous incorrect left	data	LO038
286	-0.07234467996291492	0.07234467996291492	Previous incorrect right	data	LO038
287	-0.09396852113933352	0.09396852113933352	Previous correct right	data	LO038
288	0.05072173375848033	0.05072173375848033	Bias	data	LO038
289	1.3248547478006232	1.3248547478006232	Stimuls strength	data	LO038
290	0.25131616803283074	0.25131616803283074	Previous correct left	data	LO038
291	0.5924833604486125	0.5924833604486125	Previous incorrect left	data	LO038
292	-0.582065880826314	0.582065880826314	Previous incorrect right	data	LO038
293	-0.21101191389664767	0.21101191389664767	Previous correct right	data	LO038
294	0.1614155971758585	0.1614155971758585	Bias	data	LO038
295	0.9801990940566481	0.9801990940566481	Stimuls strength	data	LO038
296	0.0742719974102402	0.0742719974102402	Previous correct left	data	LO038
297	0.6268898153957695	0.6268898153957695	Previous incorrect left	data	LO038
298	-0.4464205267499465	0.4464205267499465	Previous incorrect right	data	LO038
299	-0.093325688880205	0.093325688880205	Previous correct right	data	LO038
300	-0.0017287580810261007	0.0017287580810261007	Bias	shuffle	LO038
301	-0.009226410599608324	0.009226410599608324	Stimuls strength	shuffle	LO038
302	0.015971186674743093	0.015971186674743093	Previous correct left	shuffle	LO038
303	-0.010649770703877312	0.010649770703877312	Previous incorrect left	shuffle	LO038
304	0.0006959337754447187	0.0006959337754447187	Previous incorrect right	shuffle	LO038
305	-0.0077461078273365425	0.0077461078273365425	Previous correct right	shuffle	LO038
306	0.0015096375481256545	0.0015096375481256545	Bias	shuffle	LO038
307	-0.0004718719436511213	0.0004718719436511213	Stimuls strength	shuffle	LO038
308	0.0017169953785703526	0.0017169953785703526	Previous correct left	shuffle	LO038
309	0.007284731038968363	0.007284731038968363	Previous incorrect left	shuffle	LO038
310	3.891965480148388e-05	3.891965480148388e-05	Previous incorrect right	shuffle	LO038
311	-0.007531008524214621	0.007531008524214621	Previous correct right	shuffle	LO038
312	-0.0019814517535970207	0.0019814517535970207	Bias	shuffle	LO038
313	-0.002086741553498106	0.002086741553498106	Stimuls strength	shuffle	LO038
314	-0.010178909373859107	0.010178909373859107	Previous correct left	shuffle	LO038
315	0.010983732054907559	0.010983732054907559	Previous incorrect left	shuffle	LO038
316	-0.020142961003809197	0.020142961003809197	Previous incorrect right	shuffle	LO038
317	0.017356686569163695	0.017356686569163695	Previous correct right	shuffle	LO038
318	0.0013524983394066494	0.0013524983394066494	Bias	shuffle	LO038
319	0.002383797955954909	0.002383797955954909	Stimuls strength	shuffle	LO038
320	-0.004870557357678363	0.004870557357678363	Previous correct left	shuffle	LO038
321	-0.006504228404273262	0.006504228404273262	Previous incorrect left	shuffle	LO038
322	0.011421679166334051	0.011421679166334051	Previous incorrect right	shuffle	LO038
323	0.0013056049350242717	0.0013056049350242717	Previous correct right	shuffle	LO038
324	-0.000497823455745671	0.000497823455745671	Bias	shuffle	LO038
325	-0.0005369893565673494	0.0005369893565673494	Stimuls strength	shuffle	LO038
326	0.004614688079873943	0.004614688079873943	Previous correct left	shuffle	LO038
327	-0.00566156687874736	0.00566156687874736	Previous incorrect left	shuffle	LO038
328	0.002886282826238029	0.002886282826238029	Previous incorrect right	shuffle	LO038
329	-0.0023372274831104886	0.0023372274831104886	Previous correct right	shuffle	LO038
330	-0.0038067691586362988	0.0038067691586362988	Bias	shuffle	LO038
331	-0.0006333453954459113	0.0006333453954459113	Stimuls strength	shuffle	LO038
332	0.010857439099715259	0.010857439099715259	Previous correct left	shuffle	LO038
333	-0.0016716622513151978	0.0016716622513151978	Previous incorrect left	shuffle	LO038
334	-0.012998875870729044	0.012998875870729044	Previous incorrect right	shuffle	LO038
335	6.329863692661083e-06	6.329863692661083e-06	Previous correct right	shuffle	LO038
336	0.001215939469904928	0.001215939469904928	Bias	shuffle	LO038
337	0.006243722358931005	0.006243722358931005	Stimuls strength	shuffle	LO038
338	-0.009270359890856582	0.009270359890856582	Previous correct left	shuffle	LO038
339	-0.0020287386233037406	0.0020287386233037406	Previous incorrect left	shuffle	LO038
340	0.009521206439222862	0.009521206439222862	Previous incorrect right	shuffle	LO038
341	0.002993831544841229	0.002993831544841229	Previous correct right	shuffle	LO038
342	-0.0011028437580964505	0.0011028437580964505	Bias	shuffle	LO038
343	0.00968463290808381	0.00968463290808381	Stimuls strength	shuffle	LO038
344	0.010868346098197682	0.010868346098197682	Previous correct left	shuffle	LO038
345	-0.00449193249058475	0.00449193249058475	Previous incorrect left	shuffle	LO038
346	-0.007086578364354137	0.007086578364354137	Previous incorrect right	shuffle	LO038
347	-0.0003926790013551893	0.0003926790013551893	Previous correct right	shuffle	LO038
348	-0.0028391803982215015	0.0028391803982215015	Bias	shuffle	LO038
349	0.004056291682055848	0.004056291682055848	Stimuls strength	shuffle	LO038
350	0.003962312646455439	0.003962312646455439	Previous correct left	shuffle	LO038
351	-0.013189577315735276	0.013189577315735276	Previous incorrect left	shuffle	LO038
352	0.0004678237593545226	0.0004678237593545226	Previous incorrect right	shuffle	LO038
353	0.00592026051170399	0.00592026051170399	Previous correct right	shuffle	LO038
354	-0.000794805320320605	0.000794805320320605	Bias	shuffle	LO038
355	0.007166292428914028	0.007166292428914028	Stimuls strength	shuffle	LO038
356	-0.02336276494118362	0.02336276494118362	Previous correct left	shuffle	LO038
357	-0.0007507349754345838	0.0007507349754345838	Previous incorrect left	shuffle	LO038
358	0.019347279822184496	0.019347279822184496	Previous incorrect right	shuffle	LO038
359	0.003971414774113096	0.003971414774113096	Previous correct right	shuffle	LO038
360	-0.0017615825562484152	0.0017615825562484152	Bias	shuffle	LO038
361	0.0008522641568351079	0.0008522641568351079	Stimuls strength	shuffle	LO038
362	-0.0024507432686926363	0.0024507432686926363	Previous correct left	shuffle	LO038
363	0.008063730319235959	0.008063730319235959	Previous incorrect left	shuffle	LO038
364	-0.015126994789979987	0.015126994789979987	Previous incorrect right	shuffle	LO038
365	0.007752425183188165	0.007752425183188165	Previous correct right	shuffle	LO038
366	-0.0018302704701775834	0.0018302704701775834	Bias	shuffle	LO038
367	0.004092633102848259	0.004092633102848259	Stimuls strength	shuffle	LO038
368	0.0032002022275628332	0.0032002022275628332	Previous correct left	shuffle	LO038
369	0.022861626062908206	0.022861626062908206	Previous incorrect left	shuffle	LO038
370	-0.028226383637257785	0.028226383637257785	Previous incorrect right	shuffle	LO038
371	0.00033428487660884455	0.00033428487660884455	Previous correct right	shuffle	LO038
372	0.0004449603925501626	0.0004449603925501626	Bias	shuffle	LO038
373	-0.0023558760558210112	0.0023558760558210112	Stimuls strength	shuffle	LO038
374	0.0023432002366474904	0.0023432002366474904	Previous correct left	shuffle	LO038
375	-0.001296057690921007	0.001296057690921007	Previous incorrect left	shuffle	LO038
376	0.0004424889834804672	0.0004424889834804672	Previous incorrect right	shuffle	LO038
377	-0.0010446711366565015	0.0010446711366565015	Previous correct right	shuffle	LO038
378	-0.0039821830256565605	0.0039821830256565605	Bias	shuffle	LO038
379	-0.008848574525518843	0.008848574525518843	Stimuls strength	shuffle	LO038
380	0.010518574861803012	0.010518574861803012	Previous correct left	shuffle	LO038
381	-0.016031142592683807	0.016031142592683807	Previous incorrect left	shuffle	LO038
382	0.00026823408501360814	0.00026823408501360814	Previous incorrect right	shuffle	LO038
383	0.001262150620210661	0.001262150620210661	Previous correct right	shuffle	LO038
384	-0.000473112049607626	0.000473112049607626	Bias	shuffle	LO038
385	0.005037562476125304	0.005037562476125304	Stimuls strength	shuffle	LO038
386	-0.004655521757273075	0.004655521757273075	Previous correct left	shuffle	LO038
387	0.005974772660102294	0.005974772660102294	Previous incorrect left	shuffle	LO038
388	-0.0062778256497905026	0.0062778256497905026	Previous incorrect right	shuffle	LO038
389	0.0044854626973534735	0.0044854626973534735	Previous correct right	shuffle	LO038
390	-9.710556906785354e-05	9.710556906785354e-05	Bias	shuffle	LO038
391	0.006452421125282001	0.006452421125282001	Stimuls strength	shuffle	LO038
392	-0.006046133555730354	0.006046133555730354	Previous correct left	shuffle	LO038
393	0.0033421091652874745	0.0033421091652874745	Previous incorrect left	shuffle	LO038
394	-0.0013728434804708139	0.0013728434804708139	Previous incorrect right	shuffle	LO038
395	0.003979762301845776	0.003979762301845776	Previous correct right	shuffle	LO038
396	0.00012725600453113126	0.00012725600453113126	Bias	shuffle	LO038
397	0.005779949169782808	0.005779949169782808	Stimuls strength	shuffle	LO038
398	0.012136224297455294	0.012136224297455294	Previous correct left	shuffle	LO038
399	0.006174378260783664	0.006174378260783664	Previous incorrect left	shuffle	LO038
400	-0.010180674273269914	0.010180674273269914	Previous incorrect right	shuffle	LO038
401	-0.008002672280437951	0.008002672280437951	Previous correct right	shuffle	LO038
402	-0.0007814543941006242	0.0007814543941006242	Bias	shuffle	LO038
403	0.00941036324258588	0.00941036324258588	Stimuls strength	shuffle	LO038
404	0.003364714450267503	0.003364714450267503	Previous correct left	shuffle	LO038
405	0.0015911206874622867	0.0015911206874622867	Previous incorrect left	shuffle	LO038
406	-0.005125517136624375	0.005125517136624375	Previous incorrect right	shuffle	LO038
407	-0.0006117723952061378	0.0006117723952061378	Previous correct right	shuffle	LO038
408	-0.0006734449116812935	0.0006734449116812935	Bias	shuffle	LO038
409	-0.0035171796227059823	0.0035171796227059823	Stimuls strength	shuffle	LO038
410	0.0007421731712475216	0.0007421731712475216	Previous correct left	shuffle	LO038
411	-0.00996814429244688	0.00996814429244688	Previous incorrect left	shuffle	LO038
412	0.007176440727457263	0.007176440727457263	Previous incorrect right	shuffle	LO038
413	0.0013760854820605525	0.0013760854820605525	Previous correct right	shuffle	LO038
414	0.0024280865197243784	0.0024280865197243784	Bias	shuffle	LO038
415	-0.0034611471288587023	0.0034611471288587023	Stimuls strength	shuffle	LO038
416	-0.0030588518888085454	0.0030588518888085454	Previous correct left	shuffle	LO038
417	-2.5851010499286397e-05	2.5851010499286397e-05	Previous incorrect left	shuffle	LO038
418	0.019588945955957705	0.019588945955957705	Previous incorrect right	shuffle	LO038
419	-0.014076156536925769	0.014076156536925769	Previous correct right	shuffle	LO038
420	0.0012392109469989347	0.0012392109469989347	Bias	shuffle	LO038
421	0.0042375002841949835	0.0042375002841949835	Stimuls strength	shuffle	LO038
422	0.006730871074287597	0.006730871074287597	Previous correct left	shuffle	LO038
423	-0.002020403231171094	0.002020403231171094	Previous incorrect left	shuffle	LO038
424	0.005447658370101726	0.005447658370101726	Previous incorrect right	shuffle	LO038
425	-0.008918915266219402	0.008918915266219402	Previous correct right	shuffle	LO038
426	0.0039393219788221145	0.0039393219788221145	Bias	shuffle	LO038
427	-0.0046748185363293645	0.0046748185363293645	Stimuls strength	shuffle	LO038
428	-0.011501839246690834	0.011501839246690834	Previous correct left	shuffle	LO038
429	-0.003106223441208445	0.003106223441208445	Previous incorrect left	shuffle	LO038
430	0.02646075933620933	0.02646075933620933	Previous incorrect right	shuffle	LO038
431	-0.00791337466948762	0.00791337466948762	Previous correct right	shuffle	LO038
432	-0.004582606694908055	0.004582606694908055	Bias	shuffle	LO038
433	0.008725110526446462	0.008725110526446462	Stimuls strength	shuffle	LO038
434	0.0022726504986487245	0.0022726504986487245	Previous correct left	shuffle	LO038
435	-0.015842582529588808	0.015842582529588808	Previous incorrect left	shuffle	LO038
436	-0.005938395804010263	0.005938395804010263	Previous incorrect right	shuffle	LO038
437	0.014925721140042494	0.014925721140042494	Previous correct right	shuffle	LO038
438	0.0023728995872935813	0.0023728995872935813	Bias	shuffle	LO038
439	0.0015813971586252525	0.0015813971586252525	Stimuls strength	shuffle	LO038
440	0.005471214174580396	0.005471214174580396	Previous correct left	shuffle	LO038
441	0.004263702890954784	0.004263702890954784	Previous incorrect left	shuffle	LO038
442	0.014388269071460234	0.014388269071460234	Previous incorrect right	shuffle	LO038
443	-0.021750286549701896	0.021750286549701896	Previous correct right	shuffle	LO038
444	-0.0031495062711252306	0.0031495062711252306	Bias	shuffle	LO038
445	-0.0038507689554362827	0.0038507689554362827	Stimuls strength	shuffle	LO038
446	0.008792789015450227	0.008792789015450227	Previous correct left	shuffle	LO038
447	-0.021564792536503834	0.021564792536503834	Previous incorrect left	shuffle	LO038
448	0.009617849532661472	0.009617849532661472	Previous incorrect right	shuffle	LO038
449	4.647717266719253e-06	4.647717266719253e-06	Previous correct right	shuffle	LO038
450	0.0026316246250847482	0.0026316246250847482	Bias	shuffle	LO038
451	0.0010426125249826902	0.0010426125249826902	Stimuls strength	shuffle	LO038
452	-0.008943097065308922	0.008943097065308922	Previous correct left	shuffle	LO038
453	-0.0019016067019247069	0.0019016067019247069	Previous incorrect left	shuffle	LO038
454	0.01713300893854728	0.01713300893854728	Previous incorrect right	shuffle	LO038
455	-0.0036566805462287803	0.0036566805462287803	Previous correct right	shuffle	LO038
456	0.16222597818424309	0.16222597818424309	Bias	data	LO051
457	1.896012671003755	1.896012671003755	Stimuls strength	data	LO051
458	-0.7924117385479115	0.7924117385479115	Previous correct left	data	LO051
459	0.7264363030387896	0.7264363030387896	Previous incorrect left	data	LO051
460	-0.3336808784059206	0.3336808784059206	Previous incorrect right	data	LO051
461	0.5618822920992835	0.5618822920992835	Previous correct right	data	LO051
462	-0.3945901594136718	0.3945901594136718	Bias	data	LO051
463	1.9195312150082782	1.9195312150082782	Stimuls strength	data	LO051
464	-0.489951437791833	0.489951437791833	Previous correct left	data	LO051
465	-0.5762453499207012	0.5762453499207012	Previous incorrect left	data	LO051
466	-0.3347592553533752	0.3347592553533752	Previous incorrect right	data	LO051
467	1.0063658836522384	1.0063658836522384	Previous correct right	data	LO051
468	-0.18396112191481492	0.18396112191481492	Bias	data	LO051
469	2.3368998836796426	2.3368998836796426	Stimuls strength	data	LO051
470	-0.2046153771782869	0.2046153771782869	Previous correct left	data	LO051
471	-0.4754534269444992	0.4754534269444992	Previous incorrect left	data	LO051
472	-0.7365368826220067	0.7365368826220067	Previous incorrect right	data	LO051
473	1.232644564829977	1.232644564829977	Previous correct right	data	LO051
474	0.18737495133474086	0.18737495133474086	Bias	data	LO051
475	2.1172342587330886	2.1172342587330886	Stimuls strength	data	LO051
476	-0.18373636432712462	0.18373636432712462	Previous correct left	data	LO051
477	-0.37977904450819705	0.37977904450819705	Previous incorrect left	data	LO051
478	0.6986703341247062	0.6986703341247062	Previous incorrect right	data	LO051
479	0.052220026045356416	0.052220026045356416	Previous correct right	data	LO051
480	0.21504168085931238	0.21504168085931238	Bias	data	LO051
481	2.414096492425202	2.414096492425202	Stimuls strength	data	LO051
482	-0.19434998797881406	0.19434998797881406	Previous correct left	data	LO051
483	-0.3853284434525434	0.3853284434525434	Previous incorrect left	data	LO051
484	0.7003493232398982	0.7003493232398982	Previous incorrect right	data	LO051
485	0.09437078905077231	0.09437078905077231	Previous correct right	data	LO051
486	-0.16760331029245776	0.16760331029245776	Bias	data	LO051
487	2.4275171351854086	2.4275171351854086	Stimuls strength	data	LO051
488	-0.3451613391758274	0.3451613391758274	Previous correct left	data	LO051
489	0.2206180013900041	0.2206180013900041	Previous incorrect left	data	LO051
490	-0.8112953264177638	0.8112953264177638	Previous incorrect right	data	LO051
491	0.768235353911129	0.768235353911129	Previous correct right	data	LO051
492	0.10804259952801984	0.10804259952801984	Bias	data	LO051
493	2.169282649794468	2.169282649794468	Stimuls strength	data	LO051
494	-0.7822854577641206	0.7822854577641206	Previous correct left	data	LO051
495	-0.03976973473036142	0.03976973473036142	Previous incorrect left	data	LO051
496	0.31244306631702373	0.31244306631702373	Previous incorrect right	data	LO051
497	0.6176547257054784	0.6176547257054784	Previous correct right	data	LO051
498	-0.10588492788679775	0.10588492788679775	Bias	data	LO051
499	1.8136253382355123	1.8136253382355123	Stimuls strength	data	LO051
500	-0.36336927134315244	0.36336927134315244	Previous correct left	data	LO051
501	-0.28445023924310103	0.28445023924310103	Previous incorrect left	data	LO051
502	-0.13902603249106363	0.13902603249106363	Previous incorrect right	data	LO051
503	0.68096061519052	0.68096061519052	Previous correct right	data	LO051
504	-0.3761020449579134	0.3761020449579134	Bias	data	LO051
505	1.3894796150538984	1.3894796150538984	Stimuls strength	data	LO051
506	-0.16101984704207667	0.16101984704207667	Previous correct left	data	LO051
507	-0.2093614684365861	0.2093614684365861	Previous incorrect left	data	LO051
508	-0.21658303408652568	0.21658303408652568	Previous incorrect right	data	LO051
509	0.21086230460727529	0.21086230460727529	Previous correct right	data	LO051
510	-0.5454612414164455	0.5454612414164455	Bias	data	LO051
511	1.535343534285926	1.535343534285926	Stimuls strength	data	LO051
512	-0.47953116406924545	0.47953116406924545	Previous correct left	data	LO051
513	-0.43410533167721543	0.43410533167721543	Previous incorrect left	data	LO051
514	-0.88008495664386	0.88008495664386	Previous incorrect right	data	LO051
515	1.2482602109738785	1.2482602109738785	Previous correct right	data	LO051
516	-0.172926001781689	0.172926001781689	Bias	data	LO051
517	1.6480437676232338	1.6480437676232338	Stimuls strength	data	LO051
518	0.28597286955705586	0.28597286955705586	Previous correct left	data	LO051
519	-0.9195289592188508	0.9195289592188508	Previous incorrect left	data	LO051
520	-0.11235873463512666	0.11235873463512666	Previous incorrect right	data	LO051
521	0.5729888225152339	0.5729888225152339	Previous correct right	data	LO051
522	0.10416868169054658	0.10416868169054658	Bias	data	LO051
523	1.6498190698840207	1.6498190698840207	Stimuls strength	data	LO051
524	-0.33852913492515674	0.33852913492515674	Previous correct left	data	LO051
525	-0.3990644185201778	0.3990644185201778	Previous incorrect left	data	LO051
526	0.4424871170104563	0.4424871170104563	Previous incorrect right	data	LO051
527	0.3992751181254247	0.3992751181254247	Previous correct right	data	LO051
528	0.02123682012627524	0.02123682012627524	Bias	data	LO051
529	1.6189309282041895	1.6189309282041895	Stimuls strength	data	LO051
530	-0.4172615045633942	0.4172615045633942	Previous correct left	data	LO051
531	0.01596106957257351	0.01596106957257351	Previous incorrect left	data	LO051
532	-0.33394035725403826	0.33394035725403826	Previous incorrect right	data	LO051
533	0.756477612371134	0.756477612371134	Previous correct right	data	LO051
534	-0.18910376858974112	0.18910376858974112	Bias	data	LO051
535	1.6367353987291906	1.6367353987291906	Stimuls strength	data	LO051
536	-1.5100347714142135	1.5100347714142135	Previous correct left	data	LO051
537	0.37571514507484	0.37571514507484	Previous incorrect left	data	LO051
538	-0.040273770539677185	0.040273770539677185	Previous incorrect right	data	LO051
539	0.9854896282893092	0.9854896282893092	Previous correct right	data	LO051
540	-0.10406177363946971	0.10406177363946971	Bias	data	LO051
541	0.9984012032078514	0.9984012032078514	Stimuls strength	data	LO051
542	-0.8371897754350638	0.8371897754350638	Previous correct left	data	LO051
543	-0.18057436208097982	0.18057436208097982	Previous incorrect left	data	LO051
544	0.0016011847208197867	0.0016011847208197867	Previous incorrect right	data	LO051
545	0.9121011791557533	0.9121011791557533	Previous correct right	data	LO051
546	-0.05919905042618623	0.05919905042618623	Bias	data	LO051
547	1.2235604447623833	1.2235604447623833	Stimuls strength	data	LO051
548	0.04431124904692951	0.04431124904692951	Previous correct left	data	LO051
549	-0.43505012662118525	0.43505012662118525	Previous incorrect left	data	LO051
550	0.018359994026350402	0.018359994026350402	Previous incorrect right	data	LO051
551	0.31317983312171854	0.31317983312171854	Previous correct right	data	LO051
552	0.1616401733678677	0.1616401733678677	Bias	data	LO051
553	1.4456168983734818	1.4456168983734818	Stimuls strength	data	LO051
554	-0.2360142511328133	0.2360142511328133	Previous correct left	data	LO051
555	0.2503370819223031	0.2503370819223031	Previous incorrect left	data	LO051
556	0.05933511008422116	0.05933511008422116	Previous incorrect right	data	LO051
557	0.08798223249415683	0.08798223249415683	Previous correct right	data	LO051
558	0.24874353872559538	0.24874353872559538	Bias	data	LO051
559	1.8433815357754444	1.8433815357754444	Stimuls strength	data	LO051
560	-0.3527844424831151	0.3527844424831151	Previous correct left	data	LO051
561	0.21277742102259076	0.21277742102259076	Previous incorrect left	data	LO051
562	-0.06607818560971726	0.06607818560971726	Previous incorrect right	data	LO051
563	0.45482874579583676	0.45482874579583676	Previous correct right	data	LO051
564	0.0006343876046085425	0.0006343876046085425	Bias	data	LO051
565	1.4848553212870852	1.4848553212870852	Stimuls strength	data	LO051
566	-0.24191527792475526	0.24191527792475526	Previous correct left	data	LO051
567	-0.03558939750142351	0.03558939750142351	Previous incorrect left	data	LO051
568	-0.399024137983155	0.399024137983155	Previous incorrect right	data	LO051
569	0.6771632010139425	0.6771632010139425	Previous correct right	data	LO051
570	0.11539564985158025	0.11539564985158025	Bias	data	LO051
571	1.207891089484506	1.207891089484506	Stimuls strength	data	LO051
572	-0.09656893352071508	0.09656893352071508	Previous correct left	data	LO051
573	-0.20264874844135594	0.20264874844135594	Previous incorrect left	data	LO051
574	0.33738702776509993	0.33738702776509993	Previous incorrect right	data	LO051
575	0.07722630404855145	0.07722630404855145	Previous correct right	data	LO051
576	0.09982872331378884	0.09982872331378884	Bias	data	LO051
577	1.528581925129403	1.528581925129403	Stimuls strength	data	LO051
578	1.1119168758061833	1.1119168758061833	Previous correct left	data	LO051
579	0.017736738202863898	0.017736738202863898	Previous incorrect left	data	LO051
580	-0.18289459749567624	0.18289459749567624	Previous incorrect right	data	LO051
581	-0.8469302931995837	0.8469302931995837	Previous correct right	data	LO051
582	-0.25516474995799016	0.25516474995799016	Bias	data	LO051
583	0.8523001441379443	0.8523001441379443	Stimuls strength	data	LO051
584	0.6372950097402094	0.6372950097402094	Previous correct left	data	LO051
585	-0.7414415346359607	0.7414415346359607	Previous incorrect left	data	LO051
586	-0.3600999507556509	0.3600999507556509	Previous incorrect right	data	LO051
587	0.20908172569341105	0.20908172569341105	Previous correct right	data	LO051
588	0.2873635418577131	0.2873635418577131	Bias	data	LO051
589	1.716160521239313	1.716160521239313	Stimuls strength	data	LO051
590	-0.35213688481485866	0.35213688481485866	Previous correct left	data	LO051
591	-0.11646256492582183	0.11646256492582183	Previous incorrect left	data	LO051
592	0.48019631034874294	0.48019631034874294	Previous incorrect right	data	LO051
593	0.2757666812496521	0.2757666812496521	Previous correct right	data	LO051
594	-0.03048043840859885	0.03048043840859885	Bias	data	LO051
595	1.968518278717395	1.968518278717395	Stimuls strength	data	LO051
596	-0.13180224739802662	0.13180224739802662	Previous correct left	data	LO051
597	0.07223411390595019	0.07223411390595019	Previous incorrect left	data	LO051
598	-0.3685315596675127	0.3685315596675127	Previous incorrect right	data	LO051
599	0.3976192547509902	0.3976192547509902	Previous correct right	data	LO051
600	-0.022617659269779652	0.022617659269779652	Bias	data	LO051
601	1.4651272307397138	1.4651272307397138	Stimuls strength	data	LO051
602	-0.6825265803199365	0.6825265803199365	Previous correct left	data	LO051
603	0.02668995806183969	0.02668995806183969	Previous incorrect left	data	LO051
604	-0.30809292313011716	0.30809292313011716	Previous incorrect right	data	LO051
605	0.9413118861184353	0.9413118861184353	Previous correct right	data	LO051
606	-0.012367343237795434	0.012367343237795434	Bias	data	LO051
607	1.6354768288395318	1.6354768288395318	Stimuls strength	data	LO051
608	-0.0062967935652307495	0.0062967935652307495	Previous correct left	data	LO051
609	-0.29739374510928807	0.29739374510928807	Previous incorrect left	data	LO051
610	0.5275764492360507	0.5275764492360507	Previous incorrect right	data	LO051
611	-0.23625325379932705	0.23625325379932705	Previous correct right	data	LO051
612	-0.02972211555284069	0.02972211555284069	Bias	data	LO051
613	1.732440703529648	1.732440703529648	Stimuls strength	data	LO051
614	0.06007791144734664	0.06007791144734664	Previous correct left	data	LO051
615	0.4778583054503334	0.4778583054503334	Previous incorrect left	data	LO051
616	-0.569656788122833	0.569656788122833	Previous incorrect right	data	LO051
617	0.00199845567231352	0.00199845567231352	Previous correct right	data	LO051
618	-0.28790567338100786	0.28790567338100786	Bias	data	LO051
619	1.935434789996674	1.935434789996674	Stimuls strength	data	LO051
620	-0.2805014090281372	0.2805014090281372	Previous correct left	data	LO051
621	-1.073364015930515	1.073364015930515	Previous incorrect left	data	LO051
622	0.038736836036712026	0.038736836036712026	Previous incorrect right	data	LO051
623	1.0272229155409291	1.0272229155409291	Previous correct right	data	LO051
624	-0.24200045753506694	0.24200045753506694	Bias	data	LO051
625	1.8270285788956167	1.8270285788956167	Stimuls strength	data	LO051
626	-0.07749958640963944	0.07749958640963944	Previous correct left	data	LO051
627	-0.7690776595431836	0.7690776595431836	Previous incorrect left	data	LO051
628	-0.3015474610742196	0.3015474610742196	Previous incorrect right	data	LO051
629	0.9061242494919757	0.9061242494919757	Previous correct right	data	LO051
630	-0.0025087704091915413	0.0025087704091915413	Bias	data	LO051
631	1.7692283017661874	1.7692283017661874	Stimuls strength	data	LO051
632	-0.22860501474495576	0.22860501474495576	Previous correct left	data	LO051
633	-0.09374421248818647	0.09374421248818647	Previous incorrect left	data	LO051
634	-0.11943782222299061	0.11943782222299061	Previous incorrect right	data	LO051
635	0.43927827904694244	0.43927827904694244	Previous correct right	data	LO051
636	-0.12219673511462933	0.12219673511462933	Bias	data	LO051
637	2.2147443586576245	2.2147443586576245	Stimuls strength	data	LO051
638	-0.9348321766922099	0.9348321766922099	Previous correct left	data	LO051
639	-0.2913915325214643	0.2913915325214643	Previous incorrect left	data	LO051
640	-0.04703998606548079	0.04703998606548079	Previous incorrect right	data	LO051
641	1.1510669601645256	1.1510669601645256	Previous correct right	data	LO051
642	-0.356695988469006	0.356695988469006	Bias	data	LO051
643	1.8348382374563315	1.8348382374563315	Stimuls strength	data	LO051
644	-0.018742852058901544	0.018742852058901544	Previous correct left	data	LO051
645	-0.4976992216428379	0.4976992216428379	Previous incorrect left	data	LO051
646	-0.5506944643718049	0.5506944643718049	Previous incorrect right	data	LO051
647	0.7104405496045405	0.7104405496045405	Previous correct right	data	LO051
648	-0.2268281210773506	0.2268281210773506	Bias	data	LO051
649	1.3101215093185665	1.3101215093185665	Stimuls strength	data	LO051
650	-0.6032092522340673	0.6032092522340673	Previous correct left	data	LO051
651	-0.10501087465789595	0.10501087465789595	Previous incorrect left	data	LO051
652	-0.2211343872272711	0.2211343872272711	Previous incorrect right	data	LO051
653	0.7025263930418839	0.7025263930418839	Previous correct right	data	LO051
654	-0.2612782177154107	0.2612782177154107	Bias	data	LO051
655	1.8229185224272182	1.8229185224272182	Stimuls strength	data	LO051
656	-0.34658417982012585	0.34658417982012585	Previous correct left	data	LO051
657	-0.230745464325694	0.230745464325694	Previous incorrect left	data	LO051
658	-0.46028802466870183	0.46028802466870183	Previous incorrect right	data	LO051
659	0.7763394510991101	0.7763394510991101	Previous correct right	data	LO051
660	-0.14114690436557498	0.14114690436557498	Bias	data	LO051
661	1.7933862386360018	1.7933862386360018	Stimuls strength	data	LO051
662	-0.11604849315907491	0.11604849315907491	Previous correct left	data	LO051
663	-0.6268294646022192	0.6268294646022192	Previous incorrect left	data	LO051
664	-0.0010843312500956846	0.0010843312500956846	Previous incorrect right	data	LO051
665	0.6028153846458162	0.6028153846458162	Previous correct right	data	LO051
666	-0.2120992452443212	0.2120992452443212	Bias	data	LO051
667	1.470973998009092	1.470973998009092	Stimuls strength	data	LO051
668	-0.2975542404542517	0.2975542404542517	Previous correct left	data	LO051
669	-0.370700394417034	0.370700394417034	Previous incorrect left	data	LO051
670	-0.2847338427599199	0.2847338427599199	Previous incorrect right	data	LO051
671	0.7408892323868839	0.7408892323868839	Previous correct right	data	LO051
672	-0.16048641407897188	0.16048641407897188	Bias	data	LO051
673	1.4315444014385712	1.4315444014385712	Stimuls strength	data	LO051
674	0.0033346509198319686	0.0033346509198319686	Previous correct left	data	LO051
675	-0.23752460721194435	0.23752460721194435	Previous incorrect left	data	LO051
676	-0.39528314172197315	0.39528314172197315	Previous incorrect right	data	LO051
677	0.4689866839351132	0.4689866839351132	Previous correct right	data	LO051
678	-0.02259067508880526	0.02259067508880526	Bias	data	LO051
679	1.3584343731338457	1.3584343731338457	Stimuls strength	data	LO051
680	-0.39052522727645084	0.39052522727645084	Previous correct left	data	LO051
681	0.21710134984571852	0.21710134984571852	Previous incorrect left	data	LO051
682	-0.49572643736965627	0.49572643736965627	Previous incorrect right	data	LO051
683	0.6465596397115844	0.6465596397115844	Previous correct right	data	LO051
684	-0.3028470051518139	0.3028470051518139	Bias	data	LO051
685	2.326670698750982	2.326670698750982	Stimuls strength	data	LO051
686	0.3498023412632191	0.3498023412632191	Previous correct left	data	LO051
687	-1.0497680078563767	1.0497680078563767	Previous incorrect left	data	LO051
688	0.3480369692271045	0.3480369692271045	Previous incorrect right	data	LO051
689	0.04908169221423704	0.04908169221423704	Previous correct right	data	LO051
690	0.17115735026949377	0.17115735026949377	Bias	data	LO051
691	1.805188907603271	1.805188907603271	Stimuls strength	data	LO051
692	0.046389390179572214	0.046389390179572214	Previous correct left	data	LO051
693	0.5141132694904024	0.5141132694904024	Previous incorrect left	data	LO051
694	-0.6768489345028907	0.6768489345028907	Previous incorrect right	data	LO051
695	0.28750362510241206	0.28750362510241206	Previous correct right	data	LO051
696	0.001345111333819991	0.001345111333819991	Bias	shuffle	LO051
697	0.0008946169428517886	0.0008946169428517886	Stimuls strength	shuffle	LO051
698	0.0016859709292258052	0.0016859709292258052	Previous correct left	shuffle	LO051
699	0.0023462953387012415	0.0023462953387012415	Previous incorrect left	shuffle	LO051
700	0.005965220810481865	0.005965220810481865	Previous incorrect right	shuffle	LO051
701	-0.00865237574458925	0.00865237574458925	Previous correct right	shuffle	LO051
702	0.002136138235327945	0.002136138235327945	Bias	shuffle	LO051
703	0.006034550058942231	0.006034550058942231	Stimuls strength	shuffle	LO051
704	-0.013031945082067786	0.013031945082067786	Previous correct left	shuffle	LO051
705	-0.002415878330204171	0.002415878330204171	Previous incorrect left	shuffle	LO051
706	0.007445220217596311	0.007445220217596311	Previous incorrect right	shuffle	LO051
707	0.010138741430003793	0.010138741430003793	Previous correct right	shuffle	LO051
708	0.004580599464563963	0.004580599464563963	Bias	shuffle	LO051
709	0.0032652238157233763	0.0032652238157233763	Stimuls strength	shuffle	LO051
710	-0.0035278540062797584	0.0035278540062797584	Previous correct left	shuffle	LO051
711	0.00513536426467528	0.00513536426467528	Previous incorrect left	shuffle	LO051
712	0.01261852055654655	0.01261852055654655	Previous incorrect right	shuffle	LO051
713	-0.009645431350378278	0.009645431350378278	Previous correct right	shuffle	LO051
714	0.004005079381668427	0.004005079381668427	Bias	shuffle	LO051
715	0.0030914954401609677	0.0030914954401609677	Stimuls strength	shuffle	LO051
716	-0.004980538173289851	0.004980538173289851	Previous correct left	shuffle	LO051
717	0.01893508534776171	0.01893508534776171	Previous incorrect left	shuffle	LO051
718	-0.003513255190104727	0.003513255190104727	Previous incorrect right	shuffle	LO051
719	-0.0064362126026984825	0.0064362126026984825	Previous correct right	shuffle	LO051
720	-0.002374752046242202	0.002374752046242202	Bias	shuffle	LO051
721	0.0012657797313854466	0.0012657797313854466	Stimuls strength	shuffle	LO051
722	0.0030062839972937756	0.0030062839972937756	Previous correct left	shuffle	LO051
723	-0.01666833123628605	0.01666833123628605	Previous incorrect left	shuffle	LO051
724	0.009028724510614865	0.009028724510614865	Previous incorrect right	shuffle	LO051
725	0.002258570682134608	0.002258570682134608	Previous correct right	shuffle	LO051
726	0.002560738315959273	0.002560738315959273	Bias	shuffle	LO051
727	0.004164485317807562	0.004164485317807562	Stimuls strength	shuffle	LO051
728	-0.004624232402539256	0.004624232402539256	Previous correct left	shuffle	LO051
729	0.011144357254036907	0.011144357254036907	Previous incorrect left	shuffle	LO051
730	-0.0007646352352611823	0.0007646352352611823	Previous incorrect right	shuffle	LO051
731	-0.0031947513002776712	0.0031947513002776712	Previous correct right	shuffle	LO051
732	-2.8357230205820433e-05	2.8357230205820433e-05	Bias	shuffle	LO051
733	-0.005167323119530207	0.005167323119530207	Stimuls strength	shuffle	LO051
734	0.002091909003113698	0.002091909003113698	Previous correct left	shuffle	LO051
735	-0.015987512618533588	0.015987512618533588	Previous incorrect left	shuffle	LO051
736	0.017808045471255477	0.017808045471255477	Previous incorrect right	shuffle	LO051
737	-0.003940799086040717	0.003940799086040717	Previous correct right	shuffle	LO051
738	-0.0004182521776517985	0.0004182521776517985	Bias	shuffle	LO051
739	0.003351958206957246	0.003351958206957246	Stimuls strength	shuffle	LO051
740	-0.0001238742369075006	0.0001238742369075006	Previous correct left	shuffle	LO051
741	0.006050781261861503	0.006050781261861503	Previous incorrect left	shuffle	LO051
742	-0.0035046940547780155	0.0035046940547780155	Previous incorrect right	shuffle	LO051
743	-0.0028404651478282114	0.0028404651478282114	Previous correct right	shuffle	LO051
744	0.0009271896603075662	0.0009271896603075662	Bias	shuffle	LO051
745	0.011613864016234123	0.011613864016234123	Stimuls strength	shuffle	LO051
746	0.0016965601176281517	0.0016965601176281517	Previous correct left	shuffle	LO051
747	0.00518399241746038	0.00518399241746038	Previous incorrect left	shuffle	LO051
748	0.007931075619117661	0.007931075619117661	Previous incorrect right	shuffle	LO051
749	-0.013884438493899047	0.013884438493899047	Previous correct right	shuffle	LO051
750	-0.0002443530880131958	0.0002443530880131958	Bias	shuffle	LO051
751	-0.008570383972363852	0.008570383972363852	Stimuls strength	shuffle	LO051
752	0.011796664133502997	0.011796664133502997	Previous correct left	shuffle	LO051
753	0.0070119614543301565	0.0070119614543301565	Previous incorrect left	shuffle	LO051
754	-0.014197261481523607	0.014197261481523607	Previous incorrect right	shuffle	LO051
755	-0.004855717194322535	0.004855717194322535	Previous correct right	shuffle	LO051
756	0.0002991230758424785	0.0002991230758424785	Bias	shuffle	LO051
757	-0.007844191080918734	0.007844191080918734	Stimuls strength	shuffle	LO051
758	-0.003020277786903884	0.003020277786903884	Previous correct left	shuffle	LO051
759	0.002046620821015177	0.002046620821015177	Previous incorrect left	shuffle	LO051
760	0.003404900004346331	0.003404900004346331	Previous incorrect right	shuffle	LO051
761	-0.002132119962615	0.002132119962615	Previous correct right	shuffle	LO051
762	0.004782996824549835	0.004782996824549835	Bias	shuffle	LO051
763	0.01644869491445451	0.01644869491445451	Stimuls strength	shuffle	LO051
764	0.004037381614085518	0.004037381614085518	Previous correct left	shuffle	LO051
765	0.0034585464743693258	0.0034585464743693258	Previous incorrect left	shuffle	LO051
766	0.015115135551487014	0.015115135551487014	Previous incorrect right	shuffle	LO051
767	-0.01782806681539189	0.01782806681539189	Previous correct right	shuffle	LO051
768	0.0002891371885523605	0.0002891371885523605	Bias	shuffle	LO051
769	0.0008187551670259731	0.0008187551670259731	Stimuls strength	shuffle	LO051
770	0.0027060963640902274	0.0027060963640902274	Previous correct left	shuffle	LO051
771	0.009952286219644415	0.009952286219644415	Previous incorrect left	shuffle	LO051
772	-0.010037979986538487	0.010037979986538487	Previous incorrect right	shuffle	LO051
773	-0.0023312654086438183	0.0023312654086438183	Previous correct right	shuffle	LO051
774	-0.0003681710648829096	0.0003681710648829096	Bias	shuffle	LO051
775	0.0049910388918880284	0.0049910388918880284	Stimuls strength	shuffle	LO051
776	-0.000556756845962652	0.000556756845962652	Previous correct left	shuffle	LO051
777	0.002050728689584509	0.002050728689584509	Previous incorrect left	shuffle	LO051
778	-0.0002728503810392624	0.0002728503810392624	Previous incorrect right	shuffle	LO051
779	-0.0015892925274654105	0.0015892925274654105	Previous correct right	shuffle	LO051
780	-0.003127009129336038	0.003127009129336038	Bias	shuffle	LO051
781	-0.0021000771431306715	0.0021000771431306715	Stimuls strength	shuffle	LO051
782	0.00799056815054801	0.00799056815054801	Previous correct left	shuffle	LO051
783	-0.0041878456841903874	0.0041878456841903874	Previous incorrect left	shuffle	LO051
784	-0.0110102925506357	0.0110102925506357	Previous incorrect right	shuffle	LO051
785	0.0040805609549421145	0.0040805609549421145	Previous correct right	shuffle	LO051
786	0.0014383391954165498	0.0014383391954165498	Bias	shuffle	LO051
787	0.005778591603226763	0.005778591603226763	Stimuls strength	shuffle	LO051
788	-0.0010955378284556816	0.0010955378284556816	Previous correct left	shuffle	LO051
789	0.02047114401661303	0.02047114401661303	Previous incorrect left	shuffle	LO051
790	-0.016660018003019663	0.016660018003019663	Previous incorrect right	shuffle	LO051
791	-0.0012772489897212775	0.0012772489897212775	Previous correct right	shuffle	LO051
792	-0.0002846644682752876	0.0002846644682752876	Bias	shuffle	LO051
793	-0.0009348543433607921	0.0009348543433607921	Stimuls strength	shuffle	LO051
794	0.00036463988942821927	0.00036463988942821927	Previous correct left	shuffle	LO051
795	-0.009421634519051533	0.009421634519051533	Previous incorrect left	shuffle	LO051
796	0.007836167147630496	0.007836167147630496	Previous incorrect right	shuffle	LO051
797	0.0009361630137180185	0.0009361630137180185	Previous correct right	shuffle	LO051
798	-0.0011378660610075228	0.0011378660610075228	Bias	shuffle	LO051
799	-0.00027550841159343446	0.00027550841159343446	Stimuls strength	shuffle	LO051
800	-0.003252281314342136	0.003252281314342136	Previous correct left	shuffle	LO051
801	-0.01528934069112818	0.01528934069112818	Previous incorrect left	shuffle	LO051
802	0.007280599600170912	0.007280599600170912	Previous incorrect right	shuffle	LO051
803	0.010123156344292167	0.010123156344292167	Previous correct right	shuffle	LO051
804	-0.003489587999536887	0.003489587999536887	Bias	shuffle	LO051
805	-0.010855580203825812	0.010855580203825812	Stimuls strength	shuffle	LO051
806	0.0035395445758725367	0.0035395445758725367	Previous correct left	shuffle	LO051
807	-0.0077770489723535995	0.0077770489723535995	Previous incorrect left	shuffle	LO051
808	-0.009125954970375126	0.009125954970375126	Previous incorrect right	shuffle	LO051
809	0.00987387136731893	0.00987387136731893	Previous correct right	shuffle	LO051
810	-0.002676685934517173	0.002676685934517173	Bias	shuffle	LO051
811	0.013586957218006452	0.013586957218006452	Stimuls strength	shuffle	LO051
812	0.008219136087767049	0.008219136087767049	Previous correct left	shuffle	LO051
813	-0.024312855331256048	0.024312855331256048	Previous incorrect left	shuffle	LO051
814	0.00010349030689499511	0.00010349030689499511	Previous incorrect right	shuffle	LO051
815	0.013313543002076812	0.013313543002076812	Previous correct right	shuffle	LO051
816	0.0011284263010826168	0.0011284263010826168	Bias	shuffle	LO051
817	-0.0013700745630724428	0.0013700745630724428	Stimuls strength	shuffle	LO051
818	-0.009040075140759425	0.009040075140759425	Previous correct left	shuffle	LO051
819	-0.00578079911857077	0.00578079911857077	Previous incorrect left	shuffle	LO051
820	0.0251904870908972	0.0251904870908972	Previous incorrect right	shuffle	LO051
821	-0.009241186530484313	0.009241186530484313	Previous correct right	shuffle	LO051
822	0.0005783423958729375	0.0005783423958729375	Bias	shuffle	LO051
823	-0.007141803861497375	0.007141803861497375	Stimuls strength	shuffle	LO051
824	0.0002503582192833782	0.0002503582192833782	Previous correct left	shuffle	LO051
825	-0.0071370472829302084	0.0071370472829302084	Previous incorrect left	shuffle	LO051
826	-0.01036338640019218	0.01036338640019218	Previous incorrect right	shuffle	LO051
827	0.01782841785971191	0.01782841785971191	Previous correct right	shuffle	LO051
828	-0.006263610244460981	0.006263610244460981	Bias	shuffle	LO051
829	-0.012775722511878746	0.012775722511878746	Stimuls strength	shuffle	LO051
830	0.017533695360203983	0.017533695360203983	Previous correct left	shuffle	LO051
831	-0.009111742239529916	0.009111742239529916	Previous incorrect left	shuffle	LO051
832	-0.02461685712981163	0.02461685712981163	Previous incorrect right	shuffle	LO051
833	0.009931293764676455	0.009931293764676455	Previous correct right	shuffle	LO051
834	0.0007800699683001912	0.0007800699683001912	Bias	shuffle	LO051
835	-0.006522942011638329	0.006522942011638329	Stimuls strength	shuffle	LO051
836	-0.008928335914503522	0.008928335914503522	Previous correct left	shuffle	LO051
837	0.016617855883607043	0.016617855883607043	Previous incorrect left	shuffle	LO051
838	-0.013731499987525753	0.013731499987525753	Previous incorrect right	shuffle	LO051
839	0.006822049986722335	0.006822049986722335	Previous correct right	shuffle	LO051
840	-0.00071120152621085	0.00071120152621085	Bias	shuffle	LO051
841	-0.005331005123905208	0.005331005123905208	Stimuls strength	shuffle	LO051
842	0.005838908644440716	0.005838908644440716	Previous correct left	shuffle	LO051
843	-0.02468373829061701	0.02468373829061701	Previous incorrect left	shuffle	LO051
844	0.021868845037223566	0.021868845037223566	Previous incorrect right	shuffle	LO051
845	-0.003735216917257942	0.003735216917257942	Previous correct right	shuffle	LO051
846	0.0020281787796327584	0.0020281787796327584	Bias	shuffle	LO051
847	0.0002804056882828617	0.0002804056882828617	Stimuls strength	shuffle	LO051
848	-0.023323611275102886	0.023323611275102886	Previous correct left	shuffle	LO051
849	-0.009190645714101038	0.009190645714101038	Previous incorrect left	shuffle	LO051
850	0.02120058501618337	0.02120058501618337	Previous incorrect right	shuffle	LO051
851	0.01334185075265314	0.01334185075265314	Previous correct right	shuffle	LO051
852	-0.006797987591754943	0.006797987591754943	Bias	shuffle	LO051
853	-0.0014482371848690018	0.0014482371848690018	Stimuls strength	shuffle	LO051
854	0.018260084134192764	0.018260084134192764	Previous correct left	shuffle	LO051
855	0.009368495775433567	0.009368495775433567	Previous incorrect left	shuffle	LO051
856	-0.04166538477440017	0.04166538477440017	Previous incorrect right	shuffle	LO051
857	0.00723881727301888	0.00723881727301888	Previous correct right	shuffle	LO051
858	-0.003991258392265888	0.003991258392265888	Bias	shuffle	LO051
859	-0.000713600174729502	0.000713600174729502	Stimuls strength	shuffle	LO051
860	0.005975897486923759	0.005975897486923759	Previous correct left	shuffle	LO051
861	0.005817355186764531	0.005817355186764531	Previous incorrect left	shuffle	LO051
862	-0.022485464903642276	0.022485464903642276	Previous incorrect right	shuffle	LO051
863	0.006700953837688369	0.006700953837688369	Previous correct right	shuffle	LO051
864	0.0006572397182780182	0.0006572397182780182	Bias	shuffle	LO051
865	0.014093600726730984	0.014093600726730984	Stimuls strength	shuffle	LO051
866	0.002911924806039964	0.002911924806039964	Previous correct left	shuffle	LO051
867	0.011689092758132314	0.011689092758132314	Previous incorrect left	shuffle	LO051
868	-0.007011171530118504	0.007011171530118504	Previous incorrect right	shuffle	LO051
869	-0.006932606315775925	0.006932606315775925	Previous correct right	shuffle	LO051
870	-0.0011932202040712359	0.0011932202040712359	Bias	shuffle	LO051
871	0.003923616279369815	0.003923616279369815	Stimuls strength	shuffle	LO051
872	0.004733506942753567	0.004733506942753567	Previous correct left	shuffle	LO051
873	-0.002225923474084154	0.002225923474084154	Previous incorrect left	shuffle	LO051
874	-0.0032085098686183214	0.0032085098686183214	Previous incorrect right	shuffle	LO051
875	-0.0004922938041219531	0.0004922938041219531	Previous correct right	shuffle	LO051
876	0.0009646843440066086	0.0009646843440066086	Bias	shuffle	LO051
877	0.003947340480808287	0.003947340480808287	Stimuls strength	shuffle	LO051
878	-0.0060482673036376024	0.0060482673036376024	Previous correct left	shuffle	LO051
879	-0.01869307502912618	0.01869307502912618	Previous incorrect left	shuffle	LO051
880	0.015905554966240496	0.015905554966240496	Previous incorrect right	shuffle	LO051
881	0.009800471710529265	0.009800471710529265	Previous correct right	shuffle	LO051
882	-0.0018891680430983492	0.0018891680430983492	Bias	shuffle	LO051
883	0.0014770920331266672	0.0014770920331266672	Stimuls strength	shuffle	LO051
884	0.0016443576007543696	0.0016443576007543696	Previous correct left	shuffle	LO051
885	-0.0007710430824822548	0.0007710430824822548	Previous incorrect left	shuffle	LO051
886	-0.003593404782920992	0.003593404782920992	Previous incorrect right	shuffle	LO051
887	0.0008309222215505711	0.0008309222215505711	Previous correct right	shuffle	LO051
888	-0.00524925926240153	0.00524925926240153	Bias	shuffle	LO051
889	0.023305356778655244	0.023305356778655244	Stimuls strength	shuffle	LO051
890	0.016744014967923597	0.016744014967923597	Previous correct left	shuffle	LO051
891	-0.009430954336505632	0.009430954336505632	Previous incorrect left	shuffle	LO051
892	-0.004255358710930151	0.004255358710930151	Previous incorrect right	shuffle	LO051
893	-0.008306961182889323	0.008306961182889323	Previous correct right	shuffle	LO051
894	0.00040560990377409427	0.00040560990377409427	Bias	shuffle	LO051
895	-0.0009540587439509976	0.0009540587439509976	Stimuls strength	shuffle	LO051
896	-0.0002097426755321377	0.0002097426755321377	Previous correct left	shuffle	LO051
897	-0.004564234577899454	0.004564234577899454	Previous incorrect left	shuffle	LO051
898	0.0048115142465400985	0.0048115142465400985	Previous incorrect right	shuffle	LO051
899	0.00036807291066645896	0.00036807291066645896	Previous correct right	shuffle	LO051
900	-0.0021189243456608132	0.0021189243456608132	Bias	shuffle	LO051
901	-0.007149074696126018	0.007149074696126018	Stimuls strength	shuffle	LO051
902	0.006230848896422023	0.006230848896422023	Previous correct left	shuffle	LO051
903	0.008356876484606299	0.008356876484606299	Previous incorrect left	shuffle	LO051
904	-0.016779082889332646	0.016779082889332646	Previous incorrect right	shuffle	LO051
905	7.24331626433542e-05	7.24331626433542e-05	Previous correct right	shuffle	LO051
906	-0.0038698407945894145	0.0038698407945894145	Bias	shuffle	LO051
907	-0.004935741257641961	0.004935741257641961	Stimuls strength	shuffle	LO051
908	0.016688719489703446	0.016688719489703446	Previous correct left	shuffle	LO051
909	-0.0020598570094286207	0.0020598570094286207	Previous incorrect left	shuffle	LO051
910	-0.015569073767575225	0.015569073767575225	Previous incorrect right	shuffle	LO051
911	-0.002929629507288928	0.002929629507288928	Previous correct right	shuffle	LO051
912	-0.0018416772751411055	0.0018416772751411055	Bias	shuffle	LO051
913	0.00208453094368044	0.00208453094368044	Stimuls strength	shuffle	LO051
914	0.0007526038968573925	0.0007526038968573925	Previous correct left	shuffle	LO051
915	0.006291869515556607	0.006291869515556607	Previous incorrect left	shuffle	LO051
916	-0.015346107957358168	0.015346107957358168	Previous incorrect right	shuffle	LO051
917	0.006459957269802996	0.006459957269802996	Previous correct right	shuffle	LO051
918	0.0027075033823823072	0.0027075033823823072	Bias	shuffle	LO051
919	0.004250155733306817	0.004250155733306817	Stimuls strength	shuffle	LO051
920	-0.011918703670432589	0.011918703670432589	Previous correct left	shuffle	LO051
921	-0.006236135408309882	0.006236135408309882	Previous incorrect left	shuffle	LO051
922	0.02264525568096203	0.02264525568096203	Previous incorrect right	shuffle	LO051
923	-0.0017829132198374303	0.0017829132198374303	Previous correct right	shuffle	LO051
924	-0.006737921937528927	0.006737921937528927	Bias	shuffle	LO051
925	-0.0014421149233395183	0.0014421149233395183	Stimuls strength	shuffle	LO051
926	0.005934140710406497	0.005934140710406497	Previous correct left	shuffle	LO051
927	-0.00695025787516897	0.00695025787516897	Previous incorrect left	shuffle	LO051
928	-0.018645588913640324	0.018645588913640324	Previous incorrect right	shuffle	LO051
929	0.012923784140873971	0.012923784140873971	Previous correct right	shuffle	LO051
930	-0.0008412586044323497	0.0008412586044323497	Bias	shuffle	LO051
931	0.008099464020460884	0.008099464020460884	Stimuls strength	shuffle	LO051
932	0.006102492430634448	0.006102492430634448	Previous correct left	shuffle	LO051
933	-0.0029029187508488193	0.0029029187508488193	Previous incorrect left	shuffle	LO051
934	-0.004282112418630725	0.004282112418630725	Previous incorrect right	shuffle	LO051
935	0.00024128013441294873	0.00024128013441294873	Previous correct right	shuffle	LO051
936	-0.01588311136185476	0.01588311136185476	Bias	data	LO061
937	1.4698094272493893	1.4698094272493893	Stimuls strength	data	LO061
938	-0.863191983946282	0.863191983946282	Previous correct left	data	LO061
939	-0.40940485899454354	0.40940485899454354	Previous incorrect left	data	LO061
940	0.365154399759336	0.365154399759336	Previous incorrect right	data	LO061
941	0.8915593318196359	0.8915593318196359	Previous correct right	data	LO061
942	-0.14278158782146783	0.14278158782146783	Bias	data	LO061
943	1.648147873585333	1.648147873585333	Stimuls strength	data	LO061
944	-1.1811186239615687	1.1811186239615687	Previous correct left	data	LO061
945	-0.9218884785646961	0.9218884785646961	Previous incorrect left	data	LO061
946	0.8370125889174976	0.8370125889174976	Previous incorrect right	data	LO061
947	1.123212925787299	1.123212925787299	Previous correct right	data	LO061
948	0.23314947063886368	0.23314947063886368	Bias	data	LO061
949	1.7099137134438898	1.7099137134438898	Stimuls strength	data	LO061
950	-1.0764116488323698	1.0764116488323698	Previous correct left	data	LO061
951	0.33882823075031077	0.33882823075031077	Previous incorrect left	data	LO061
952	0.38742183919052464	0.38742183919052464	Previous incorrect right	data	LO061
953	0.5833110495303978	0.5833110495303978	Previous correct right	data	LO061
954	0.40228866990134715	0.40228866990134715	Bias	data	LO061
955	1.8954152348578848	1.8954152348578848	Stimuls strength	data	LO061
956	0.004060958494619011	0.004060958494619011	Previous correct left	data	LO061
957	0.051710054860442674	0.051710054860442674	Previous incorrect left	data	LO061
958	0.21750695570420223	0.21750695570420223	Previous incorrect right	data	LO061
959	0.1290107008420829	0.1290107008420829	Previous correct right	data	LO061
960	0.06518872371415221	0.06518872371415221	Bias	data	LO061
961	1.9795247757873895	1.9795247757873895	Stimuls strength	data	LO061
962	-0.6834710422555862	0.6834710422555862	Previous correct left	data	LO061
963	-0.43581287412472874	0.43581287412472874	Previous incorrect left	data	LO061
964	0.19154621307903053	0.19154621307903053	Previous incorrect right	data	LO061
965	0.9929264270154355	0.9929264270154355	Previous correct right	data	LO061
966	0.29788172374737676	0.29788172374737676	Bias	data	LO061
967	2.2583184049880995	2.2583184049880995	Stimuls strength	data	LO061
968	0.08344101208335485	0.08344101208335485	Previous correct left	data	LO061
969	-0.14398652626085073	0.14398652626085073	Previous incorrect left	data	LO061
970	0.08924986768502675	0.08924986768502675	Previous incorrect right	data	LO061
971	0.26917737023984634	0.26917737023984634	Previous correct right	data	LO061
972	0.18604175839560302	0.18604175839560302	Bias	data	LO061
973	1.5109200373806506	1.5109200373806506	Stimuls strength	data	LO061
974	-0.5632920538328506	0.5632920538328506	Previous correct left	data	LO061
975	0.14763651278910495	0.14763651278910495	Previous incorrect left	data	LO061
976	-0.05776662816429565	0.05776662816429565	Previous incorrect right	data	LO061
977	0.6594639276036448	0.6594639276036448	Previous correct right	data	LO061
978	0.23268195276058717	0.23268195276058717	Bias	data	LO061
979	1.5918591861293407	1.5918591861293407	Stimuls strength	data	LO061
980	-0.1653911724715882	0.1653911724715882	Previous correct left	data	LO061
981	-0.19245164598908038	0.19245164598908038	Previous incorrect left	data	LO061
982	0.6256114708770842	0.6256114708770842	Previous incorrect right	data	LO061
983	-0.03508669965582935	0.03508669965582935	Previous correct right	data	LO061
984	0.21384751841604835	0.21384751841604835	Bias	data	LO061
985	1.7929621080623532	1.7929621080623532	Stimuls strength	data	LO061
986	-0.03617409132800615	0.03617409132800615	Previous correct left	data	LO061
987	0.14219452440683325	0.14219452440683325	Previous incorrect left	data	LO061
988	0.1435666163455777	0.1435666163455777	Previous incorrect right	data	LO061
989	-0.035739531008356654	0.035739531008356654	Previous correct right	data	LO061
990	0.5177748865670867	0.5177748865670867	Bias	data	LO061
991	1.7778887226491535	1.7778887226491535	Stimuls strength	data	LO061
992	-0.26266638487879634	0.26266638487879634	Previous correct left	data	LO061
993	0.5540652242717402	0.5540652242717402	Previous incorrect left	data	LO061
994	0.32366252555829084	0.32366252555829084	Previous incorrect right	data	LO061
995	-0.0972864783841485	0.0972864783841485	Previous correct right	data	LO061
996	-0.08400521097209647	0.08400521097209647	Bias	data	LO061
997	1.0004328195221959	1.0004328195221959	Stimuls strength	data	LO061
998	-0.5628423333090917	0.5628423333090917	Previous correct left	data	LO061
999	0.05343097732409945	0.05343097732409945	Previous incorrect left	data	LO061
1000	-0.07590220002442154	0.07590220002442154	Previous incorrect right	data	LO061
1001	0.5013083450373168	0.5013083450373168	Previous correct right	data	LO061
1002	0.06699142361896128	0.06699142361896128	Bias	data	LO061
1003	2.039003631357944	2.039003631357944	Stimuls strength	data	LO061
1004	-0.41981967352848093	0.41981967352848093	Previous correct left	data	LO061
1005	-0.010714739019032297	0.010714739019032297	Previous incorrect left	data	LO061
1006	0.1087690686500728	0.1087690686500728	Previous incorrect right	data	LO061
1007	0.388756767516402	0.388756767516402	Previous correct right	data	LO061
1008	0.1310378795415016	0.1310378795415016	Bias	data	LO061
1009	0.9489660318621665	0.9489660318621665	Stimuls strength	data	LO061
1010	-0.0024393230243954524	0.0024393230243954524	Previous correct left	data	LO061
1011	0.9175918887702734	0.9175918887702734	Previous incorrect left	data	LO061
1012	-0.5383575876599316	0.5383575876599316	Previous incorrect right	data	LO061
1013	-0.24575709854444558	0.24575709854444558	Previous correct right	data	LO061
1014	0.09948268362680064	0.09948268362680064	Bias	data	LO061
1015	1.2231438654466507	1.2231438654466507	Stimuls strength	data	LO061
1016	-0.04575130956671046	0.04575130956671046	Previous correct left	data	LO061
1017	-0.32681188134705075	0.32681188134705075	Previous incorrect left	data	LO061
1018	0.35356977559513125	0.35356977559513125	Previous incorrect right	data	LO061
1019	0.11847609894543079	0.11847609894543079	Previous correct right	data	LO061
1020	0.24062921095142714	0.24062921095142714	Bias	data	LO061
1021	1.4969254732839061	1.4969254732839061	Stimuls strength	data	LO061
1022	-0.5067608870938718	0.5067608870938718	Previous correct left	data	LO061
1023	0.22448915646150094	0.22448915646150094	Previous incorrect left	data	LO061
1024	0.3717637305063446	0.3717637305063446	Previous incorrect right	data	LO061
1025	0.15113721107745434	0.15113721107745434	Previous correct right	data	LO061
1026	-0.026219379244420398	0.026219379244420398	Bias	data	LO061
1027	0.9383754208141228	0.9383754208141228	Stimuls strength	data	LO061
1028	-0.5225574480897077	0.5225574480897077	Previous correct left	data	LO061
1029	-0.2032312660454603	0.2032312660454603	Previous incorrect left	data	LO061
1030	0.3564978599685185	0.3564978599685185	Previous incorrect right	data	LO061
1031	0.34307147492222856	0.34307147492222856	Previous correct right	data	LO061
1032	-0.1319824170813951	0.1319824170813951	Bias	data	LO061
1033	1.504479151108113	1.504479151108113	Stimuls strength	data	LO061
1034	-0.5602834682195897	0.5602834682195897	Previous correct left	data	LO061
1035	0.10477133939390633	0.10477133939390633	Previous incorrect left	data	LO061
1036	-0.361234867135382	0.361234867135382	Previous incorrect right	data	LO061
1037	0.6847645788796702	0.6847645788796702	Previous correct right	data	LO061
1038	0.15553194505413584	0.15553194505413584	Bias	data	LO061
1039	1.4833287358952285	1.4833287358952285	Stimuls strength	data	LO061
1040	-0.18247770689514858	0.18247770689514858	Previous correct left	data	LO061
1041	0.5638327826239853	0.5638327826239853	Previous incorrect left	data	LO061
1042	-0.01652280674720707	0.01652280674720707	Previous incorrect right	data	LO061
1043	-0.2093003239274944	0.2093003239274944	Previous correct right	data	LO061
1044	-0.004988158961654359	0.004988158961654359	Bias	shuffle	LO061
1045	0.0033962213518940213	0.0033962213518940213	Stimuls strength	shuffle	LO061
1046	0.012210408837863269	0.012210408837863269	Previous correct left	shuffle	LO061
1047	-0.018577436476337496	0.018577436476337496	Previous incorrect left	shuffle	LO061
1048	-0.007757733519924972	0.007757733519924972	Previous incorrect right	shuffle	LO061
1049	0.009136602196745022	0.009136602196745022	Previous correct right	shuffle	LO061
1050	0.0019443342531896403	0.0019443342531896403	Bias	shuffle	LO061
1051	-9.003380850644759e-05	9.003380850644759e-05	Stimuls strength	shuffle	LO061
1052	-0.009967115521480956	0.009967115521480956	Previous correct left	shuffle	LO061
1053	0.016422813215666906	0.016422813215666906	Previous incorrect left	shuffle	LO061
1054	-0.0024050891043503457	0.0024050891043503457	Previous incorrect right	shuffle	LO061
1055	-0.0021062743366460223	0.0021062743366460223	Previous correct right	shuffle	LO061
1056	-0.006122779040738868	0.006122779040738868	Bias	shuffle	LO061
1057	0.0019109581564132252	0.0019109581564132252	Stimuls strength	shuffle	LO061
1058	0.02034213518948521	0.02034213518948521	Previous correct left	shuffle	LO061
1059	-0.031172485056343638	0.031172485056343638	Previous incorrect left	shuffle	LO061
1060	-0.0037487533885454875	0.0037487533885454875	Previous incorrect right	shuffle	LO061
1061	0.008456324214665063	0.008456324214665063	Previous correct right	shuffle	LO061
1062	0.0031051944119502967	0.0031051944119502967	Bias	shuffle	LO061
1063	-0.0013840426864362083	0.0013840426864362083	Stimuls strength	shuffle	LO061
1064	0.026083071158552944	0.026083071158552944	Previous correct left	shuffle	LO061
1065	-0.006355308881277626	0.006355308881277626	Previous incorrect left	shuffle	LO061
1066	-0.012331882293153807	0.012331882293153807	Previous incorrect right	shuffle	LO061
1067	-0.004290685572171261	0.004290685572171261	Previous correct right	shuffle	LO061
1068	-0.001315818391608918	0.001315818391608918	Bias	shuffle	LO061
1069	0.00044444883206158414	0.00044444883206158414	Stimuls strength	shuffle	LO061
1070	-0.00529397730616466	0.00529397730616466	Previous correct left	shuffle	LO061
1071	-0.0050838735849906965	0.0050838735849906965	Previous incorrect left	shuffle	LO061
1072	0.0032317620487902847	0.0032317620487902847	Previous incorrect right	shuffle	LO061
1073	0.005830270450756609	0.005830270450756609	Previous correct right	shuffle	LO061
1074	0.0035921099932501167	0.0035921099932501167	Bias	shuffle	LO061
1075	-0.003637396503384537	0.003637396503384537	Stimuls strength	shuffle	LO061
1076	-0.020425416775246317	0.020425416775246317	Previous correct left	shuffle	LO061
1077	0.008167149332244366	0.008167149332244366	Previous incorrect left	shuffle	LO061
1078	0.02004252568480145	0.02004252568480145	Previous incorrect right	shuffle	LO061
1079	-0.00419214824854927	0.00419214824854927	Previous correct right	shuffle	LO061
1080	-0.000780238014809457	0.000780238014809457	Bias	shuffle	LO061
1081	-0.01142007978229991	0.01142007978229991	Stimuls strength	shuffle	LO061
1082	0.005008530875472944	0.005008530875472944	Previous correct left	shuffle	LO061
1083	0.0059156602119873865	0.0059156602119873865	Previous incorrect left	shuffle	LO061
1084	-0.005249134685815966	0.005249134685815966	Previous incorrect right	shuffle	LO061
1085	-0.006455294416454125	0.006455294416454125	Previous correct right	shuffle	LO061
1086	-0.0006897565745288218	0.0006897565745288218	Bias	shuffle	LO061
1087	-0.0007613643088765044	0.0007613643088765044	Stimuls strength	shuffle	LO061
1088	-0.00990507960352374	0.00990507960352374	Previous correct left	shuffle	LO061
1089	0.009084046018654885	0.009084046018654885	Previous incorrect left	shuffle	LO061
1090	-0.0057893338942263915	0.0057893338942263915	Previous incorrect right	shuffle	LO061
1091	0.005920610904566559	0.005920610904566559	Previous correct right	shuffle	LO061
1092	0.0036941491047106606	0.0036941491047106606	Bias	shuffle	LO061
1093	-0.01145494953204563	0.01145494953204563	Stimuls strength	shuffle	LO061
1094	-0.014563753474964223	0.014563753474964223	Previous correct left	shuffle	LO061
1095	0.016286756115646922	0.016286756115646922	Previous incorrect left	shuffle	LO061
1096	0.009623858778122923	0.009623858778122923	Previous incorrect right	shuffle	LO061
1097	-0.007652712314094873	0.007652712314094873	Previous correct right	shuffle	LO061
1098	-0.00740149794327361	0.00740149794327361	Bias	shuffle	LO061
1099	0.008321112543897948	0.008321112543897948	Stimuls strength	shuffle	LO061
1100	-0.0026794686694428414	0.0026794686694428414	Previous correct left	shuffle	LO061
1101	-0.020406342577426507	0.020406342577426507	Previous incorrect left	shuffle	LO061
1102	-0.0038084519936957078	0.0038084519936957078	Previous incorrect right	shuffle	LO061
1103	0.019492765297291215	0.019492765297291215	Previous correct right	shuffle	LO061
1104	-0.001403168227987811	0.001403168227987811	Bias	shuffle	LO061
1105	-0.004230233047055709	0.004230233047055709	Stimuls strength	shuffle	LO061
1106	0.005812636032849012	0.005812636032849012	Previous correct left	shuffle	LO061
1107	0.0020959055027234214	0.0020959055027234214	Previous incorrect left	shuffle	LO061
1108	-0.01519235771351196	0.01519235771351196	Previous incorrect right	shuffle	LO061
1109	0.005880647949951853	0.005880647949951853	Previous correct right	shuffle	LO061
1110	-0.0007110057564961931	0.0007110057564961931	Bias	shuffle	LO061
1111	-0.00024520385276568824	0.00024520385276568824	Stimuls strength	shuffle	LO061
1112	-0.0013456971055370106	0.0013456971055370106	Previous correct left	shuffle	LO061
1113	-0.003074833078039661	0.003074833078039661	Previous incorrect left	shuffle	LO061
1114	-0.0009694192714574593	0.0009694192714574593	Previous incorrect right	shuffle	LO061
1115	0.004678943698538031	0.004678943698538031	Previous correct right	shuffle	LO061
1116	-0.00043983343534837355	0.00043983343534837355	Bias	shuffle	LO061
1117	0.0049129874381394515	0.0049129874381394515	Stimuls strength	shuffle	LO061
1118	-0.008091387772221292	0.008091387772221292	Previous correct left	shuffle	LO061
1119	-0.0033906798439240987	0.0033906798439240987	Previous incorrect left	shuffle	LO061
1120	0.005651854408423328	0.005651854408423328	Previous incorrect right	shuffle	LO061
1121	0.005390379772373743	0.005390379772373743	Previous correct right	shuffle	LO061
1122	0.0020713228268274117	0.0020713228268274117	Bias	shuffle	LO061
1123	0.004769773847871337	0.004769773847871337	Stimuls strength	shuffle	LO061
1124	-0.005591128556026752	0.005591128556026752	Previous correct left	shuffle	LO061
1125	0.0135465344774675	0.0135465344774675	Previous incorrect left	shuffle	LO061
1126	-0.0058930361586803925	0.0058930361586803925	Previous incorrect right	shuffle	LO061
1127	8.953064067098102e-06	8.953064067098102e-06	Previous correct right	shuffle	LO061
1128	0.0011786208588581454	0.0011786208588581454	Bias	shuffle	LO061
1129	-0.007466337245800546	0.007466337245800546	Stimuls strength	shuffle	LO061
1130	-0.028832530583501628	0.028832530583501628	Previous correct left	shuffle	LO061
1131	0.01699071344682214	0.01699071344682214	Previous incorrect left	shuffle	LO061
1132	0.008753632217643104	0.008753632217643104	Previous incorrect right	shuffle	LO061
1133	0.004266805777894472	0.004266805777894472	Previous correct right	shuffle	LO061
1134	-0.004334294325638009	0.004334294325638009	Bias	shuffle	LO061
1135	-0.008062307641682614	0.008062307641682614	Stimuls strength	shuffle	LO061
1136	0.009203910791639531	0.009203910791639531	Previous correct left	shuffle	LO061
1137	-0.019891867703748754	0.019891867703748754	Previous incorrect left	shuffle	LO061
1138	-0.0009087269915631452	0.0009087269915631452	Previous incorrect right	shuffle	LO061
1139	0.007262389578034402	0.007262389578034402	Previous correct right	shuffle	LO061
1140	0.00023410306195254476	0.00023410306195254476	Bias	shuffle	LO061
1141	0.013765544188482352	0.013765544188482352	Stimuls strength	shuffle	LO061
1142	-0.0008695267258205696	0.0008695267258205696	Previous correct left	shuffle	LO061
1143	0.012460491277004233	0.012460491277004233	Previous incorrect left	shuffle	LO061
1144	-0.016724497290129817	0.016724497290129817	Previous incorrect right	shuffle	LO061
1145	0.005367635800898679	0.005367635800898679	Previous correct right	shuffle	LO061
1146	-0.0007118474392561186	0.0007118474392561186	Bias	shuffle	LO061
1147	-0.011955490875780492	0.011955490875780492	Stimuls strength	shuffle	LO061
1148	0.010986674628587437	0.010986674628587437	Previous correct left	shuffle	LO061
1149	-0.005802649944408806	0.005802649944408806	Previous incorrect left	shuffle	LO061
1150	0.0007273588382780132	0.0007273588382780132	Previous incorrect right	shuffle	LO061
1151	-0.006623230961712289	0.006623230961712289	Previous correct right	shuffle	LO061
1152	0.45358547516428976	0.45358547516428976	Bias	data	LO067
1153	2.445988548678967	2.445988548678967	Stimuls strength	data	LO067
1154	-0.36056605486548066	0.36056605486548066	Previous correct left	data	LO067
1155	0.2509030111831173	0.2509030111831173	Previous incorrect left	data	LO067
1156	0.28934238194662876	0.28934238194662876	Previous incorrect right	data	LO067
1157	0.2739061369000246	0.2739061369000246	Previous correct right	data	LO067
1158	0.5873360717640704	0.5873360717640704	Bias	data	LO067
1159	2.6486517376641565	2.6486517376641565	Stimuls strength	data	LO067
1160	-0.2210700306864566	0.2210700306864566	Previous correct left	data	LO067
1161	-0.06317097654271583	0.06317097654271583	Previous incorrect left	data	LO067
1162	0.8377605754751506	0.8377605754751506	Previous incorrect right	data	LO067
1163	0.033816503518090936	0.033816503518090936	Previous correct right	data	LO067
1164	0.12108781961523507	0.12108781961523507	Bias	data	LO067
1165	1.571448632208826	1.571448632208826	Stimuls strength	data	LO067
1166	-0.10204350006463252	0.10204350006463252	Previous correct left	data	LO067
1167	-0.31325565024435487	0.31325565024435487	Previous incorrect left	data	LO067
1168	0.4417957786499301	0.4417957786499301	Previous incorrect right	data	LO067
1169	0.09459119127429333	0.09459119127429333	Previous correct right	data	LO067
1170	0.23334046324649993	0.23334046324649993	Bias	data	LO067
1171	1.7754925838400266	1.7754925838400266	Stimuls strength	data	LO067
1172	-0.3466853897772133	0.3466853897772133	Previous correct left	data	LO067
1173	0.6681950784394336	0.6681950784394336	Previous incorrect left	data	LO067
1174	0.0	0.0	Previous incorrect right	data	LO067
1175	-0.08816922541571878	0.08816922541571878	Previous correct right	data	LO067
1176	0.06902549039557733	0.06902549039557733	Bias	data	LO067
1177	1.0862621756780706	1.0862621756780706	Stimuls strength	data	LO067
1178	-0.7883637223708047	0.7883637223708047	Previous correct left	data	LO067
1179	0.15886429119600606	0.15886429119600606	Previous incorrect left	data	LO067
1180	-0.11220483657544282	0.11220483657544282	Previous incorrect right	data	LO067
1181	0.8107297581458193	0.8107297581458193	Previous correct right	data	LO067
1182	0.12597529217047307	0.12597529217047307	Bias	data	LO067
1183	1.7502276473975802	1.7502276473975802	Stimuls strength	data	LO067
1184	-0.2891216126673828	0.2891216126673828	Previous correct left	data	LO067
1185	0.15161467334879486	0.15161467334879486	Previous incorrect left	data	LO067
1186	-0.45365927781506493	0.45365927781506493	Previous incorrect right	data	LO067
1187	0.717141509304126	0.717141509304126	Previous correct right	data	LO067
1188	0.33496959558496403	0.33496959558496403	Bias	data	LO067
1189	1.612716919651687	1.612716919651687	Stimuls strength	data	LO067
1190	-0.41259373154312146	0.41259373154312146	Previous correct left	data	LO067
1191	0.5299950778751734	0.5299950778751734	Previous incorrect left	data	LO067
1192	0.24982670074808871	0.24982670074808871	Previous incorrect right	data	LO067
1193	-0.03225845149517779	0.03225845149517779	Previous correct right	data	LO067
1194	-0.08537938226871887	0.08537938226871887	Bias	data	LO067
1195	1.421716492537777	1.421716492537777	Stimuls strength	data	LO067
1196	0.527634961454865	0.527634961454865	Previous correct left	data	LO067
1197	-0.428456038289771	0.428456038289771	Previous incorrect left	data	LO067
1198	-0.01993505681558218	0.01993505681558218	Previous incorrect right	data	LO067
1199	-0.1646232486182301	0.1646232486182301	Previous correct right	data	LO067
1200	-0.09908381788608676	0.09908381788608676	Bias	data	LO067
1201	1.8172117743631087	1.8172117743631087	Stimuls strength	data	LO067
1202	-0.28840732235037125	0.28840732235037125	Previous correct left	data	LO067
1203	-0.3001937252780916	0.3001937252780916	Previous incorrect left	data	LO067
1204	0.14464875290654172	0.14464875290654172	Previous incorrect right	data	LO067
1205	0.34486847683583427	0.34486847683583427	Previous correct right	data	LO067
1206	0.10045779562499524	0.10045779562499524	Bias	data	LO067
1207	1.3662894879365366	1.3662894879365366	Stimuls strength	data	LO067
1208	-0.9200719991331825	0.9200719991331825	Previous correct left	data	LO067
1209	0.07308011789179085	0.07308011789179085	Previous incorrect left	data	LO067
1210	0.3880698289819805	0.3880698289819805	Previous incorrect right	data	LO067
1211	0.5593798478844076	0.5593798478844076	Previous correct right	data	LO067
1212	0.17232831128555728	0.17232831128555728	Bias	data	LO067
1213	1.8276970906703387	1.8276970906703387	Stimuls strength	data	LO067
1214	-0.8627807546771303	0.8627807546771303	Previous correct left	data	LO067
1215	0.007066260957189734	0.007066260957189734	Previous incorrect left	data	LO067
1216	0.5706984933350658	0.5706984933350658	Previous incorrect right	data	LO067
1217	0.45734431167043166	0.45734431167043166	Previous correct right	data	LO067
1218	0.31253988410878963	0.31253988410878963	Bias	data	LO067
1219	1.9269289032748569	1.9269289032748569	Stimuls strength	data	LO067
1220	-0.71964286310063	0.71964286310063	Previous correct left	data	LO067
1221	0.9569153783725773	0.9569153783725773	Previous incorrect left	data	LO067
1222	-0.31719160214845976	0.31719160214845976	Previous incorrect right	data	LO067
1223	0.39245897098530286	0.39245897098530286	Previous correct right	data	LO067
1224	0.13153954505990567	0.13153954505990567	Bias	data	LO067
1225	1.9208881906755464	1.9208881906755464	Stimuls strength	data	LO067
1226	0.5960483384775596	0.5960483384775596	Previous correct left	data	LO067
1227	-0.2130395307019556	0.2130395307019556	Previous incorrect left	data	LO067
1228	-0.3028732569429607	0.3028732569429607	Previous incorrect right	data	LO067
1229	0.05140399422726161	0.05140399422726161	Previous correct right	data	LO067
1230	0.1720518686757063	0.1720518686757063	Bias	data	LO067
1231	1.9866585755005906	1.9866585755005906	Stimuls strength	data	LO067
1232	-0.4332173145752314	0.4332173145752314	Previous correct left	data	LO067
1233	-0.587129600242516	0.587129600242516	Previous incorrect left	data	LO067
1234	0.629053793779435	0.629053793779435	Previous incorrect right	data	LO067
1235	0.56334498971402	0.56334498971402	Previous correct right	data	LO067
1236	-0.03367667847734128	0.03367667847734128	Bias	data	LO067
1237	1.914729759427881	1.914729759427881	Stimuls strength	data	LO067
1238	0.4640321938338258	0.4640321938338258	Previous correct left	data	LO067
1239	-0.5839541050503808	0.5839541050503808	Previous incorrect left	data	LO067
1240	-0.20562219323814224	0.20562219323814224	Previous incorrect right	data	LO067
1241	0.291867425977356	0.291867425977356	Previous correct right	data	LO067
1242	0.1959008458919429	0.1959008458919429	Bias	data	LO067
1243	1.543528220174879	1.543528220174879	Stimuls strength	data	LO067
1244	0.3362421187261296	0.3362421187261296	Previous correct left	data	LO067
1245	0.21603469254948585	0.21603469254948585	Previous incorrect left	data	LO067
1246	-0.0430050784237359	0.0430050784237359	Previous incorrect right	data	LO067
1247	-0.31337088695993714	0.31337088695993714	Previous correct right	data	LO067
1248	0.37619936376077057	0.37619936376077057	Bias	data	LO067
1249	1.988996773698621	1.988996773698621	Stimuls strength	data	LO067
1250	-0.7010714875281997	0.7010714875281997	Previous correct left	data	LO067
1251	0.6486286134489835	0.6486286134489835	Previous incorrect left	data	LO067
1252	0.2583477935428289	0.2583477935428289	Previous incorrect right	data	LO067
1253	0.1702944442971569	0.1702944442971569	Previous correct right	data	LO067
1254	0.33794431929626395	0.33794431929626395	Bias	data	LO067
1255	1.7791558459806571	1.7791558459806571	Stimuls strength	data	LO067
1256	-0.2530819211331348	0.2530819211331348	Previous correct left	data	LO067
1257	0.9559476111934689	0.9559476111934689	Previous incorrect left	data	LO067
1258	-0.2581114246344251	0.2581114246344251	Previous incorrect right	data	LO067
1259	-0.10680994612964462	0.10680994612964462	Previous correct right	data	LO067
1260	0.4736814486069209	0.4736814486069209	Bias	data	LO067
1261	1.8613486878628174	1.8613486878628174	Stimuls strength	data	LO067
1262	-0.44099094525009025	0.44099094525009025	Previous correct left	data	LO067
1263	0.4643500474411353	0.4643500474411353	Previous incorrect left	data	LO067
1264	0.5076486498442889	0.5076486498442889	Previous incorrect right	data	LO067
1265	-0.057326303428413605	0.057326303428413605	Previous correct right	data	LO067
1266	-0.47629694434260367	0.47629694434260367	Bias	data	LO067
1267	2.461876247238121	2.461876247238121	Stimuls strength	data	LO067
1268	-0.07235428102862779	0.07235428102862779	Previous correct left	data	LO067
1269	-0.8979125220929137	0.8979125220929137	Previous incorrect left	data	LO067
1270	-0.3484400821648517	0.3484400821648517	Previous incorrect right	data	LO067
1271	0.8424099409437884	0.8424099409437884	Previous correct right	data	LO067
1272	0.17301819164097137	0.17301819164097137	Bias	data	LO067
1273	1.995268871594675	1.995268871594675	Stimuls strength	data	LO067
1274	-0.43435601064417334	0.43435601064417334	Previous correct left	data	LO067
1275	-0.6552698372755089	0.6552698372755089	Previous incorrect left	data	LO067
1276	0.46206197107585606	0.46206197107585606	Previous incorrect right	data	LO067
1277	0.8005820684847973	0.8005820684847973	Previous correct right	data	LO067
1278	0.00333566439794993	0.00333566439794993	Bias	shuffle	LO067
1279	0.010962501514417055	0.010962501514417055	Stimuls strength	shuffle	LO067
1280	-0.0021757038665738346	0.0021757038665738346	Previous correct left	shuffle	LO067
1281	0.0032910643288055867	0.0032910643288055867	Previous incorrect left	shuffle	LO067
1282	0.004922557595484924	0.004922557595484924	Previous incorrect right	shuffle	LO067
1283	-0.0027022536597667885	0.0027022536597667885	Previous correct right	shuffle	LO067
1284	-0.002876719428082926	0.002876719428082926	Bias	shuffle	LO067
1285	-0.002446984498002326	0.002446984498002326	Stimuls strength	shuffle	LO067
1286	-0.00020049514017077993	0.00020049514017077993	Previous correct left	shuffle	LO067
1287	-0.007211388616170434	0.007211388616170434	Previous incorrect left	shuffle	LO067
1288	-0.006198483984612211	0.006198483984612211	Previous incorrect right	shuffle	LO067
1289	0.010733648312870337	0.010733648312870337	Previous correct right	shuffle	LO067
1290	-0.0024292884539092526	0.0024292884539092526	Bias	shuffle	LO067
1291	0.008290657617978382	0.008290657617978382	Stimuls strength	shuffle	LO067
1292	0.004782505699255056	0.004782505699255056	Previous correct left	shuffle	LO067
1293	0.00225482948297609	0.00225482948297609	Previous incorrect left	shuffle	LO067
1294	-0.020132820735196285	0.020132820735196285	Previous incorrect right	shuffle	LO067
1295	0.010666197099056128	0.010666197099056128	Previous correct right	shuffle	LO067
1296	0.0008732908768442799	0.0008732908768442799	Bias	shuffle	LO067
1297	0.01234536687147117	0.01234536687147117	Stimuls strength	shuffle	LO067
1298	5.371986905066497e-05	5.371986905066497e-05	Previous correct left	shuffle	LO067
1299	-0.0016558595241026822	0.0016558595241026822	Previous incorrect left	shuffle	LO067
1300	0.0	0.0	Previous incorrect right	shuffle	LO067
1301	0.0024754305318962335	0.0024754305318962335	Previous correct right	shuffle	LO067
1302	-0.0007959514815960612	0.0007959514815960612	Bias	shuffle	LO067
1303	-0.0015180441450935661	0.0015180441450935661	Stimuls strength	shuffle	LO067
1304	0.015017031314103087	0.015017031314103087	Previous correct left	shuffle	LO067
1305	0.007084033087609365	0.007084033087609365	Previous incorrect left	shuffle	LO067
1306	-0.01404964434154169	0.01404964434154169	Previous incorrect right	shuffle	LO067
1307	-0.008847371541766857	0.008847371541766857	Previous correct right	shuffle	LO067
1308	0.0037882965422530754	0.0037882965422530754	Bias	shuffle	LO067
1309	0.0076094763057481364	0.0076094763057481364	Stimuls strength	shuffle	LO067
1310	0.0027689221463985244	0.0027689221463985244	Previous correct left	shuffle	LO067
1311	0.005131367442782778	0.005131367442782778	Previous incorrect left	shuffle	LO067
1312	0.0023821769296071458	0.0023821769296071458	Previous incorrect right	shuffle	LO067
1313	-0.006494169976535243	0.006494169976535243	Previous correct right	shuffle	LO067
1314	-0.004114559132135761	0.004114559132135761	Bias	shuffle	LO067
1315	0.004689511536345194	0.004689511536345194	Stimuls strength	shuffle	LO067
1316	0.009771213670913945	0.009771213670913945	Previous correct left	shuffle	LO067
1317	-0.019461157048351635	0.019461157048351635	Previous incorrect left	shuffle	LO067
1318	0.0051759371141802575	0.0051759371141802575	Previous incorrect right	shuffle	LO067
1319	0.000399447131121733	0.000399447131121733	Previous correct right	shuffle	LO067
1320	0.00195519737423818	0.00195519737423818	Bias	shuffle	LO067
1321	0.01831005781907025	0.01831005781907025	Stimuls strength	shuffle	LO067
1322	-0.010181043369681352	0.010181043369681352	Previous correct left	shuffle	LO067
1323	-0.008304839590540635	0.008304839590540635	Previous incorrect left	shuffle	LO067
1324	0.014321448025013908	0.014321448025013908	Previous incorrect right	shuffle	LO067
1325	0.006119632309446317	0.006119632309446317	Previous correct right	shuffle	LO067
1326	0.0012520760939828549	0.0012520760939828549	Bias	shuffle	LO067
1327	-0.002804346159408305	0.002804346159408305	Stimuls strength	shuffle	LO067
1328	-0.007473752123758128	0.007473752123758128	Previous correct left	shuffle	LO067
1329	-0.0010633270568321009	0.0010633270568321009	Previous incorrect left	shuffle	LO067
1330	0.006692526483796092	0.006692526483796092	Previous incorrect right	shuffle	LO067
1331	0.0030966287907771258	0.0030966287907771258	Previous correct right	shuffle	LO067
1332	-0.0019998062562276812	0.0019998062562276812	Bias	shuffle	LO067
1333	-0.016254904923313714	0.016254904923313714	Stimuls strength	shuffle	LO067
1334	-0.006597691958111365	0.006597691958111365	Previous correct left	shuffle	LO067
1335	0.005270745353446305	0.005270745353446305	Previous incorrect left	shuffle	LO067
1336	-0.013684519658220304	0.013684519658220304	Previous incorrect right	shuffle	LO067
1337	0.013011660006657683	0.013011660006657683	Previous correct right	shuffle	LO067
1338	0.0027377231305260813	0.0027377231305260813	Bias	shuffle	LO067
1339	0.002165766482246014	0.002165766482246014	Stimuls strength	shuffle	LO067
1340	-0.006945124783767767	0.006945124783767767	Previous correct left	shuffle	LO067
1341	-0.006304327778836333	0.006304327778836333	Previous incorrect left	shuffle	LO067
1342	0.01830356730074191	0.01830356730074191	Previous incorrect right	shuffle	LO067
1343	-0.002316391607612309	0.002316391607612309	Previous correct right	shuffle	LO067
1344	0.0003040511484436986	0.0003040511484436986	Bias	shuffle	LO067
1345	-0.0063275862726218735	0.0063275862726218735	Stimuls strength	shuffle	LO067
1346	-0.005731991755736896	0.005731991755736896	Previous correct left	shuffle	LO067
1347	-0.0006285362319344251	0.0006285362319344251	Previous incorrect left	shuffle	LO067
1348	0.0008301622991252282	0.0008301622991252282	Previous incorrect right	shuffle	LO067
1349	0.005834416836989953	0.005834416836989953	Previous correct right	shuffle	LO067
1350	0.002150676111018428	0.002150676111018428	Bias	shuffle	LO067
1351	0.004308823266008691	0.004308823266008691	Stimuls strength	shuffle	LO067
1352	0.00980306946762369	0.00980306946762369	Previous correct left	shuffle	LO067
1353	-0.007686674361884381	0.007686674361884381	Previous incorrect left	shuffle	LO067
1354	0.00920783730539088	0.00920783730539088	Previous incorrect right	shuffle	LO067
1355	-0.009173556300111784	0.009173556300111784	Previous correct right	shuffle	LO067
1356	-0.000805027114847438	0.000805027114847438	Bias	shuffle	LO067
1357	-0.009485075526987904	0.009485075526987904	Stimuls strength	shuffle	LO067
1358	-0.0005982875767210434	0.0005982875767210434	Previous correct left	shuffle	LO067
1359	0.006106446200265018	0.006106446200265018	Previous incorrect left	shuffle	LO067
1360	-0.013024421996994216	0.013024421996994216	Previous incorrect right	shuffle	LO067
1361	0.0067112362586024795	0.0067112362586024795	Previous correct right	shuffle	LO067
1362	-0.0014032379713744758	0.0014032379713744758	Bias	shuffle	LO067
1363	0.016553118681479566	0.016553118681479566	Stimuls strength	shuffle	LO067
1364	0.007018086628486903	0.007018086628486903	Previous correct left	shuffle	LO067
1365	-0.013121035484876274	0.013121035484876274	Previous incorrect left	shuffle	LO067
1366	0.00986062763577157	0.00986062763577157	Previous incorrect right	shuffle	LO067
1367	-0.005160916750756816	0.005160916750756816	Previous correct right	shuffle	LO067
1368	-0.00032733230646263197	0.00032733230646263197	Bias	shuffle	LO067
1369	-0.006641232398798616	0.006641232398798616	Stimuls strength	shuffle	LO067
1370	0.003910478250450017	0.003910478250450017	Previous correct left	shuffle	LO067
1371	-0.00425644437421973	0.00425644437421973	Previous incorrect left	shuffle	LO067
1372	0.002810267552849987	0.002810267552849987	Previous incorrect right	shuffle	LO067
1373	-0.002791633735542984	0.002791633735542984	Previous correct right	shuffle	LO067
1374	0.0001424820442574989	0.0001424820442574989	Bias	shuffle	LO067
1375	-0.00411443364473163	0.00411443364473163	Stimuls strength	shuffle	LO067
1376	-0.001438967678075108	0.001438967678075108	Previous correct left	shuffle	LO067
1377	0.007364575670897424	0.007364575670897424	Previous incorrect left	shuffle	LO067
1378	-0.008174757071304004	0.008174757071304004	Previous incorrect right	shuffle	LO067
1379	0.0023916311227393907	0.0023916311227393907	Previous correct right	shuffle	LO067
1380	0.0009242734802252241	0.0009242734802252241	Bias	shuffle	LO067
1381	-0.013953151921003654	0.013953151921003654	Stimuls strength	shuffle	LO067
1382	0.008741263849172638	0.008741263849172638	Previous correct left	shuffle	LO067
1383	0.02056914440804028	0.02056914440804028	Previous incorrect left	shuffle	LO067
1384	-0.010337216169853117	0.010337216169853117	Previous incorrect right	shuffle	LO067
1385	-0.01804891860713463	0.01804891860713463	Previous correct right	shuffle	LO067
1386	0.003120533588478652	0.003120533588478652	Bias	shuffle	LO067
1387	0.001345848027590759	0.001345848027590759	Stimuls strength	shuffle	LO067
1388	-0.007477722387111542	0.007477722387111542	Previous correct left	shuffle	LO067
1389	-0.006457601035801486	0.006457601035801486	Previous incorrect left	shuffle	LO067
1390	0.018589425322605532	0.018589425322605532	Previous incorrect right	shuffle	LO067
1391	-0.0015335683112137186	0.0015335683112137186	Previous correct right	shuffle	LO067
1392	0.0032429752289394684	0.0032429752289394684	Bias	shuffle	LO067
1393	-0.0058854061117596685	0.0058854061117596685	Stimuls strength	shuffle	LO067
1394	-0.00020244477510423733	0.00020244477510423733	Previous correct left	shuffle	LO067
1395	-0.006801567064884082	0.006801567064884082	Previous incorrect left	shuffle	LO067
1396	0.018961332296428407	0.018961332296428407	Previous incorrect right	shuffle	LO067
1397	-0.008714345227500564	0.008714345227500564	Previous correct right	shuffle	LO067
1398	0.00404317670409028	0.00404317670409028	Bias	shuffle	LO067
1399	-0.007467998745832761	0.007467998745832761	Stimuls strength	shuffle	LO067
1400	-0.010310272107429722	0.010310272107429722	Previous correct left	shuffle	LO067
1401	0.005213699791836874	0.005213699791836874	Previous incorrect left	shuffle	LO067
1402	0.011286919071994259	0.011286919071994259	Previous incorrect right	shuffle	LO067
1403	-0.0021471700523112763	0.0021471700523112763	Previous correct right	shuffle	LO067
1404	-0.7394260886385406	0.7394260886385406	Bias	data	LO068
1405	2.3411430744321784	2.3411430744321784	Stimuls strength	data	LO068
1406	-0.2112997001796599	0.2112997001796599	Previous correct left	data	LO068
1407	-0.5310274535688576	0.5310274535688576	Previous incorrect left	data	LO068
1408	0.21000992458750856	0.21000992458750856	Previous incorrect right	data	LO068
1409	-0.2071088594775305	0.2071088594775305	Previous correct right	data	LO068
1410	-1.0572878688148009	1.0572878688148009	Bias	data	LO068
1411	2.019880453503894	2.019880453503894	Stimuls strength	data	LO068
1412	-0.8552314478996096	0.8552314478996096	Previous correct left	data	LO068
1413	-0.6644842120632256	0.6644842120632256	Previous incorrect left	data	LO068
1414	-0.03278029614799848	0.03278029614799848	Previous incorrect right	data	LO068
1415	0.49520808729603116	0.49520808729603116	Previous correct right	data	LO068
1416	-0.07636971626543458	0.07636971626543458	Bias	data	LO068
1417	1.6819661937766042	1.6819661937766042	Stimuls strength	data	LO068
1418	-0.21648296505937184	0.21648296505937184	Previous correct left	data	LO068
1419	0.19198932049285294	0.19198932049285294	Previous incorrect left	data	LO068
1420	-0.44394915869147034	0.44394915869147034	Previous incorrect right	data	LO068
1421	0.39207308699255394	0.39207308699255394	Previous correct right	data	LO068
1422	-0.25036115790931934	0.25036115790931934	Bias	data	LO068
1423	1.708954118464964	1.708954118464964	Stimuls strength	data	LO068
1424	-0.0016863437405330085	0.0016863437405330085	Previous correct left	data	LO068
1425	-0.19644381401450542	0.19644381401450542	Previous incorrect left	data	LO068
1426	-0.7296039970917135	0.7296039970917135	Previous incorrect right	data	LO068
1427	0.6773729969374331	0.6773729969374331	Previous correct right	data	LO068
1428	-0.2956054030951774	0.2956054030951774	Bias	data	LO068
1429	1.9965118905605308	1.9965118905605308	Stimuls strength	data	LO068
1430	-0.5691223129812594	0.5691223129812594	Previous correct left	data	LO068
1431	0.006639688666889162	0.006639688666889162	Previous incorrect left	data	LO068
1432	0.0715491657697622	0.0715491657697622	Previous incorrect right	data	LO068
1433	0.19532805544943083	0.19532805544943083	Previous correct right	data	LO068
1434	-0.2851061002968715	0.2851061002968715	Bias	data	LO068
1435	2.259274868753617	2.259274868753617	Stimuls strength	data	LO068
1436	0.1708570382016261	0.1708570382016261	Previous correct left	data	LO068
1437	-0.43701682160355215	0.43701682160355215	Previous incorrect left	data	LO068
1438	-0.06663379848719152	0.06663379848719152	Previous incorrect right	data	LO068
1439	0.04768748159224592	0.04768748159224592	Previous correct right	data	LO068
1440	-0.42936339410082497	0.42936339410082497	Bias	data	LO068
1441	2.5157573831797766	2.5157573831797766	Stimuls strength	data	LO068
1442	-0.41602040753789005	0.41602040753789005	Previous correct left	data	LO068
1443	-0.4455921701310437	0.4455921701310437	Previous incorrect left	data	LO068
1444	0.13088293260854442	0.13088293260854442	Previous incorrect right	data	LO068
1445	0.30136625095956476	0.30136625095956476	Previous correct right	data	LO068
1446	-0.1539353301134887	0.1539353301134887	Bias	data	LO068
1447	2.1631622542606985	2.1631622542606985	Stimuls strength	data	LO068
1448	-0.3602637735805331	0.3602637735805331	Previous correct left	data	LO068
1449	-0.4775182591187998	0.4775182591187998	Previous incorrect left	data	LO068
1450	0.44207793039715404	0.44207793039715404	Previous incorrect right	data	LO068
1451	0.241768772188691	0.241768772188691	Previous correct right	data	LO068
1452	-0.29268689262224806	0.29268689262224806	Bias	data	LO068
1453	2.261249482792911	2.261249482792911	Stimuls strength	data	LO068
1454	-0.43591416096113506	0.43591416096113506	Previous correct left	data	LO068
1455	0.6720664020115868	0.6720664020115868	Previous incorrect left	data	LO068
1456	-0.23591132165214868	0.23591132165214868	Previous incorrect right	data	LO068
1457	-0.2929278120205518	0.2929278120205518	Previous correct right	data	LO068
1458	-0.16140465187159148	0.16140465187159148	Bias	data	LO068
1459	1.9526444739172186	1.9526444739172186	Stimuls strength	data	LO068
1460	-0.41610347660820063	0.41610347660820063	Previous correct left	data	LO068
1461	-0.32178826923680665	0.32178826923680665	Previous incorrect left	data	LO068
1462	-0.36837520638710464	0.36837520638710464	Previous incorrect right	data	LO068
1463	0.9448623003605209	0.9448623003605209	Previous correct right	data	LO068
1464	0.16107615142400702	0.16107615142400702	Bias	data	LO068
1465	1.6566206139296977	1.6566206139296977	Stimuls strength	data	LO068
1466	-0.9541166592030886	0.9541166592030886	Previous correct left	data	LO068
1467	0.9799744839790148	0.9799744839790148	Previous incorrect left	data	LO068
1468	-0.5250960391696795	0.5250960391696795	Previous incorrect right	data	LO068
1469	0.6603143658177619	0.6603143658177619	Previous correct right	data	LO068
1470	0.1534411893143881	0.1534411893143881	Bias	data	LO068
1471	1.2765921805874603	1.2765921805874603	Stimuls strength	data	LO068
1472	-0.4895089611309836	0.4895089611309836	Previous correct left	data	LO068
1473	0.8066376960123358	0.8066376960123358	Previous incorrect left	data	LO068
1474	-0.2175394192722583	0.2175394192722583	Previous incorrect right	data	LO068
1475	0.05385187370529394	0.05385187370529394	Previous correct right	data	LO068
1476	0.1500856917306314	0.1500856917306314	Bias	data	LO068
1477	1.95153543022024	1.95153543022024	Stimuls strength	data	LO068
1478	-0.4314881218587033	0.4314881218587033	Previous correct left	data	LO068
1479	0.09700403522939269	0.09700403522939269	Previous incorrect left	data	LO068
1480	0.4497697703322162	0.4497697703322162	Previous incorrect right	data	LO068
1481	0.03480000802772645	0.03480000802772645	Previous correct right	data	LO068
1482	-0.05397357016010211	0.05397357016010211	Bias	data	LO068
1483	2.057418758840491	2.057418758840491	Stimuls strength	data	LO068
1484	-0.2551968356626095	0.2551968356626095	Previous correct left	data	LO068
1485	0.7655735288521935	0.7655735288521935	Previous incorrect left	data	LO068
1486	-0.5774456310245708	0.5774456310245708	Previous incorrect right	data	LO068
1487	0.013095367674882431	0.013095367674882431	Previous correct right	data	LO068
1488	-0.04784021946029919	0.04784021946029919	Bias	data	LO068
1489	2.0767570729052256	2.0767570729052256	Stimuls strength	data	LO068
1490	0.06917517431953595	0.06917517431953595	Previous correct left	data	LO068
1491	0.3979652254959272	0.3979652254959272	Previous incorrect left	data	LO068
1492	0.11038782780232294	0.11038782780232294	Previous incorrect right	data	LO068
1493	-0.6253684470780853	0.6253684470780853	Previous correct right	data	LO068
1494	0.01442254562323458	0.01442254562323458	Bias	data	LO068
1495	2.663064534928288	2.663064534928288	Stimuls strength	data	LO068
1496	-0.29449597005309264	0.29449597005309264	Previous correct left	data	LO068
1497	0.288094229309829	0.288094229309829	Previous incorrect left	data	LO068
1498	-0.13315315645326747	0.13315315645326747	Previous incorrect right	data	LO068
1499	0.1539774428197656	0.1539774428197656	Previous correct right	data	LO068
1500	-0.3003054897105806	0.3003054897105806	Bias	data	LO068
1501	2.695344372230376	2.695344372230376	Stimuls strength	data	LO068
1502	-0.6338896648833127	0.6338896648833127	Previous correct left	data	LO068
1503	0.020957487829005594	0.020957487829005594	Previous incorrect left	data	LO068
1504	0.25995385203268684	0.25995385203268684	Previous incorrect right	data	LO068
1505	0.05267283531103887	0.05267283531103887	Previous correct right	data	LO068
1506	0.025734290354196436	0.025734290354196436	Bias	data	LO068
1507	2.101609036253138	2.101609036253138	Stimuls strength	data	LO068
1508	-0.6785606165213278	0.6785606165213278	Previous correct left	data	LO068
1509	-0.4500667238602085	0.4500667238602085	Previous incorrect left	data	LO068
1510	0.6395162112137516	0.6395162112137516	Previous incorrect right	data	LO068
1511	0.5148454195219804	0.5148454195219804	Previous correct right	data	LO068
1512	0.004512594595265737	0.004512594595265737	Bias	shuffle	LO068
1513	-0.01120038320379448	0.01120038320379448	Stimuls strength	shuffle	LO068
1514	-0.001315659524050683	0.001315659524050683	Previous correct left	shuffle	LO068
1515	0.009174646212729317	0.009174646212729317	Previous incorrect left	shuffle	LO068
1516	0.0031656640765385367	0.0031656640765385367	Previous incorrect right	shuffle	LO068
1517	-0.0065120561699509825	0.0065120561699509825	Previous correct right	shuffle	LO068
1518	-0.0006514678242585826	0.0006514678242585826	Bias	shuffle	LO068
1519	0.00046323766329907135	0.00046323766329907135	Stimuls strength	shuffle	LO068
1520	-0.007588212888391472	0.007588212888391472	Previous correct left	shuffle	LO068
1521	0.005382058626337339	0.005382058626337339	Previous incorrect left	shuffle	LO068
1522	-0.0007086440310313954	0.0007086440310313954	Previous incorrect right	shuffle	LO068
1523	0.0022633304688253046	0.0022633304688253046	Previous correct right	shuffle	LO068
1524	-0.0003693138315213604	0.0003693138315213604	Bias	shuffle	LO068
1525	0.0007530419798566386	0.0007530419798566386	Stimuls strength	shuffle	LO068
1526	0.002822428365257508	0.002822428365257508	Previous correct left	shuffle	LO068
1527	-0.01872867062242722	0.01872867062242722	Previous incorrect left	shuffle	LO068
1528	0.015743489314419903	0.015743489314419903	Previous incorrect right	shuffle	LO068
1529	-0.00020656088877155337	0.00020656088877155337	Previous correct right	shuffle	LO068
1530	0.001082036426694474	0.001082036426694474	Bias	shuffle	LO068
1531	0.0025753252693998924	0.0025753252693998924	Stimuls strength	shuffle	LO068
1532	-0.004808890015156662	0.004808890015156662	Previous correct left	shuffle	LO068
1533	-0.009704705742925064	0.009704705742925064	Previous incorrect left	shuffle	LO068
1534	0.011226245367886576	0.011226245367886576	Previous incorrect right	shuffle	LO068
1535	0.004369386816889412	0.004369386816889412	Previous correct right	shuffle	LO068
1536	-0.0009690905231057165	0.0009690905231057165	Bias	shuffle	LO068
1537	0.004913680265231124	0.004913680265231124	Stimuls strength	shuffle	LO068
1538	-0.006353499286090795	0.006353499286090795	Previous correct left	shuffle	LO068
1539	-0.007646862566776989	0.007646862566776989	Previous incorrect left	shuffle	LO068
1540	0.003406213073652265	0.003406213073652265	Previous incorrect right	shuffle	LO068
1541	0.009625058256109624	0.009625058256109624	Previous correct right	shuffle	LO068
1542	0.0018026205859696474	0.0018026205859696474	Bias	shuffle	LO068
1543	-0.002206945537262653	0.002206945537262653	Stimuls strength	shuffle	LO068
1544	0.002891742407404669	0.002891742407404669	Previous correct left	shuffle	LO068
1545	0.00555776999151045	0.00555776999151045	Previous incorrect left	shuffle	LO068
1546	0.0004836622459147299	0.0004836622459147299	Previous incorrect right	shuffle	LO068
1547	-0.007130554058859348	0.007130554058859348	Previous correct right	shuffle	LO068
1548	-0.0003503017795170524	0.0003503017795170524	Bias	shuffle	LO068
1549	0.0010270936930433777	0.0010270936930433777	Stimuls strength	shuffle	LO068
1550	0.004499960272251772	0.004499960272251772	Previous correct left	shuffle	LO068
1551	-0.004229885549847579	0.004229885549847579	Previous incorrect left	shuffle	LO068
1552	0.003208785529802832	0.003208785529802832	Previous incorrect right	shuffle	LO068
1553	-0.0038291620317244227	0.0038291620317244227	Previous correct right	shuffle	LO068
1554	-0.0015965832830433105	0.0015965832830433105	Bias	shuffle	LO068
1555	0.012007110162259119	0.012007110162259119	Stimuls strength	shuffle	LO068
1556	-0.0041373375744834535	0.0041373375744834535	Previous correct left	shuffle	LO068
1557	0.009789131984897104	0.009789131984897104	Previous incorrect left	shuffle	LO068
1558	-0.014725828748434035	0.014725828748434035	Previous incorrect right	shuffle	LO068
1559	0.007477451054977035	0.007477451054977035	Previous correct right	shuffle	LO068
1560	-0.00023379005069759317	0.00023379005069759317	Bias	shuffle	LO068
1561	-4.706720763779332e-05	4.706720763779332e-05	Stimuls strength	shuffle	LO068
1562	0.0007936365972138294	0.0007936365972138294	Previous correct left	shuffle	LO068
1563	-0.008037045428611361	0.008037045428611361	Previous incorrect left	shuffle	LO068
1564	0.0011909471056738249	0.0011909471056738249	Previous incorrect right	shuffle	LO068
1565	0.005818671675026549	0.005818671675026549	Previous correct right	shuffle	LO068
1566	-0.003330043339640843	0.003330043339640843	Bias	shuffle	LO068
1567	-0.0031111146664480017	0.0031111146664480017	Stimuls strength	shuffle	LO068
1568	0.00021932431717939775	0.00021932431717939775	Previous correct left	shuffle	LO068
1569	-0.01718433116118665	0.01718433116118665	Previous incorrect left	shuffle	LO068
1570	0.0019674447194998434	0.0019674447194998434	Previous incorrect right	shuffle	LO068
1571	0.011667518784866873	0.011667518784866873	Previous correct right	shuffle	LO068
1572	0.0011070858928376075	0.0011070858928376075	Bias	shuffle	LO068
1573	0.00977508037273477	0.00977508037273477	Stimuls strength	shuffle	LO068
1574	0.0052166073949791655	0.0052166073949791655	Previous correct left	shuffle	LO068
1575	-0.012892300200408192	0.012892300200408192	Previous incorrect left	shuffle	LO068
1576	0.017087636146383388	0.017087636146383388	Previous incorrect right	shuffle	LO068
1577	-0.008304857448116687	0.008304857448116687	Previous correct right	shuffle	LO068
1578	0.0029434846365274056	0.0029434846365274056	Bias	shuffle	LO068
1579	0.00020433619167974212	0.00020433619167974212	Stimuls strength	shuffle	LO068
1580	-0.005526917430179006	0.005526917430179006	Previous correct left	shuffle	LO068
1581	0.015838714891008323	0.015838714891008323	Previous incorrect left	shuffle	LO068
1582	-0.004603999262214703	0.004603999262214703	Previous incorrect right	shuffle	LO068
1583	-0.0027643135620873042	0.0027643135620873042	Previous correct right	shuffle	LO068
1584	-0.0020274612140847355	0.0020274612140847355	Bias	shuffle	LO068
1585	-0.009324966455612553	0.009324966455612553	Stimuls strength	shuffle	LO068
1586	-0.0001868248885316277	0.0001868248885316277	Previous correct left	shuffle	LO068
1587	0.00229505923859675	0.00229505923859675	Previous incorrect left	shuffle	LO068
1588	-0.012342029292082097	0.012342029292082097	Previous incorrect right	shuffle	LO068
1589	0.008206333727932016	0.008206333727932016	Previous correct right	shuffle	LO068
1590	0.004364431235087841	0.004364431235087841	Bias	shuffle	LO068
1591	0.0003925157473618229	0.0003925157473618229	Stimuls strength	shuffle	LO068
1592	-0.010425443238317782	0.010425443238317782	Previous correct left	shuffle	LO068
1593	0.007878033896960629	0.007878033896960629	Previous incorrect left	shuffle	LO068
1594	0.008727448298509136	0.008727448298509136	Previous incorrect right	shuffle	LO068
1595	-0.0018156077220640814	0.0018156077220640814	Previous correct right	shuffle	LO068
1596	-0.003655913237126507	0.003655913237126507	Bias	shuffle	LO068
1597	-0.00774568841522382	0.00774568841522382	Stimuls strength	shuffle	LO068
1598	0.00958858644550796	0.00958858644550796	Previous correct left	shuffle	LO068
1599	0.009012196938923411	0.009012196938923411	Previous incorrect left	shuffle	LO068
1600	-0.024910583183420897	0.024910583183420897	Previous incorrect right	shuffle	LO068
1601	0.0026538865618630325	0.0026538865618630325	Previous correct right	shuffle	LO068
1602	-0.0011248474685744366	0.0011248474685744366	Bias	shuffle	LO068
1603	-0.001919704992667472	0.001919704992667472	Stimuls strength	shuffle	LO068
1604	0.0037616437465951827	0.0037616437465951827	Previous correct left	shuffle	LO068
1605	-0.012033291546604019	0.012033291546604019	Previous incorrect left	shuffle	LO068
1606	0.006912405227981252	0.006912405227981252	Previous incorrect right	shuffle	LO068
1607	0.00023439510345169882	0.00023439510345169882	Previous correct right	shuffle	LO068
1608	0.006838551355679754	0.006838551355679754	Bias	shuffle	LO068
1609	-0.010477681792736365	0.010477681792736365	Stimuls strength	shuffle	LO068
1610	-0.01231432870424703	0.01231432870424703	Previous correct left	shuffle	LO068
1611	0.0022713551584714418	0.0022713551584714418	Previous incorrect left	shuffle	LO068
1612	0.01918909106942378	0.01918909106942378	Previous incorrect right	shuffle	LO068
1613	-0.0023075661679679595	0.0023075661679679595	Previous correct right	shuffle	LO068
1614	-0.0005537377827224552	0.0005537377827224552	Bias	shuffle	LO068
1615	-0.0057373925064306795	0.0057373925064306795	Stimuls strength	shuffle	LO068
1616	0.008130403101044214	0.008130403101044214	Previous correct left	shuffle	LO068
1617	-0.004735529287445929	0.004735529287445929	Previous incorrect left	shuffle	LO068
1618	0.0008067280063402642	0.0008067280063402642	Previous incorrect right	shuffle	LO068
1619	-0.004755339602661323	0.004755339602661323	Previous correct right	shuffle	LO068
1620	0.3231724638520085	0.3231724638520085	Bias	data	LO069
1621	2.0921447928425154	2.0921447928425154	Stimuls strength	data	LO069
1622	0.24437591125712813	0.24437591125712813	Previous correct left	data	LO069
1623	0.8847206821209007	0.8847206821209007	Previous incorrect left	data	LO069
1624	-0.4004073338165968	0.4004073338165968	Previous incorrect right	data	LO069
1625	-0.4055167957094231	0.4055167957094231	Previous correct right	data	LO069
1626	0.11472921170840557	0.11472921170840557	Bias	data	LO069
1627	1.8071244522786971	1.8071244522786971	Stimuls strength	data	LO069
1628	-0.03410011085271852	0.03410011085271852	Previous correct left	data	LO069
1629	0.21371788995497346	0.21371788995497346	Previous incorrect left	data	LO069
1630	-0.4337033960268216	0.4337033960268216	Previous incorrect right	data	LO069
1631	0.36881482863297205	0.36881482863297205	Previous correct right	data	LO069
1632	0.2306296756060551	0.2306296756060551	Bias	data	LO069
1633	2.0174865973676597	2.0174865973676597	Stimuls strength	data	LO069
1634	0.6234962705240503	0.6234962705240503	Previous correct left	data	LO069
1635	-0.1434464641889698	0.1434464641889698	Previous incorrect left	data	LO069
1636	-0.0674020868335905	0.0674020868335905	Previous incorrect right	data	LO069
1637	-0.1820180438954351	0.1820180438954351	Previous correct right	data	LO069
1638	0.07601642311001325	0.07601642311001325	Bias	data	LO069
1639	2.140365341243823	2.140365341243823	Stimuls strength	data	LO069
1640	-0.4932914772212619	0.4932914772212619	Previous correct left	data	LO069
1641	-0.11720456483660119	0.11720456483660119	Previous incorrect left	data	LO069
1642	-0.12188443526958138	0.12188443526958138	Previous incorrect right	data	LO069
1643	0.8083969004374576	0.8083969004374576	Previous correct right	data	LO069
1644	-0.02998142584992425	0.02998142584992425	Bias	data	LO069
1645	2.2202790641573213	2.2202790641573213	Stimuls strength	data	LO069
1646	-0.1061534196223419	0.1061534196223419	Previous correct left	data	LO069
1647	-0.009796692629252028	0.009796692629252028	Previous incorrect left	data	LO069
1648	-0.38581664242755365	0.38581664242755365	Previous incorrect right	data	LO069
1649	0.47178532882922297	0.47178532882922297	Previous correct right	data	LO069
1650	0.1083803969886174	0.1083803969886174	Bias	data	LO069
1651	2.3922378575244543	2.3922378575244543	Stimuls strength	data	LO069
1652	0.36869027944381827	0.36869027944381827	Previous correct left	data	LO069
1653	0.28934532651041206	0.28934532651041206	Previous incorrect left	data	LO069
1654	-0.5479284580874892	0.5479284580874892	Previous incorrect right	data	LO069
1655	-0.001726750878123856	0.001726750878123856	Previous correct right	data	LO069
1656	0.3752311471560331	0.3752311471560331	Bias	data	LO069
1657	1.9945625569332226	1.9945625569332226	Stimuls strength	data	LO069
1658	-0.45225940765309103	0.45225940765309103	Previous correct left	data	LO069
1659	0.2670459929289355	0.2670459929289355	Previous incorrect left	data	LO069
1660	0.48831487381179994	0.48831487381179994	Previous incorrect right	data	LO069
1661	0.07212968806838882	0.07212968806838882	Previous correct right	data	LO069
1662	0.012816295699712293	0.012816295699712293	Bias	data	LO069
1663	2.223057362098004	2.223057362098004	Stimuls strength	data	LO069
1664	0.317338537915543	0.317338537915543	Previous correct left	data	LO069
1665	0.30877853428870183	0.30877853428870183	Previous incorrect left	data	LO069
1666	-0.9486297134701478	0.9486297134701478	Previous incorrect right	data	LO069
1667	0.3353289369656145	0.3353289369656145	Previous correct right	data	LO069
1668	0.10083447981082365	0.10083447981082365	Bias	data	LO069
1669	2.621768694084471	2.621768694084471	Stimuls strength	data	LO069
1670	-0.08983627632185646	0.08983627632185646	Previous correct left	data	LO069
1671	0.7536364872505783	0.7536364872505783	Previous incorrect left	data	LO069
1672	0.09319629244265686	0.09319629244265686	Previous incorrect right	data	LO069
1673	-0.6561620235605543	0.6561620235605543	Previous correct right	data	LO069
1674	0.030518264277290864	0.030518264277290864	Bias	data	LO069
1675	2.3309227848084526	2.3309227848084526	Stimuls strength	data	LO069
1676	0.44347027452153653	0.44347027452153653	Previous correct left	data	LO069
1677	0.3892881510758056	0.3892881510758056	Previous incorrect left	data	LO069
1678	-0.40326164936015635	0.40326164936015635	Previous incorrect right	data	LO069
1679	-0.39897851195989525	0.39897851195989525	Previous correct right	data	LO069
1680	0.20742309938862988	0.20742309938862988	Bias	data	LO069
1681	2.2052615347439026	2.2052615347439026	Stimuls strength	data	LO069
1682	0.0971165593478543	0.0971165593478543	Previous correct left	data	LO069
1683	0.652614378473242	0.652614378473242	Previous incorrect left	data	LO069
1684	-0.7479139488898867	0.7479139488898867	Previous incorrect right	data	LO069
1685	0.20560611045741925	0.20560611045741925	Previous correct right	data	LO069
1686	0.3522029234664218	0.3522029234664218	Bias	data	LO069
1687	2.3401190792008526	2.3401190792008526	Stimuls strength	data	LO069
1688	0.18755928197467056	0.18755928197467056	Previous correct left	data	LO069
1689	0.48207897125747584	0.48207897125747584	Previous incorrect left	data	LO069
1690	0.341661045033594	0.341661045033594	Previous incorrect right	data	LO069
1691	-0.6590963747993178	0.6590963747993178	Previous correct right	data	LO069
1692	-0.05032356193466412	0.05032356193466412	Bias	data	LO069
1693	1.0932297964646522	1.0932297964646522	Stimuls strength	data	LO069
1694	-0.8682842285314404	0.8682842285314404	Previous correct left	data	LO069
1695	0.0	0.0	Previous incorrect left	data	LO069
1696	-0.16166009898322717	0.16166009898322717	Previous incorrect right	data	LO069
1697	0.9796207655800054	0.9796207655800054	Previous correct right	data	LO069
1698	-0.006129499533290717	0.006129499533290717	Bias	shuffle	LO069
1699	-0.002232740691640338	0.002232740691640338	Stimuls strength	shuffle	LO069
1700	0.010305618855536141	0.010305618855536141	Previous correct left	shuffle	LO069
1701	-0.026159753490503115	0.026159753490503115	Previous incorrect left	shuffle	LO069
1702	0.0032513497601480176	0.0032513497601480176	Previous incorrect right	shuffle	LO069
1703	0.006473285341528024	0.006473285341528024	Previous correct right	shuffle	LO069
1704	-0.0007903820357718556	0.0007903820357718556	Bias	shuffle	LO069
1705	-0.016174415921152947	0.016174415921152947	Stimuls strength	shuffle	LO069
1706	-0.007664182755166193	0.007664182755166193	Previous correct left	shuffle	LO069
1707	0.00019695503013277715	0.00019695503013277715	Previous incorrect left	shuffle	LO069
1708	-0.010242420951801622	0.010242420951801622	Previous incorrect right	shuffle	LO069
1709	0.01691926664106318	0.01691926664106318	Previous correct right	shuffle	LO069
1710	-0.002699518582249315	0.002699518582249315	Bias	shuffle	LO069
1711	-0.025514047956834474	0.025514047956834474	Stimuls strength	shuffle	LO069
1712	-0.0023629182202991065	0.0023629182202991065	Previous correct left	shuffle	LO069
1713	0.005443230809978615	0.005443230809978615	Previous incorrect left	shuffle	LO069
1714	-0.0021518826888260105	0.0021518826888260105	Previous incorrect right	shuffle	LO069
1715	-0.003627948483102799	0.003627948483102799	Previous correct right	shuffle	LO069
1716	0.0018519180341193047	0.0018519180341193047	Bias	shuffle	LO069
1717	-0.002018865363975739	0.002018865363975739	Stimuls strength	shuffle	LO069
1718	-0.0018807823442740666	0.0018807823442740666	Previous correct left	shuffle	LO069
1719	0.003630140779623041	0.003630140779623041	Previous incorrect left	shuffle	LO069
1720	0.005268188505664397	0.005268188505664397	Previous incorrect right	shuffle	LO069
1721	-0.005165628906893701	0.005165628906893701	Previous correct right	shuffle	LO069
1722	-0.0073382476650960685	0.0073382476650960685	Bias	shuffle	LO069
1723	-0.005720514905377951	0.005720514905377951	Stimuls strength	shuffle	LO069
1724	0.017063396852717197	0.017063396852717197	Previous correct left	shuffle	LO069
1725	-0.02055634614646989	0.02055634614646989	Previous incorrect left	shuffle	LO069
1726	-0.008514294064347153	0.008514294064347153	Previous incorrect right	shuffle	LO069
1727	0.004668995693003712	0.004668995693003712	Previous correct right	shuffle	LO069
1728	0.0014531895347641602	0.0014531895347641602	Bias	shuffle	LO069
1729	-0.002431904174800174	0.002431904174800174	Stimuls strength	shuffle	LO069
1730	-0.0002512443517625606	0.0002512443517625606	Previous correct left	shuffle	LO069
1731	0.007009471469617167	0.007009471469617167	Previous incorrect left	shuffle	LO069
1732	-0.0019528490542214587	0.0019528490542214587	Previous incorrect right	shuffle	LO069
1733	-0.0033521885288687837	0.0033521885288687837	Previous correct right	shuffle	LO069
1734	0.011413628364983691	0.011413628364983691	Bias	shuffle	LO069
1735	-0.006483251959689256	0.006483251959689256	Stimuls strength	shuffle	LO069
1736	-0.011751017168194022	0.011751017168194022	Previous correct left	shuffle	LO069
1737	0.013485744093305125	0.013485744093305125	Previous incorrect left	shuffle	LO069
1738	0.03221522217328588	0.03221522217328588	Previous incorrect right	shuffle	LO069
1739	-0.022536320733412944	0.022536320733412944	Previous correct right	shuffle	LO069
1740	0.00041994670392989596	0.00041994670392989596	Bias	shuffle	LO069
1741	0.001914985608929399	0.001914985608929399	Stimuls strength	shuffle	LO069
1742	0.011418846404864732	0.011418846404864732	Previous correct left	shuffle	LO069
1743	0.013377273884859287	0.013377273884859287	Previous incorrect left	shuffle	LO069
1744	-0.011407959809034958	0.011407959809034958	Previous incorrect right	shuffle	LO069
1745	-0.012968213776758677	0.012968213776758677	Previous correct right	shuffle	LO069
1746	-0.0038346739944820976	0.0038346739944820976	Bias	shuffle	LO069
1747	-0.0049169335588396725	0.0049169335588396725	Stimuls strength	shuffle	LO069
1748	0.007365559801488988	0.007365559801488988	Previous correct left	shuffle	LO069
1749	-0.00747577324896326	0.00747577324896326	Previous incorrect left	shuffle	LO069
1750	-0.007118938367652653	0.007118938367652653	Previous incorrect right	shuffle	LO069
1751	0.0033944778206448072	0.0033944778206448072	Previous correct right	shuffle	LO069
1752	0.001964497808924197	0.001964497808924197	Bias	shuffle	LO069
1753	-0.00127838381935087	0.00127838381935087	Stimuls strength	shuffle	LO069
1754	-0.01143182356646412	0.01143182356646412	Previous correct left	shuffle	LO069
1755	0.004033731358891062	0.004033731358891062	Previous incorrect left	shuffle	LO069
1756	0.005278365161205807	0.005278365161205807	Previous incorrect right	shuffle	LO069
1757	0.004084224855290949	0.004084224855290949	Previous correct right	shuffle	LO069
1758	0.002411387739463124	0.002411387739463124	Bias	shuffle	LO069
1759	-0.0006062677884342173	0.0006062677884342173	Stimuls strength	shuffle	LO069
1760	0.0012485261255489267	0.0012485261255489267	Previous correct left	shuffle	LO069
1761	-0.01089866548588253	0.01089866548588253	Previous incorrect left	shuffle	LO069
1762	0.022568101682104807	0.022568101682104807	Previous incorrect right	shuffle	LO069
1763	-0.010506574582308128	0.010506574582308128	Previous correct right	shuffle	LO069
1764	0.003613888950222867	0.003613888950222867	Bias	shuffle	LO069
1765	-0.002447570963350912	0.002447570963350912	Stimuls strength	shuffle	LO069
1766	-0.002407515482942788	0.002407515482942788	Previous correct left	shuffle	LO069
1767	0.009868796331264397	0.009868796331264397	Previous incorrect left	shuffle	LO069
1768	0.005390276236061419	0.005390276236061419	Previous incorrect right	shuffle	LO069
1769	-0.00923766813416014	0.00923766813416014	Previous correct right	shuffle	LO069
1770	0.0005314075586334376	0.0005314075586334376	Bias	shuffle	LO069
1771	-0.010012294611369576	0.010012294611369576	Stimuls strength	shuffle	LO069
1772	0.008714312495859506	0.008714312495859506	Previous correct left	shuffle	LO069
1773	0.0	0.0	Previous incorrect left	shuffle	LO069
1774	0.005807362955023336	0.005807362955023336	Previous incorrect right	shuffle	LO069
1775	-0.013990267892249377	0.013990267892249377	Previous correct right	shuffle	LO069
1776	-0.12670527133630963	0.12670527133630963	Bias	data	LO071
1777	1.827086582288578	1.827086582288578	Stimuls strength	data	LO071
1778	0.002615486331121848	0.002615486331121848	Previous correct left	data	LO071
1779	-0.09458503313877671	0.09458503313877671	Previous incorrect left	data	LO071
1780	-0.5562387030961263	0.5562387030961263	Previous incorrect right	data	LO071
1781	0.5215029785674714	0.5215029785674714	Previous correct right	data	LO071
1782	-0.2140165969639238	0.2140165969639238	Bias	data	LO071
1783	2.62423995587632	2.62423995587632	Stimuls strength	data	LO071
1784	0.09149526076605784	0.09149526076605784	Previous correct left	data	LO071
1785	-0.38262836806764033	0.38262836806764033	Previous incorrect left	data	LO071
1786	-1.163141093417712	1.163141093417712	Previous incorrect right	data	LO071
1787	1.240257603755372	1.240257603755372	Previous correct right	data	LO071
1788	0.0749387875401767	0.0749387875401767	Bias	data	LO071
1789	2.478979946992992	2.478979946992992	Stimuls strength	data	LO071
1790	-0.35106739476187826	0.35106739476187826	Previous correct left	data	LO071
1791	-0.46875882433284005	0.46875882433284005	Previous incorrect left	data	LO071
1792	-0.3528046941480051	0.3528046941480051	Previous incorrect right	data	LO071
1793	1.247569700782899	1.247569700782899	Previous correct right	data	LO071
1794	0.1282766876533996	0.1282766876533996	Bias	data	LO071
1795	2.695744530454398	2.695744530454398	Stimuls strength	data	LO071
1796	-0.7880731129627458	0.7880731129627458	Previous correct left	data	LO071
1797	-0.1018292362903645	0.1018292362903645	Previous incorrect left	data	LO071
1798	-0.31908011171539685	0.31908011171539685	Previous incorrect right	data	LO071
1799	1.3372591486219072	1.3372591486219072	Previous correct right	data	LO071
1800	0.10889317153763815	0.10889317153763815	Bias	data	LO071
1801	2.214689725834771	2.214689725834771	Stimuls strength	data	LO071
1802	-0.972014681885606	0.972014681885606	Previous correct left	data	LO071
1803	-0.06592567109654948	0.06592567109654948	Previous incorrect left	data	LO071
1804	-0.16486395430598633	0.16486395430598633	Previous incorrect right	data	LO071
1805	1.3116974788257794	1.3116974788257794	Previous correct right	data	LO071
1806	-0.025036419867165923	0.025036419867165923	Bias	data	LO071
1807	2.0961221913430665	2.0961221913430665	Stimuls strength	data	LO071
1808	-0.7836244196327695	0.7836244196327695	Previous correct left	data	LO071
1809	-0.4479231866095675	0.4479231866095675	Previous incorrect left	data	LO071
1810	0.2479688603951629	0.2479688603951629	Previous incorrect right	data	LO071
1811	0.9585423259800074	0.9585423259800074	Previous correct right	data	LO071
1812	-0.5737001929649836	0.5737001929649836	Bias	data	LO071
1813	2.8883941415100596	2.8883941415100596	Stimuls strength	data	LO071
1814	-0.9438777454814739	0.9438777454814739	Previous correct left	data	LO071
1815	-0.3939788491838329	0.3939788491838329	Previous incorrect left	data	LO071
1816	-0.9421795287563494	0.9421795287563494	Previous incorrect right	data	LO071
1817	1.7063359304566736	1.7063359304566736	Previous correct right	data	LO071
1818	-0.057444408549198286	0.057444408549198286	Bias	data	LO071
1819	2.4311320694595033	2.4311320694595033	Stimuls strength	data	LO071
1820	-0.7510260494033126	0.7510260494033126	Previous correct left	data	LO071
1821	-0.6103472171400823	0.6103472171400823	Previous incorrect left	data	LO071
1822	-0.23937601072221346	0.23937601072221346	Previous incorrect right	data	LO071
1823	1.5433048687164088	1.5433048687164088	Previous correct right	data	LO071
1824	0.15488690761694557	0.15488690761694557	Bias	data	LO071
1825	2.780856867417322	2.780856867417322	Stimuls strength	data	LO071
1826	-0.8160164549656587	0.8160164549656587	Previous correct left	data	LO071
1827	0.3636668453723758	0.3636668453723758	Previous incorrect left	data	LO071
1828	-0.27912930739130204	0.27912930739130204	Previous incorrect right	data	LO071
1829	0.8863658246015307	0.8863658246015307	Previous correct right	data	LO071
1830	-0.44604760657659204	0.44604760657659204	Bias	data	LO071
1831	2.541588917842588	2.541588917842588	Stimuls strength	data	LO071
1832	-0.36403558546530385	0.36403558546530385	Previous correct left	data	LO071
1833	-0.17376258804927264	0.17376258804927264	Previous incorrect left	data	LO071
1834	-1.4815597693673686	1.4815597693673686	Previous incorrect right	data	LO071
1835	1.5733103363053524	1.5733103363053524	Previous correct right	data	LO071
1836	0.12682801469612925	0.12682801469612925	Bias	data	LO071
1837	2.786298856912033	2.786298856912033	Stimuls strength	data	LO071
1838	-0.5978905096975543	0.5978905096975543	Previous correct left	data	LO071
1839	-0.10885952984842809	0.10885952984842809	Previous incorrect left	data	LO071
1840	-0.2549821928981579	0.2549821928981579	Previous incorrect right	data	LO071
1841	1.0885602471402709	1.0885602471402709	Previous correct right	data	LO071
1842	-0.24955049160529952	0.24955049160529952	Bias	data	LO071
1843	2.8142002488582456	2.8142002488582456	Stimuls strength	data	LO071
1844	-0.5394927197848065	0.5394927197848065	Previous correct left	data	LO071
1845	-0.10686816653179095	0.10686816653179095	Previous incorrect left	data	LO071
1846	-0.9209704303000544	0.9209704303000544	Previous incorrect right	data	LO071
1847	1.3177808250113507	1.3177808250113507	Previous correct right	data	LO071
1848	-0.12840411299041232	0.12840411299041232	Bias	data	LO071
1849	2.4303887434394023	2.4303887434394023	Stimuls strength	data	LO071
1850	-0.6229296008071497	0.6229296008071497	Previous correct left	data	LO071
1851	0.1461810879920755	0.1461810879920755	Previous incorrect left	data	LO071
1852	-0.053945273623470194	0.053945273623470194	Previous incorrect right	data	LO071
1853	0.402289673448133	0.402289673448133	Previous correct right	data	LO071
1854	-0.11087738306921148	0.11087738306921148	Bias	data	LO071
1855	2.5381010582351213	2.5381010582351213	Stimuls strength	data	LO071
1856	-1.213487372387991	1.213487372387991	Previous correct left	data	LO071
1857	-0.123934291287499	0.123934291287499	Previous incorrect left	data	LO071
1858	-0.26634870174071373	0.26634870174071373	Previous incorrect right	data	LO071
1859	1.4928929823469952	1.4928929823469952	Previous correct right	data	LO071
1860	-0.14797597738324614	0.14797597738324614	Bias	data	LO071
1861	2.5907607887888684	2.5907607887888684	Stimuls strength	data	LO071
1862	-0.8506582076706032	0.8506582076706032	Previous correct left	data	LO071
1863	-0.6158897548486785	0.6158897548486785	Previous incorrect left	data	LO071
1864	0.12915885370177801	0.12915885370177801	Previous incorrect right	data	LO071
1865	1.1894131314342584	1.1894131314342584	Previous correct right	data	LO071
1866	-0.3003916379109278	0.3003916379109278	Bias	data	LO071
1867	2.603765223430965	2.603765223430965	Stimuls strength	data	LO071
1868	-0.38710547843769344	0.38710547843769344	Previous correct left	data	LO071
1869	-0.6536870926822804	0.6536870926822804	Previous incorrect left	data	LO071
1870	-0.855619584358342	0.855619584358342	Previous incorrect right	data	LO071
1871	1.596020517567389	1.596020517567389	Previous correct right	data	LO071
1872	-0.31839074341182844	0.31839074341182844	Bias	data	LO071
1873	2.3364929880614085	2.3364929880614085	Stimuls strength	data	LO071
1874	-0.3764815024486751	0.3764815024486751	Previous correct left	data	LO071
1875	-0.1206213480101243	0.1206213480101243	Previous incorrect left	data	LO071
1876	-0.6921920391604374	0.6921920391604374	Previous incorrect right	data	LO071
1877	0.8709041462074102	0.8709041462074102	Previous correct right	data	LO071
1878	-0.3574425111278775	0.3574425111278775	Bias	data	LO071
1879	2.4642665352304007	2.4642665352304007	Stimuls strength	data	LO071
1880	-0.34228527984757473	0.34228527984757473	Previous correct left	data	LO071
1881	0.01587520185581365	0.01587520185581365	Previous incorrect left	data	LO071
1882	-0.308631218557206	0.308631218557206	Previous incorrect right	data	LO071
1883	0.2775987854210912	0.2775987854210912	Previous correct right	data	LO071
1884	-0.1555168499802333	0.1555168499802333	Bias	data	LO071
1885	2.3059997265257386	2.3059997265257386	Stimuls strength	data	LO071
1886	-0.6034046232130916	0.6034046232130916	Previous correct left	data	LO071
1887	0.28271739715778776	0.28271739715778776	Previous incorrect left	data	LO071
1888	-0.5181289110231128	0.5181289110231128	Previous incorrect right	data	LO071
1889	0.6832992870981843	0.6832992870981843	Previous correct right	data	LO071
1890	-0.2779721734428109	0.2779721734428109	Bias	data	LO071
1891	2.523939544031527	2.523939544031527	Stimuls strength	data	LO071
1892	-0.4298789482444384	0.4298789482444384	Previous correct left	data	LO071
1893	-0.4684974376857402	0.4684974376857402	Previous incorrect left	data	LO071
1894	-0.43515130141596864	0.43515130141596864	Previous incorrect right	data	LO071
1895	1.0555555139033364	1.0555555139033364	Previous correct right	data	LO071
1896	-0.2891494948144978	0.2891494948144978	Bias	data	LO071
1897	2.2251570251251636	2.2251570251251636	Stimuls strength	data	LO071
1898	-0.39138893881983094	0.39138893881983094	Previous correct left	data	LO071
1899	0.5739118410636562	0.5739118410636562	Previous incorrect left	data	LO071
1900	-0.903800195156541	0.903800195156541	Previous incorrect right	data	LO071
1901	0.43212779809821883	0.43212779809821883	Previous correct right	data	LO071
1902	-0.18624709340833548	0.18624709340833548	Bias	data	LO071
1903	1.9744916746374985	1.9744916746374985	Stimuls strength	data	LO071
1904	-0.6500662176654857	0.6500662176654857	Previous correct left	data	LO071
1905	-0.486433637132478	0.486433637132478	Previous incorrect left	data	LO071
1906	0.1732280609352827	0.1732280609352827	Previous incorrect right	data	LO071
1907	0.7770247004543441	0.7770247004543441	Previous correct right	data	LO071
1908	-0.28565554996107956	0.28565554996107956	Bias	data	LO071
1909	2.4452391979500656	2.4452391979500656	Stimuls strength	data	LO071
1910	-0.6194914968347766	0.6194914968347766	Previous correct left	data	LO071
1911	-0.2986439500251107	0.2986439500251107	Previous incorrect left	data	LO071
1912	0.018535874971512815	0.018535874971512815	Previous incorrect right	data	LO071
1913	0.613944021927295	0.613944021927295	Previous correct right	data	LO071
1914	-0.32553829768214027	0.32553829768214027	Bias	data	LO071
1915	2.4071280923500846	2.4071280923500846	Stimuls strength	data	LO071
1916	-0.6171023015887015	0.6171023015887015	Previous correct left	data	LO071
1917	-0.7448686657326635	0.7448686657326635	Previous incorrect left	data	LO071
1918	-0.26583394508198593	0.26583394508198593	Previous incorrect right	data	LO071
1919	1.3022666147212116	1.3022666147212116	Previous correct right	data	LO071
1920	-0.6027730581092126	0.6027730581092126	Bias	data	LO071
1921	2.338878472366033	2.338878472366033	Stimuls strength	data	LO071
1922	-0.07210862805236082	0.07210862805236082	Previous correct left	data	LO071
1923	-0.41858428957180477	0.41858428957180477	Previous incorrect left	data	LO071
1924	-1.1575413278351492	1.1575413278351492	Previous incorrect right	data	LO071
1925	1.045461187350101	1.045461187350101	Previous correct right	data	LO071
1926	-0.25049582961815425	0.25049582961815425	Bias	data	LO071
1927	2.09488895981031	2.09488895981031	Stimuls strength	data	LO071
1928	-0.5775900298577187	0.5775900298577187	Previous correct left	data	LO071
1929	-0.6762541753400683	0.6762541753400683	Previous incorrect left	data	LO071
1930	-0.40884353285728403	0.40884353285728403	Previous incorrect right	data	LO071
1931	1.4121919084369172	1.4121919084369172	Previous correct right	data	LO071
1932	-0.32633747646914346	0.32633747646914346	Bias	data	LO071
1933	2.1769200021058	2.1769200021058	Stimuls strength	data	LO071
1934	-0.20888257857744666	0.20888257857744666	Previous correct left	data	LO071
1935	-0.11653435757720998	0.11653435757720998	Previous incorrect left	data	LO071
1936	-0.7071050305795831	0.7071050305795831	Previous incorrect right	data	LO071
1937	0.7061844902650964	0.7061844902650964	Previous correct right	data	LO071
1938	-0.04140939163479269	0.04140939163479269	Bias	data	LO071
1939	2.2924601333927654	2.2924601333927654	Stimuls strength	data	LO071
1940	-0.8478332346989284	0.8478332346989284	Previous correct left	data	LO071
1941	0.6145974186129691	0.6145974186129691	Previous incorrect left	data	LO071
1942	-0.374307153538986	0.374307153538986	Previous incorrect right	data	LO071
1943	0.5661335779901522	0.5661335779901522	Previous correct right	data	LO071
1944	-0.010610320402583523	0.010610320402583523	Bias	data	LO071
1945	1.0710404644908813	1.0710404644908813	Stimuls strength	data	LO071
1946	-1.2034766740794365	1.2034766740794365	Previous correct left	data	LO071
1947	-0.7771442748823794	0.7771442748823794	Previous incorrect left	data	LO071
1948	-0.12112036069078165	0.12112036069078165	Previous incorrect right	data	LO071
1949	2.0911309892500145	2.0911309892500145	Previous correct right	data	LO071
1950	0.07699019924416783	0.07699019924416783	Bias	data	LO071
1951	0.8344680877190244	0.8344680877190244	Stimuls strength	data	LO071
1952	-0.775795808061513	0.775795808061513	Previous correct left	data	LO071
1953	0.20655937400444574	0.20655937400444574	Previous incorrect left	data	LO071
1954	-0.4279564866973067	0.4279564866973067	Previous incorrect right	data	LO071
1955	1.074183119998543	1.074183119998543	Previous correct right	data	LO071
1956	-0.051966243827157185	0.051966243827157185	Bias	data	LO071
1957	1.0635152995171855	1.0635152995171855	Stimuls strength	data	LO071
1958	-0.8224950526633387	0.8224950526633387	Previous correct left	data	LO071
1959	-0.27595557661574033	0.27595557661574033	Previous incorrect left	data	LO071
1960	0.17701325619032676	0.17701325619032676	Previous incorrect right	data	LO071
1961	0.8694711292615956	0.8694711292615956	Previous correct right	data	LO071
1962	0.04152411415302933	0.04152411415302933	Bias	data	LO071
1963	1.019150256158669	1.019150256158669	Stimuls strength	data	LO071
1964	-0.057832851035040614	0.057832851035040614	Previous correct left	data	LO071
1965	-0.8298444262908219	0.8298444262908219	Previous incorrect left	data	LO071
1966	0.545428279597283	0.545428279597283	Previous incorrect right	data	LO071
1967	0.383773111881608	0.383773111881608	Previous correct right	data	LO071
1968	-0.06009618574736112	0.06009618574736112	Bias	data	LO071
1969	1.4550109575340355	1.4550109575340355	Stimuls strength	data	LO071
1970	-0.6082859340718111	0.6082859340718111	Previous correct left	data	LO071
1971	-0.22486085750030033	0.22486085750030033	Previous incorrect left	data	LO071
1972	0.07796555747907088	0.07796555747907088	Previous incorrect right	data	LO071
1973	0.6950850483456789	0.6950850483456789	Previous correct right	data	LO071
1974	0.39682393494724344	0.39682393494724344	Bias	data	LO071
1975	1.6586458445632803	1.6586458445632803	Stimuls strength	data	LO071
1976	-0.29027782958741016	0.29027782958741016	Previous correct left	data	LO071
1977	-0.1019547009893292	0.1019547009893292	Previous incorrect left	data	LO071
1978	-0.3447850638042595	0.3447850638042595	Previous incorrect right	data	LO071
1979	1.1338415293282416	1.1338415293282416	Previous correct right	data	LO071
1980	0.05189633695771796	0.05189633695771796	Bias	data	LO071
1981	1.3495158600468014	1.3495158600468014	Stimuls strength	data	LO071
1982	-0.3167994526053329	0.3167994526053329	Previous correct left	data	LO071
1983	0.3138799580016076	0.3138799580016076	Previous incorrect left	data	LO071
1984	-0.09307475171418755	0.09307475171418755	Previous incorrect right	data	LO071
1985	0.1478905832756311	0.1478905832756311	Previous correct right	data	LO071
1986	0.37222545789495926	0.37222545789495926	Bias	data	LO071
1987	1.5164036740438236	1.5164036740438236	Stimuls strength	data	LO071
1988	-0.22914330041513487	0.22914330041513487	Previous correct left	data	LO071
1989	0.6311475137147274	0.6311475137147274	Previous incorrect left	data	LO071
1990	-0.3965312387977632	0.3965312387977632	Previous incorrect right	data	LO071
1991	0.366752483393129	0.366752483393129	Previous correct right	data	LO071
1992	0.15799954703954036	0.15799954703954036	Bias	data	LO071
1993	1.2169817197834703	1.2169817197834703	Stimuls strength	data	LO071
1994	0.4635334567056896	0.4635334567056896	Previous correct left	data	LO071
1995	0.2551008839155741	0.2551008839155741	Previous incorrect left	data	LO071
1996	-0.8079990033117153	0.8079990033117153	Previous incorrect right	data	LO071
1997	0.2473642097299904	0.2473642097299904	Previous correct right	data	LO071
1998	0.0948966990911936	0.0948966990911936	Bias	data	LO071
[truncated: 2,273 more rows]
