# Supplementary material for: Anterior cingulate neurons combine outcome monitoring of past decisions with ongoing movement signals
Source: Nat Commun. 2026 Mar 24;17:4354. doi: 10.1038/s41467-026-70639-1 (PMC13171896; doi:10.1038/s41467-026-70639-1)
Supplement: Supplementary file 5 — Source data [file 41467_2026_70639_MOESM5_ESM.zip › Supplementary_statistics_source_data_files/Supplementary_Fig2AB_decoding_accuracy_different_decoders.csv]

	accuracy	decoded_variable	is_history	subject	session
0	0.9292699077238551	choice	no	LO028	20220616_145438
1	0.8539616085668715	choice	no	LO028	20220616_145438
2	0.9041378116343491	choice	no	LO032	20220830_121448
3	0.9019005847953218	choice	no	LO032	20220830_121448
4	0.8741682330827065	choice	no	LO032	20220905_123313
5	0.8810945633314055	choice	no	LO032	20220905_123313
6	0.8000391604010022	choice	no	LO032	20220907_150825
7	0.786541353383459	choice	no	LO032	20220907_150825
8	0.8093011546723954	choice	no	LO032	20220909_144008
9	0.7377114661654136	choice	no	LO032	20220909_144008
10	0.7251221804511274	choice	no	LO032	20220923_135753
11	0.8837077067669171	choice	no	LO032	20220923_135753
12	0.9309729509212588	choice	no	LO051	20230322_161052
13	0.8949566997851774	choice	no	LO051	20230322_161052
14	0.8991457438238455	choice	no	LO051	20230329_161431
15	0.8394352358168149	choice	no	LO051	20230329_161431
16	0.8489393125671318	choice	no	LO051	20230427_163356
17	0.8119629430719659	choice	no	LO051	20230427_163356
18	0.8627561090225564	choice	no	LY008	20230405_172520
19	0.9126537935748459	choice	no	LY008	20230405_172520
20	0.8695582706766913	choice	no	LY008	20230425_105313
21	0.9228660378625131	choice	no	LY008	20230425_105313
22	0.9556019984170957	choice	no	LO068	20230831_132717
23	0.8793382604237863	outcome	no	LO068	20230831_132717
24	0.8634046052631579	outcome	no	LO068	20230905_115256
25	0.9295335377918483	outcome	no	LO068	20230905_115256
26	0.917439431913116	outcome	no	LO068	20230906_140350
27	0.9057720193340494	outcome	no	LO068	20230906_140350
28	0.8846009253903994	outcome	no	LO068	20230911_154649
29	0.809175281954887	outcome	no	LO068	20230911_154649
30	0.7970112781954887	outcome	no	LO069	20240102_125134
31	0.7650599713569639	outcome	no	LO069	20240102_125134
32	0.8847391917293231	outcome	no	LO069	20231212_135211
33	0.8793961466165414	outcome	no	LO069	20231212_135211
34	0.87921992481203	outcome	no	LO069	20231227_105006
35	0.9330656655374704	outcome	no	LO069	20231227_105006
36	0.9117816863587539	outcome	no	LO074	20240731_165357
37	0.9293006511815254	outcome	no	LO074	20240731_165357
38	0.924166951469583	outcome	no	LO074	20240808_120632
39	0.9233015574650913	outcome	no	LO074	20240808_120632
40	0.8854591836734697	outcome	no	LO067	20240209_105931
41	0.8355075187969926	outcome	no	LO067	20240209_105931
42	0.8654947026657556	outcome	no	LO073	20240814_105301
43	0.8783270676691725	outcome	no	LO073	20240814_105301
44	0.9074625738453272	outcome	no	LO073	20240815_110810
45	0.9412099327265532	outcome	no	LO073	20240815_110810
46	0.9292656356801096	choice	yes	LO028	20220616_145438
47	0.8585894083033676	choice	yes	LO028	20220616_145438
48	0.9118915710328452	choice	yes	LO032	20220830_121448
49	0.9088345864661652	choice	yes	LO032	20220830_121448
50	0.8828428830697433	choice	yes	LO032	20220905_123313
51	0.8825910931174092	choice	yes	LO032	20220905_123313
52	0.8008615288220551	choice	yes	LO032	20220907_150825
53	0.7853900375939846	choice	yes	LO032	20220907_150825
54	0.8071934644303069	choice	yes	LO032	20220909_144008
55	0.7774436090225562	choice	yes	LO032	20220909_144008
56	0.7664369256474518	choice	yes	LO032	20220923_135753
57	0.8887218045112785	choice	yes	LO032	20220923_135753
58	0.9449039264828739	choice	yes	LO051	20230322_161052
59	0.9156203007518801	choice	yes	LO051	20230322_161052
60	0.9061215538847122	choice	yes	LO051	20230329_161431
61	0.8458860218728639	choice	yes	LO051	20230329_161431
62	0.8603651987110634	choice	yes	LO051	20230427_163356
63	0.8177604726100967	choice	yes	LO051	20230427_163356
64	0.861152882205514	choice	yes	LY008	20230405_172520
65	0.9167036910457956	choice	yes	LY008	20230405_172520
66	0.8654041353383458	choice	yes	LY008	20230425_105313
67	0.9187167919799498	choice	yes	LY008	20230425_105313
68	0.9476305896319743	choice	yes	LO068	20230831_132717
69	0.8706254272043747	outcome	yes	LO068	20230831_132717
70	0.8644287348806804	outcome	yes	LO068	20230905_115256
71	0.9281138702018198	outcome	yes	LO068	20230905_115256
72	0.9106059419381792	outcome	yes	LO068	20230906_140350
73	0.8948211044853508	outcome	yes	LO068	20230906_140350
74	0.8825621746674376	outcome	yes	LO068	20230911_154649
75	0.804327224310777	outcome	yes	LO068	20230911_154649
76	0.7907142857142856	outcome	yes	LO069	20240102_125134
77	0.766844997108155	outcome	yes	LO069	20240102_125134
78	0.8789826127819549	outcome	yes	LO069	20231212_135211
79	0.8663951545530495	outcome	yes	LO069	20231212_135211
80	0.8814223057644112	outcome	yes	LO069	20231227_105006
81	0.93375104427736	outcome	yes	LO069	20231227_105006
82	0.9151127819548872	outcome	yes	LO074	20240731_165357
83	0.9271177944862156	outcome	yes	LO074	20240731_165357
84	0.9123889268626111	outcome	yes	LO074	20240808_120632
85	0.910633727175081	outcome	yes	LO074	20240808_120632
86	0.8727121374865736	outcome	yes	LO067	20240209_105931
87	0.8407268170426062	outcome	yes	LO067	20240209_105931
88	0.8547206083390294	outcome	yes	LO073	20240814_105301
89	0.8690225563909776	outcome	yes	LO073	20240814_105301
90	0.9024461152882208	outcome	yes	LO073	20240815_110810
91	0.9344271863870202	outcome	yes	LO073	20240815_110810
