# Supplementary material for: Anterior cingulate neurons combine outcome monitoring of past decisions with ongoing movement signals
Source: Nat Commun. 2026 Mar 24;17:4354. doi: 10.1038/s41467-026-70639-1 (PMC13171896; doi:10.1038/s41467-026-70639-1)
Supplement: Supplementary file 5 — Source data [file 41467_2026_70639_MOESM5_ESM.zip › Supplementary_statistics_source_data_files/Supplementary_Fig1B_sensitivity.csv]

	param_estimate	subject	trial_history
0	0.16622541707547508	LO037	Previous_correct_left
1	0.12664642985248145	LO038	Previous_correct_left
2	0.146123405627581	LO051	Previous_correct_left
3	0.2619267895818662	LO061	Previous_correct_left
4	0.17852639277184937	LO067	Previous_correct_left
5	0.2802511324292732	LO068	Previous_correct_left
6	0.20161873959610355	LO069	Previous_correct_left
7	0.21275909158112358	LO071	Previous_correct_left
8	0.18647912240340164	LO073	Previous_correct_left
9	0.1967660828127165	LO074	Previous_correct_left
10	0.2337724072033845	LY007	Previous_correct_left
11	0.3	LY008	Previous_correct_left
12	0.18308927856512075	LO037	Previous_incorrect_left
13	0.3	LO038	Previous_incorrect_left
14	0.12781828358493055	LO051	Previous_incorrect_left
15	0.3	LO061	Previous_incorrect_left
16	0.21075432982305722	LO067	Previous_incorrect_left
17	0.18820499135901175	LO068	Previous_incorrect_left
18	0.21412462682923608	LO069	Previous_incorrect_left
19	0.2326788799720461	LO071	Previous_incorrect_left
20	0.15828716227262285	LO073	Previous_incorrect_left
21	0.20179387228205753	LO074	Previous_incorrect_left
22	0.3	LY007	Previous_incorrect_left
23	0.14214014670509573	LY008	Previous_incorrect_left
24	0.3	LO037	Previous_incorrect_right
25	0.15273707503592857	LO038	Previous_incorrect_right
26	0.13357933851985374	LO051	Previous_incorrect_right
27	0.2605169001816065	LO061	Previous_incorrect_right
28	0.24991069734624657	LO067	Previous_incorrect_right
29	0.20105159135969972	LO068	Previous_incorrect_right
30	0.253937051607582	LO069	Previous_incorrect_right
31	0.1702543273940462	LO071	Previous_incorrect_right
32	0.3	LO073	Previous_incorrect_right
33	0.19539211510675236	LO074	Previous_incorrect_right
34	0.18787691809320284	LY007	Previous_incorrect_right
35	0.13235272496746087	LY008	Previous_incorrect_right
36	0.3	LO037	Previous_correct_right
37	0.1618935271111764	LO038	Previous_correct_right
38	0.20413997912809334	LO051	Previous_correct_right
39	0.17314668367872355	LO061	Previous_correct_right
40	0.29046886997220267	LO067	Previous_correct_right
41	0.18447356988251215	LO068	Previous_correct_right
42	0.16089926666127094	LO069	Previous_correct_right
43	0.19041068896237567	LO071	Previous_correct_right
44	0.18831241017749456	LO073	Previous_correct_right
45	0.186944247059249	LO074	Previous_correct_right
46	0.25146880929103976	LY007	Previous_correct_right
47	0.23484351547467855	LY008	Previous_correct_right
