# Supplementary material for: Anterior cingulate neurons combine outcome monitoring of past decisions with ongoing movement signals
Source: Nat Commun. 2026 Mar 24;17:4354. doi: 10.1038/s41467-026-70639-1 (PMC13171896; doi:10.1038/s41467-026-70639-1)
Supplement: Supplementary file 5 — Source data [file 41467_2026_70639_MOESM5_ESM.zip › Supplementary_statistics_source_data_files/Fig2J_phase_wise_cross_decoding.csv]

	accuracy	phase	seed	subject	session	condition
0	0.8595006385394001	Early ITI	Early ITI	LO028	20220616_145438	model
1	0.6682592558651026	Late ITI	Early ITI	LO028	20220616_145438	model
2	0.17603117429555015	Stimulus	Early ITI	LO028	20220616_145438	model
3	0.34615446297653957	Action	Early ITI	LO028	20220616_145438	model
4	0.6193873717008798	Early ITI	Late ITI	LO028	20220616_145438	model
5	0.8934573863636364	Late ITI	Late ITI	LO028	20220616_145438	model
6	0.44255234066205534	Stimulus	Late ITI	LO028	20220616_145438	model
7	0.3491086647727273	Action	Late ITI	LO028	20220616_145438	model
8	0.18077644874410304	Early ITI	Stimulus	LO028	20220616_145438	model
9	0.44547106595849806	Late ITI	Stimulus	LO028	20220616_145438	model
10	0.6754171410465716	Stimulus	Stimulus	LO028	20220616_145438	model
11	0.5331201364871542	Action	Stimulus	LO028	20220616_145438	model
12	0.35539314516129034	Early ITI	Action	LO028	20220616_145438	model
13	0.3298082386363636	Late ITI	Action	LO028	20220616_145438	model
14	0.4875351253705534	Stimulus	Action	LO028	20220616_145438	model
15	0.63299560546875	Action	Action	LO028	20220616_145438	model
16	0.8722788834540491	Early ITI	Early ITI	LO032	20220830_121448	model
17	0.7134094495091164	Late ITI	Early ITI	LO032	20220830_121448	model
18	0.29383232209281057	Stimulus	Early ITI	LO032	20220830_121448	model
19	0.3588654891304348	Action	Early ITI	LO032	20220830_121448	model
20	0.6877870792426368	Early ITI	Late ITI	LO032	20220830_121448	model
21	0.8583835574666503	Late ITI	Late ITI	LO032	20220830_121448	model
22	0.46711602079395087	Stimulus	Late ITI	LO032	20220830_121448	model
23	0.545054347826087	Action	Late ITI	LO032	20220830_121448	model
24	0.267866943106287	Early ITI	Stimulus	LO032	20220830_121448	model
25	0.38985024810964086	Late ITI	Stimulus	LO032	20220830_121448	model
26	0.6347894091787024	Stimulus	Stimulus	LO032	20220830_121448	model
27	0.5859995274102079	Action	Stimulus	LO032	20220830_121448	model
28	0.3365456258765778	Early ITI	Action	LO032	20220830_121448	model
29	0.4630443274456522	Late ITI	Action	LO032	20220830_121448	model
30	0.5668677634688091	Stimulus	Action	LO032	20220830_121448	model
31	0.5904311510571064	Action	Action	LO032	20220830_121448	model
32	0.8800146503094365	Early ITI	Early ITI	LO032	20220905_123313	model
33	0.7262017190152802	Late ITI	Early ITI	LO032	20220905_123313	model
34	0.3058590001476342	Stimulus	Early ITI	LO032	20220905_123313	model
35	0.33187141871816644	Action	Early ITI	LO032	20220905_123313	model
36	0.7144811120543294	Early ITI	Late ITI	LO032	20220905_123313	model
37	0.8865711348684212	Late ITI	Late ITI	LO032	20220905_123313	model
38	0.5259094322082379	Stimulus	Late ITI	LO032	20220905_123313	model
39	0.5653032483552631	Action	Late ITI	LO032	20220905_123313	model
40	0.24104022108215842	Early ITI	Stimulus	LO032	20220905_123313	model
41	0.4458693864416476	Late ITI	Stimulus	LO032	20220905_123313	model
42	0.7813830713361855	Stimulus	Stimulus	LO032	20220905_123313	model
43	0.7511392484267736	Action	Stimulus	LO032	20220905_123313	model
44	0.3110648344651953	Early ITI	Action	LO032	20220905_123313	model
45	0.5070430715460527	Late ITI	Action	LO032	20220905_123313	model
46	0.6871965281750573	Stimulus	Action	LO032	20220905_123313	model
47	0.7635099712171053	Action	Action	LO032	20220905_123313	model
48	0.9047489232859289	Early ITI	Early ITI	LO032	20220907_150825	model
49	0.7423779121863799	Late ITI	Early ITI	LO032	20220907_150825	model
50	0.24435118630201025	Stimulus	Early ITI	LO032	20220907_150825	model
51	0.2162350890456989	Action	Early ITI	LO032	20220907_150825	model
52	0.7154984318996416	Early ITI	Late ITI	LO032	20220907_150825	model
53	0.8929810112847223	Late ITI	Late ITI	LO032	20220907_150825	model
54	0.5305316840277778	Stimulus	Late ITI	LO032	20220907_150825	model
55	0.4951456705729166	Action	Late ITI	LO032	20220907_150825	model
56	0.19367293419822348	Early ITI	Stimulus	LO032	20220907_150825	model
57	0.380703125	Late ITI	Stimulus	LO032	20220907_150825	model
58	0.7282509418977106	Stimulus	Stimulus	LO032	20220907_150825	model
59	0.7059976034118357	Action	Stimulus	LO032	20220907_150825	model
60	0.23229866711469535	Early ITI	Action	LO032	20220907_150825	model
61	0.4228548177083333	Late ITI	Action	LO032	20220907_150825	model
62	0.6300217485658213	Stimulus	Action	LO032	20220907_150825	model
63	0.7027642144097223	Action	Action	LO032	20220907_150825	model
64	0.9005533969301956	Early ITI	Early ITI	LO032	20220909_144008	model
65	0.7101720661846497	Late ITI	Early ITI	LO032	20220909_144008	model
66	0.29655928084344924	Stimulus	Early ITI	LO032	20220909_144008	model
67	0.31192470800889877	Action	Early ITI	LO032	20220909_144008	model
68	0.6778698553948831	Early ITI	Late ITI	LO032	20220909_144008	model
69	0.877272952586207	Late ITI	Late ITI	LO032	20220909_144008	model
70	0.5487005715892054	Stimulus	Late ITI	LO032	20220909_144008	model
71	0.505963766163793	Action	Late ITI	LO032	20220909_144008	model
72	0.2538134158727088	Early ITI	Stimulus	LO032	20220909_144008	model
73	0.46891234070464766	Late ITI	Stimulus	LO032	20220909_144008	model
74	0.6904810158003295	Stimulus	Stimulus	LO032	20220909_144008	model
75	0.6582921429910045	Action	Stimulus	LO032	20220909_144008	model
76	0.2834095175194661	Early ITI	Action	LO032	20220909_144008	model
77	0.43476966594827593	Late ITI	Action	LO032	20220909_144008	model
78	0.5959403110944528	Stimulus	Action	LO032	20220909_144008	model
79	0.6289595841030378	Action	Action	LO032	20220909_144008	model
80	0.8735787040742816	Early ITI	Early ITI	LO032	20220923_135753	model
81	0.6828714330024814	Late ITI	Early ITI	LO032	20220923_135753	model
82	0.3622444438450749	Stimulus	Early ITI	LO032	20220923_135753	model
83	0.3460326845533499	Action	Early ITI	LO032	20220923_135753	model
84	0.6397952853598015	Early ITI	Late ITI	LO032	20220923_135753	model
85	0.8635138221153846	Late ITI	Late ITI	LO032	20220923_135753	model
86	0.6238660117056857	Stimulus	Late ITI	LO032	20220923_135753	model
87	0.5634525240384616	Action	Late ITI	LO032	20220923_135753	model
88	0.3274682409105621	Early ITI	Stimulus	LO032	20220923_135753	model
89	0.5485587374581941	Late ITI	Stimulus	LO032	20220923_135753	model
90	0.6819152610149775	Stimulus	Stimulus	LO032	20220923_135753	model
91	0.6539611204013377	Action	Stimulus	LO032	20220923_135753	model
92	0.31135526519851114	Early ITI	Action	LO032	20220923_135753	model
93	0.4819020432692308	Late ITI	Action	LO032	20220923_135753	model
94	0.6103607075668896	Stimulus	Action	LO032	20220923_135753	model
95	0.6395169771634616	Action	Action	LO032	20220923_135753	model
96	0.7042365808185918	Early ITI	Early ITI	LO051	20230322_161052	model
97	0.4692284106182796	Late ITI	Early ITI	LO051	20230322_161052	model
98	0.2292382538569425	Stimulus	Early ITI	LO051	20230322_161052	model
99	0.2576581401209677	Action	Early ITI	LO051	20230322_161052	model
100	0.43679015456989245	Early ITI	Late ITI	LO051	20230322_161052	model
101	0.7267705078125002	Late ITI	Late ITI	LO051	20230322_161052	model
102	0.32281646286231885	Stimulus	Late ITI	LO051	20230322_161052	model
103	0.3009464518229167	Action	Late ITI	LO051	20230322_161052	model
104	0.2428076788218794	Early ITI	Stimulus	LO051	20230322_161052	model
105	0.3099909420289855	Late ITI	Stimulus	LO051	20230322_161052	model
106	0.4634673322306238	Stimulus	Stimulus	LO051	20230322_161052	model
107	0.38979704483695654	Action	Stimulus	LO051	20230322_161052	model
108	0.2623508904569892	Early ITI	Action	LO051	20230322_161052	model
109	0.28521321614583334	Late ITI	Action	LO051	20230322_161052	model
110	0.3758612149003623	Stimulus	Action	LO051	20230322_161052	model
111	0.4184326171875	Action	Action	LO051	20230322_161052	model
112	0.7832049947970865	Early ITI	Early ITI	LO051	20230329_161431	model
113	0.5643996975806452	Late ITI	Early ITI	LO051	20230329_161431	model
114	0.2986544530154278	Stimulus	Early ITI	LO051	20230329_161431	model
115	0.28267893145161294	Action	Early ITI	LO051	20230329_161431	model
116	0.49950756048387096	Early ITI	Late ITI	LO051	20230329_161431	model
117	0.71798203125	Late ITI	Late ITI	LO051	20230329_161431	model
118	0.3572554347826087	Stimulus	Late ITI	LO051	20230329_161431	model
119	0.3392578125	Action	Late ITI	LO051	20230329_161431	model
120	0.2854391654978962	Early ITI	Stimulus	LO051	20230329_161431	model
121	0.3311919157608696	Late ITI	Stimulus	LO051	20230329_161431	model
122	0.4150818171077505	Stimulus	Stimulus	LO051	20230329_161431	model
123	0.35182829483695643	Action	Stimulus	LO051	20230329_161431	model
124	0.2641973286290323	Early ITI	Action	LO051	20230329_161431	model
125	0.3146669921875	Late ITI	Action	LO051	20230329_161431	model
126	0.34330587635869564	Stimulus	Action	LO051	20230329_161431	model
127	0.3382666015625	Action	Action	LO051	20230329_161431	model
128	0.6935032427683312	Early ITI	Early ITI	LO051	20230427_163356	model
129	0.5964795285359801	Late ITI	Early ITI	LO051	20230427_163356	model
130	0.29489089977343835	Stimulus	Early ITI	LO051	20230427_163356	model
131	0.2850942152605459	Action	Early ITI	LO051	20230427_163356	model
132	0.5970812655086848	Early ITI	Late ITI	LO051	20230427_163356	model
133	0.6905733745421244	Late ITI	Late ITI	LO051	20230427_163356	model
134	0.3308894230769231	Stimulus	Late ITI	LO051	20230427_163356	model
135	0.2946334134615385	Action	Late ITI	LO051	20230427_163356	model
136	0.291933460999029	Early ITI	Stimulus	LO051	20230427_163356	model
137	0.3222888795986622	Late ITI	Stimulus	LO051	20230427_163356	model
138	0.39220421591640875	Stimulus	Stimulus	LO051	20230427_163356	model
139	0.34338158444816047	Action	Stimulus	LO051	20230427_163356	model
140	0.27756862593052106	Early ITI	Action	LO051	20230427_163356	model
141	0.28849459134615385	Late ITI	Action	LO051	20230427_163356	model
142	0.3306921509197325	Stimulus	Action	LO051	20230427_163356	model
143	0.34970336466918495	Action	Action	LO051	20230427_163356	model
144	0.7625991805411031	Early ITI	Early ITI	LY008	20230405_172520	model
145	0.5664201108870969	Late ITI	Early ITI	LY008	20230405_172520	model
146	0.2906063727208976	Stimulus	Early ITI	LY008	20230405_172520	model
147	0.31820816532258067	Action	Early ITI	LY008	20230405_172520	model
148	0.5649546370967742	Early ITI	Late ITI	LY008	20230405_172520	model
149	0.6628066406249999	Late ITI	Late ITI	LY008	20230405_172520	model
150	0.4553838315217391	Stimulus	Late ITI	LY008	20230405_172520	model
151	0.396875	Action	Late ITI	LY008	20230405_172520	model
152	0.28109112026647964	Early ITI	Stimulus	LY008	20230405_172520	model
153	0.4236396059782609	Late ITI	Stimulus	LY008	20230405_172520	model
154	0.5984943584593573	Stimulus	Stimulus	LY008	20230405_172520	model
155	0.49266092051630433	Action	Stimulus	LY008	20230405_172520	model
156	0.319988029233871	Early ITI	Action	LY008	20230405_172520	model
157	0.36675781250000006	Late ITI	Action	LY008	20230405_172520	model
158	0.4884999150815218	Stimulus	Action	LY008	20230405_172520	model
159	0.514581298828125	Action	Action	LY008	20230405_172520	model
160	0.6541479867614755	Early ITI	Early ITI	LY008	20230425_105313	model
161	0.494336917562724	Late ITI	Early ITI	LY008	20230425_105313	model
162	0.2554786115007013	Stimulus	Early ITI	LY008	20230425_105313	model
163	0.2657398073476702	Action	Early ITI	LY008	20230425_105313	model
164	0.5100526433691757	Early ITI	Late ITI	LY008	20230425_105313	model
165	0.6702408420138889	Late ITI	Late ITI	LY008	20230425_105313	model
166	0.3433522041062802	Stimulus	Late ITI	LY008	20230425_105313	model
167	0.31126519097222227	Action	Late ITI	LY008	20230425_105313	model
168	0.2655612046127474	Early ITI	Stimulus	LY008	20230425_105313	model
169	0.3346067330917874	Late ITI	Stimulus	LY008	20230425_105313	model
170	0.5308949176906111	Stimulus	Stimulus	LY008	20230425_105313	model
171	0.44341410024154587	Action	Stimulus	LY008	20230425_105313	model
172	0.26057067652329746	Early ITI	Action	LY008	20230425_105313	model
173	0.29720703125	Late ITI	Action	LY008	20230425_105313	model
174	0.43351071859903384	Stimulus	Action	LY008	20230425_105313	model
175	0.4914511447482639	Action	Action	LY008	20230425_105313	model
176	0.8266226948202104	Early ITI	Early ITI	LO068	20230831_132717	model
177	0.5477721774193548	Late ITI	Early ITI	LO068	20230831_132717	model
178	0.313448652018077	Stimulus	Early ITI	LO068	20230831_132717	model
179	0.3005348342293907	Action	Early ITI	LO068	20230831_132717	model
180	0.5338855286738351	Early ITI	Late ITI	LO068	20230831_132717	model
181	0.8113225911458334	Late ITI	Late ITI	LO068	20230831_132717	model
182	0.58493961352657	Stimulus	Late ITI	LO068	20230831_132717	model
183	0.5008311631944444	Action	Late ITI	LO068	20230831_132717	model
184	0.3057630123110488	Early ITI	Stimulus	LO068	20230831_132717	model
185	0.5746459842995169	Late ITI	Stimulus	LO068	20230831_132717	model
186	0.7297234036967023	Stimulus	Stimulus	LO068	20230831_132717	model
187	0.6518965126811594	Action	Stimulus	LO068	20230831_132717	model
188	0.29195228494623654	Early ITI	Action	LO068	20230831_132717	model
189	0.45029513888888884	Late ITI	Action	LO068	20230831_132717	model
190	0.5964843750000001	Stimulus	Action	LO068	20230831_132717	model
191	0.5752652994791666	Action	Action	LO068	20230831_132717	model
192	0.8718739067952128	Early ITI	Early ITI	LO068	20230905_115256	model
193	0.6545635454002389	Late ITI	Early ITI	LO068	20230905_115256	model
194	0.2873756558100878	Stimulus	Early ITI	LO068	20230905_115256	model
195	0.2712132243130227	Action	Early ITI	LO068	20230905_115256	model
196	0.5694369772998805	Early ITI	Late ITI	LO068	20230905_115256	model
197	0.8850138721955128	Late ITI	Late ITI	LO068	20230905_115256	model
198	0.6303889895330114	Stimulus	Late ITI	LO068	20230905_115256	model
199	0.5664916087962963	Action	Late ITI	LO068	20230905_115256	model
200	0.2751577840112202	Early ITI	Stimulus	LO068	20230905_115256	model
201	0.6081094001610307	Late ITI	Stimulus	LO068	20230905_115256	model
202	0.8442729827801897	Stimulus	Stimulus	LO068	20230905_115256	model
203	0.7962780545491144	Action	Stimulus	LO068	20230905_115256	model
204	0.2753341547192354	Early ITI	Action	LO068	20230905_115256	model
205	0.4903038194444445	Late ITI	Action	LO068	20230905_115256	model
206	0.701442356078905	Stimulus	Action	LO068	20230905_115256	model
207	0.7490700547463243	Action	Action	LO068	20230905_115256	model
208	0.9043213604380358	Early ITI	Early ITI	LO068	20230906_140350	model
209	0.575565188172043	Late ITI	Early ITI	LO068	20230906_140350	model
210	0.27225163627863486	Stimulus	Early ITI	LO068	20230906_140350	model
211	0.23537298387096775	Action	Early ITI	LO068	20230906_140350	model
212	0.4848555107526881	Early ITI	Late ITI	LO068	20230906_140350	model
213	0.8221886811755952	Late ITI	Late ITI	LO068	20230906_140350	model
214	0.5840765398550725	Stimulus	Late ITI	LO068	20230906_140350	model
215	0.5269466145833335	Action	Late ITI	LO068	20230906_140350	model
216	0.2620506077606358	Early ITI	Stimulus	LO068	20230906_140350	model
217	0.5535267210144927	Late ITI	Stimulus	LO068	20230906_140350	model
218	0.7702140437933208	Stimulus	Stimulus	LO068	20230906_140350	model
219	0.6721478713768116	Action	Stimulus	LO068	20230906_140350	model
220	0.23007896505376346	Early ITI	Action	LO068	20230906_140350	model
221	0.4578111979166667	Late ITI	Action	LO068	20230906_140350	model
222	0.6111650815217391	Stimulus	Action	LO068	20230906_140350	model
223	0.6843596830822172	Action	Action	LO068	20230906_140350	model
224	0.8409722402878945	Early ITI	Early ITI	LO068	20230911_154649	model
225	0.631909946236559	Late ITI	Early ITI	LO068	20230911_154649	model
226	0.310479195885928	Stimulus	Early ITI	LO068	20230911_154649	model
227	0.26955309139784944	Action	Early ITI	LO068	20230911_154649	model
228	0.5859556451612904	Early ITI	Late ITI	LO068	20230911_154649	model
229	0.8729404808407739	Late ITI	Late ITI	LO068	20230911_154649	model
230	0.6462146739130434	Stimulus	Late ITI	LO068	20230911_154649	model
231	0.5439973958333334	Action	Late ITI	LO068	20230911_154649	model
232	0.3121476157082749	Early ITI	Stimulus	LO068	20230911_154649	model
233	0.6327001811594204	Late ITI	Stimulus	LO068	20230911_154649	model
234	0.7802642634913133	Stimulus	Stimulus	LO068	20230911_154649	model
235	0.7439956974637681	Action	Stimulus	LO068	20230911_154649	model
236	0.2609593413978495	Early ITI	Action	LO068	20230911_154649	model
237	0.45934114583333335	Late ITI	Action	LO068	20230911_154649	model
238	0.6785292119565218	Stimulus	Action	LO068	20230911_154649	model
239	0.7017722865513394	Action	Action	LO068	20230911_154649	model
240	0.8492715920915713	Early ITI	Early ITI	LO069	20240102_125134	model
241	0.44499999999999995	Late ITI	Early ITI	LO069	20240102_125134	model
242	0.22800267754685707	Stimulus	Early ITI	LO069	20240102_125134	model
243	0.2168850806451613	Action	Early ITI	LO069	20240102_125134	model
244	0.4162151759530792	Early ITI	Late ITI	LO069	20240102_125134	model
245	0.7387414772727271	Late ITI	Late ITI	LO069	20240102_125134	model
246	0.4447254817193676	Stimulus	Late ITI	LO069	20240102_125134	model
247	0.3107759232954545	Action	Late ITI	LO069	20240102_125134	model
248	0.23084677419354838	Early ITI	Stimulus	LO069	20240102_125134	model
249	0.4390930706521739	Late ITI	Stimulus	LO069	20240102_125134	model
250	0.6264338803918199	Stimulus	Stimulus	LO069	20240102_125134	model
251	0.5584378087944664	Action	Stimulus	LO069	20240102_125134	model
252	0.2185449505131965	Early ITI	Action	LO069	20240102_125134	model
253	0.2955282315340909	Late ITI	Action	LO069	20240102_125134	model
254	0.5358934967885375	Stimulus	Action	LO069	20240102_125134	model
255	0.6257523970170455	Action	Action	LO069	20240102_125134	model
256	0.798210569347406	Early ITI	Early ITI	LO069	20231212_135211	model
257	0.40298243087557606	Late ITI	Early ITI	LO069	20231212_135211	model
258	0.23945414245642155	Stimulus	Early ITI	LO069	20231212_135211	model
259	0.26806415610599077	Action	Early ITI	LO069	20231212_135211	model
260	0.39329781105990785	Early ITI	Late ITI	LO069	20231212_135211	model
261	0.7510262276785714	Late ITI	Late ITI	LO069	20231212_135211	model
262	0.40517129270186336	Stimulus	Late ITI	LO069	20231212_135211	model
263	0.36006556919642857	Action	Late ITI	LO069	20231212_135211	model
264	0.24038081045882592	Early ITI	Stimulus	LO069	20231212_135211	model
265	0.39443128881987577	Late ITI	Stimulus	LO069	20231212_135211	model
266	0.6364995442884148	Stimulus	Stimulus	LO069	20231212_135211	model
267	0.5113414693322982	Action	Stimulus	LO069	20231212_135211	model
268	0.26234519009216595	Early ITI	Action	LO069	20231212_135211	model
269	0.3350209263392857	Late ITI	Action	LO069	20231212_135211	model
270	0.49820822010869564	Stimulus	Action	LO069	20231212_135211	model
271	0.5933803013392858	Action	Action	LO069	20231212_135211	model
272	0.8239259699717557	Early ITI	Early ITI	LO069	20231227_105006	model
273	0.4911552419354839	Late ITI	Early ITI	LO069	20231227_105006	model
274	0.253492286115007	Stimulus	Early ITI	LO069	20231227_105006	model
275	0.26098502304147464	Action	Early ITI	LO069	20231227_105006	model
276	0.4599032258064516	Early ITI	Late ITI	LO069	20231227_105006	model
277	0.7626127232142857	Late ITI	Late ITI	LO069	20231227_105006	model
278	0.3858117236024845	Stimulus	Late ITI	LO069	20231227_105006	model
279	0.3003426339285714	Action	Late ITI	LO069	20231227_105006	model
280	0.2537950811460629	Early ITI	Stimulus	LO069	20231227_105006	model
281	0.3787682453416149	Late ITI	Stimulus	LO069	20231227_105006	model
282	0.551856771536592	Stimulus	Stimulus	LO069	20231227_105006	model
283	0.46561966226708074	Action	Stimulus	LO069	20231227_105006	model
284	0.24879392281105991	Early ITI	Action	LO069	20231227_105006	model
285	0.29459542410714284	Late ITI	Action	LO069	20231227_105006	model
286	0.45371409161490683	Stimulus	Action	LO069	20231227_105006	model
287	0.5114704241071428	Action	Action	LO069	20231227_105006	model
288	0.8159234449069256	Early ITI	Early ITI	LO074	20240731_165357	model
289	0.6332706093189965	Late ITI	Early ITI	LO074	20240731_165357	model
290	0.3597076125915537	Stimulus	Early ITI	LO074	20240731_165357	model
291	0.3513552867383512	Action	Early ITI	LO074	20240731_165357	model
292	0.5927139336917563	Early ITI	Late ITI	LO074	20240731_165357	model
293	0.7569236111111111	Late ITI	Late ITI	LO074	20240731_165357	model
294	0.4489870169082126	Stimulus	Late ITI	LO074	20240731_165357	model
295	0.44287109375	Action	Late ITI	LO074	20240731_165357	model
296	0.3518193860059218	Early ITI	Stimulus	LO074	20240731_165357	model
297	0.4399003623188406	Late ITI	Stimulus	LO074	20240731_165357	model
298	0.6164860979836169	Stimulus	Stimulus	LO074	20240731_165357	model
299	0.5667855525362319	Action	Stimulus	LO074	20240731_165357	model
300	0.3243783602150538	Early ITI	Action	LO074	20240731_165357	model
301	0.3997265625	Late ITI	Action	LO074	20240731_165357	model
302	0.5419818085748792	Stimulus	Action	LO074	20240731_165357	model
303	0.5406548394097221	Action	Action	LO074	20240731_165357	model
304	0.8417894475451707	Early ITI	Early ITI	LO074	20240808_120632	model
305	0.6925833944281525	Late ITI	Early ITI	LO074	20240808_120632	model
306	0.32033541055718473	Stimulus	Early ITI	LO074	20240808_120632	model
307	0.2941222965542522	Action	Early ITI	LO074	20240808_120632	model
308	0.6859246700879765	Early ITI	Late ITI	LO074	20240808_120632	model
309	0.8656271306818181	Late ITI	Late ITI	LO074	20240808_120632	model
310	0.41511116600790515	Stimulus	Late ITI	LO074	20240808_120632	model
311	0.4026012073863637	Action	Late ITI	LO074	20240808_120632	model
312	0.32422900994517406	Early ITI	Stimulus	LO074	20240808_120632	model
313	0.41870645998023714	Late ITI	Stimulus	LO074	20240808_120632	model
314	0.6301114882282179	Stimulus	Stimulus	LO074	20240808_120632	model
315	0.60409384263834	Action	Stimulus	LO074	20240808_120632	model
316	0.29942265395894424	Early ITI	Action	LO074	20240808_120632	model
317	0.3924405184659091	Late ITI	Action	LO074	20240808_120632	model
318	0.5686990489130435	Stimulus	Action	LO074	20240808_120632	model
319	0.5781760475852273	Action	Action	LO074	20240808_120632	model
320	0.8388982830385017	Early ITI	Early ITI	LO067	20240209_105931	model
321	0.6772681451612903	Late ITI	Early ITI	LO067	20240209_105931	model
322	0.24984572230014027	Stimulus	Early ITI	LO067	20240209_105931	model
323	0.24231854838709677	Action	Early ITI	LO067	20240209_105931	model
324	0.654710685483871	Early ITI	Late ITI	LO067	20240209_105931	model
325	0.7896257812499999	Late ITI	Late ITI	LO067	20240209_105931	model
326	0.4729422554347826	Stimulus	Late ITI	LO067	20240209_105931	model
327	0.391376953125	Action	Late ITI	LO067	20240209_105931	model
328	0.2619179523141655	Early ITI	Stimulus	LO067	20240209_105931	model
329	0.44645176630434785	Late ITI	Stimulus	LO067	20240209_105931	model
330	0.6598966209829867	Stimulus	Stimulus	LO067	20240209_105931	model
331	0.5941083559782608	Action	Stimulus	LO067	20240209_105931	model
332	0.251804435483871	Early ITI	Action	LO067	20240209_105931	model
333	0.35886914062499997	Late ITI	Action	LO067	20240209_105931	model
334	0.5550016983695653	Stimulus	Action	LO067	20240209_105931	model
335	0.5418457031250001	Action	Action	LO067	20240209_105931	model
336	0.8887140255686041	Early ITI	Early ITI	LO073	20240814_105301	model
337	0.6973395161290322	Late ITI	Early ITI	LO073	20240814_105301	model
338	0.2584798971482001	Stimulus	Early ITI	LO073	20240814_105301	model
339	0.2638844086021505	Action	Early ITI	LO073	20240814_105301	model
340	0.7243561827956989	Early ITI	Late ITI	LO073	20240814_105301	model
341	0.8640549534970237	Late ITI	Late ITI	LO073	20240814_105301	model
342	0.38420144927536237	Stimulus	Late ITI	LO073	20240814_105301	model
343	0.3353796875	Action	Late ITI	LO073	20240814_105301	model
344	0.26086535764375873	Early ITI	Stimulus	LO073	20240814_105301	model
345	0.35716268115942024	Late ITI	Stimulus	LO073	20240814_105301	model
346	0.7508520976798091	Stimulus	Stimulus	LO073	20240814_105301	model
347	0.6782155797101449	Action	Stimulus	LO073	20240814_105301	model
348	0.23485080645161288	Early ITI	Action	LO073	20240814_105301	model
349	0.30719062499999994	Late ITI	Action	LO073	20240814_105301	model
350	0.6213890398550724	Stimulus	Action	LO073	20240814_105301	model
351	0.6389916294642857	Action	Action	LO073	20240814_105301	model
352	0.9299587874472863	Early ITI	Early ITI	LO073	20240815_110810	model
353	0.777615662139219	Late ITI	Early ITI	LO073	20240815_110810	model
354	0.3351165387170591	Stimulus	Early ITI	LO073	20240815_110810	model
355	0.30272814091680816	Action	Early ITI	LO073	20240815_110810	model
356	0.7704782470288625	Early ITI	Late ITI	LO073	20240815_110810	model
357	0.8870162828947369	Late ITI	Late ITI	LO073	20240815_110810	model
358	0.4503114988558352	Stimulus	Late ITI	LO073	20240815_110810	model
359	0.36334621710526316	Action	Late ITI	LO073	20240815_110810	model
360	0.32871253783125415	Early ITI	Stimulus	LO073	20240815_110810	model
361	0.425337814645309	Late ITI	Stimulus	LO073	20240815_110810	model
362	0.8094027335588497	Stimulus	Stimulus	LO073	20240815_110810	model
363	0.7577057708810068	Action	Stimulus	LO073	20240815_110810	model
364	0.28439012096774197	Early ITI	Action	LO073	20240815_110810	model
365	0.33664144736842105	Late ITI	Action	LO073	20240815_110810	model
366	0.6873233695652174	Stimulus	Action	LO073	20240815_110810	model
367	0.7515321751644737	Action	Action	LO073	20240815_110810	model
368	0.25180003074448964	Early ITI	Early ITI	LO028	20220616_145438	shuffle
369	0.24913879215542523	Late ITI	Early ITI	LO028	20220616_145438	shuffle
370	0.2500870601173021	Stimulus	Early ITI	LO028	20220616_145438	shuffle
371	0.24924910648826978	Action	Early ITI	LO028	20220616_145438	shuffle
372	0.2518832478005865	Early ITI	Late ITI	LO028	20220616_145438	shuffle
373	0.2503188920454546	Late ITI	Late ITI	LO028	20220616_145438	shuffle
374	0.2514646121541502	Stimulus	Late ITI	LO028	20220616_145438	shuffle
375	0.24925071022727274	Action	Late ITI	LO028	20220616_145438	shuffle
376	0.2491401568277445	Early ITI	Stimulus	LO028	20220616_145438	shuffle
377	0.24979032855731223	Late ITI	Stimulus	LO028	20220616_145438	shuffle
378	0.2521604871971129	Stimulus	Stimulus	LO028	20220616_145438	shuffle
379	0.24753350419960474	Action	Stimulus	LO028	20220616_145438	shuffle
380	0.2490606671554252	Early ITI	Action	LO028	20220616_145438	shuffle
381	0.24946732954545459	Late ITI	Action	LO028	20220616_145438	shuffle
382	0.25147642354249017	Stimulus	Action	LO028	20220616_145438	shuffle
383	0.24660200639204544	Action	Action	LO028	20220616_145438	shuffle
384	0.24932702085895375	Early ITI	Early ITI	LO032	20220830_121448	shuffle
385	0.24894503856942493	Late ITI	Early ITI	LO032	20220830_121448	shuffle
386	0.25018560582962374	Stimulus	Early ITI	LO032	20220830_121448	shuffle
387	0.2496767619214586	Action	Early ITI	LO032	20220830_121448	shuffle
388	0.2509699333800841	Early ITI	Late ITI	LO032	20220830_121448	shuffle
389	0.24929788630187744	Late ITI	Late ITI	LO032	20220830_121448	shuffle
390	0.24862210538752363	Stimulus	Late ITI	LO032	20220830_121448	shuffle
391	0.24922044836956517	Action	Late ITI	LO032	20220830_121448	shuffle
392	0.25070240563449	Early ITI	Stimulus	LO032	20220830_121448	shuffle
393	0.2492521266540643	Late ITI	Stimulus	LO032	20220830_121448	shuffle
394	0.2508094160636321	Stimulus	Stimulus	LO032	20220830_121448	shuffle
395	0.24982277882797732	Action	Stimulus	LO032	20220830_121448	shuffle
396	0.25111763674614307	Early ITI	Action	LO032	20220830_121448	shuffle
397	0.25189113451086953	Late ITI	Action	LO032	20220830_121448	shuffle
398	0.24952593336483933	Stimulus	Action	LO032	20220830_121448	shuffle
399	0.2513277116657403	Action	Action	LO032	20220830_121448	shuffle
400	0.25033305493181446	Early ITI	Early ITI	LO032	20220905_123313	shuffle
401	0.2477692593378608	Late ITI	Early ITI	LO032	20220905_123313	shuffle
402	0.2501956152653724	Stimulus	Early ITI	LO032	20220905_123313	shuffle
403	0.25077727079796264	Action	Early ITI	LO032	20220905_123313	shuffle
404	0.2504127758913412	Early ITI	Late ITI	LO032	20220905_123313	shuffle
405	0.24859107730263155	Late ITI	Late ITI	LO032	20220905_123313	shuffle
406	0.24965835955377577	Stimulus	Late ITI	LO032	20220905_123313	shuffle
407	0.2499840666118421	Action	Late ITI	LO032	20220905_123313	shuffle
408	0.24925167933859896	Early ITI	Stimulus	LO032	20220905_123313	shuffle
409	0.25062482122425633	Late ITI	Stimulus	LO032	20220905_123313	shuffle
410	0.25000279822903193	Stimulus	Stimulus	LO032	20220905_123313	shuffle
411	0.25091220323226543	Action	Stimulus	LO032	20220905_123313	shuffle
412	0.250339558573854	Early ITI	Action	LO032	20220905_123313	shuffle
413	0.24842465049342105	Late ITI	Action	LO032	20220905_123313	shuffle
414	0.25008849399313504	Stimulus	Action	LO032	20220905_123313	shuffle
415	0.25162417763157896	Action	Action	LO032	20220905_123313	shuffle
416	0.24843280292519368	Early ITI	Early ITI	LO032	20220907_150825	shuffle
417	0.24870673723118283	Late ITI	Early ITI	LO032	20220907_150825	shuffle
418	0.24939698749415615	Stimulus	Early ITI	LO032	20220907_150825	shuffle
419	0.2514917954749104	Action	Early ITI	LO032	20220907_150825	shuffle
420	0.24913432459677423	Early ITI	Late ITI	LO032	20220907_150825	shuffle
421	0.24987272135416666	Late ITI	Late ITI	LO032	20220907_150825	shuffle
422	0.24994074577294687	Stimulus	Late ITI	LO032	20220907_150825	shuffle
423	0.25130913628472223	Action	Late ITI	LO032	20220907_150825	shuffle
424	0.24985926055789306	Early ITI	Stimulus	LO032	20220907_150825	shuffle
425	0.25055942406400966	Late ITI	Stimulus	LO032	20220907_150825	shuffle
426	0.25028847668557025	Stimulus	Stimulus	LO032	20220907_150825	shuffle
427	0.2507378472222222	Action	Stimulus	LO032	20220907_150825	shuffle
428	0.249287354390681	Early ITI	Action	LO032	20220907_150825	shuffle
429	0.2505894639756944	Late ITI	Action	LO032	20220907_150825	shuffle
430	0.2502118244263285	Stimulus	Action	LO032	20220907_150825	shuffle
431	0.25064832899305556	Action	Action	LO032	20220907_150825	shuffle
432	0.2481815613952352	Early ITI	Early ITI	LO032	20220909_144008	shuffle
433	0.25097677975528365	Late ITI	Early ITI	LO032	20220909_144008	shuffle
434	0.2501692702036079	Stimulus	Early ITI	LO032	20220909_144008	shuffle
435	0.2524210928809789	Action	Early ITI	LO032	20220909_144008	shuffle
436	0.25010254449388214	Early ITI	Late ITI	LO032	20220909_144008	shuffle
437	0.25390939744971264	Late ITI	Late ITI	LO032	20220909_144008	shuffle
438	0.24751288418290854	Stimulus	Late ITI	LO032	20220909_144008	shuffle
439	0.2494854525862069	Action	Late ITI	LO032	20220909_144008	shuffle
440	0.2507024713449727	Early ITI	Stimulus	LO032	20220909_144008	shuffle
441	0.251831428035982	Late ITI	Stimulus	LO032	20220909_144008	shuffle
442	0.24818925843755144	Stimulus	Stimulus	LO032	20220909_144008	shuffle
443	0.2504568028485757	Action	Stimulus	LO032	20220909_144008	shuffle
444	0.25001998748609566	Early ITI	Action	LO032	20220909_144008	shuffle
445	0.250770474137931	Late ITI	Action	LO032	20220909_144008	shuffle
446	0.24878010213643179	Stimulus	Action	LO032	20220909_144008	shuffle
447	0.25015773328458535	Action	Action	LO032	20220909_144008	shuffle
448	0.25069889137917234	Early ITI	Early ITI	LO032	20220923_135753	shuffle
449	0.2488000155086848	Late ITI	Early ITI	LO032	20220923_135753	shuffle
450	0.25148377656705145	Stimulus	Early ITI	LO032	20220923_135753	shuffle
451	0.2497683390198511	Action	Early ITI	LO032	20220923_135753	shuffle
452	0.25062616315136477	Early ITI	Late ITI	LO032	20220923_135753	shuffle
453	0.2477512019230769	Late ITI	Late ITI	LO032	20220923_135753	shuffle
454	0.2497478574414716	Stimulus	Late ITI	LO032	20220923_135753	shuffle
455	0.25020057091346154	Action	Late ITI	LO032	20220923_135753	shuffle
456	0.250050571798468	Early ITI	Stimulus	LO032	20220923_135753	shuffle
457	0.24897000418060197	Late ITI	Stimulus	LO032	20220923_135753	shuffle
458	0.2495564926566817	Stimulus	Stimulus	LO032	20220923_135753	shuffle
459	0.24931346676421404	Action	Stimulus	LO032	20220923_135753	shuffle
460	0.25166427574441685	Early ITI	Action	LO032	20220923_135753	shuffle
461	0.25022911658653846	Late ITI	Action	LO032	20220923_135753	shuffle
462	0.24885947951505016	Stimulus	Action	LO032	20220923_135753	shuffle
463	0.24824030949519232	Action	Action	LO032	20220923_135753	shuffle
464	0.2503539065209851	Early ITI	Early ITI	LO051	20230322_161052	shuffle
465	0.2507661290322581	Late ITI	Early ITI	LO051	20230322_161052	shuffle
466	0.25015047919588596	Stimulus	Early ITI	LO051	20230322_161052	shuffle
467	0.24897408434139784	Action	Early ITI	LO051	20230322_161052	shuffle
468	0.24945564516129035	Early ITI	Late ITI	LO051	20230322_161052	shuffle
469	0.2513212890625	Late ITI	Late ITI	LO051	20230322_161052	shuffle
470	0.24966004302536232	Stimulus	Late ITI	LO051	20230322_161052	shuffle
471	0.2504964192708333	Action	Late ITI	LO051	20230322_161052	shuffle
472	0.24987947054698456	Early ITI	Stimulus	LO051	20230322_161052	shuffle
473	0.2508656023550725	Late ITI	Stimulus	LO051	20230322_161052	shuffle
474	0.24993551118462504	Stimulus	Stimulus	LO051	20230322_161052	shuffle
475	0.250193897192029	Action	Stimulus	LO051	20230322_161052	shuffle
476	0.25045887936827954	Early ITI	Action	LO051	20230322_161052	shuffle
477	0.250849609375	Late ITI	Action	LO051	20230322_161052	shuffle
478	0.2502115885416667	Stimulus	Action	LO051	20230322_161052	shuffle
479	0.24888916015625	Action	Action	LO051	20230322_161052	shuffle
480	0.2499460197710718	Early ITI	Early ITI	LO051	20230329_161431	shuffle
481	0.24867489919354835	Late ITI	Early ITI	LO051	20230329_161431	shuffle
482	0.24972694600280507	Stimulus	Early ITI	LO051	20230329_161431	shuffle
483	0.2543132560483871	Action	Early ITI	LO051	20230329_161431	shuffle
484	0.24905846774193546	Early ITI	Late ITI	LO051	20230329_161431	shuffle
485	0.2496921875	Late ITI	Late ITI	LO051	20230329_161431	shuffle
486	0.24912398097826088	Stimulus	Late ITI	LO051	20230329_161431	shuffle
487	0.250728515625	Action	Late ITI	LO051	20230329_161431	shuffle
488	0.24906644460028055	Early ITI	Stimulus	LO051	20230329_161431	shuffle
489	0.2500193614130435	Late ITI	Stimulus	LO051	20230329_161431	shuffle
490	0.24955901465028354	Stimulus	Stimulus	LO051	20230329_161431	shuffle
491	0.25086362092391307	Action	Stimulus	LO051	20230329_161431	shuffle
492	0.2486781754032258	Early ITI	Action	LO051	20230329_161431	shuffle
493	0.2501689453125	Late ITI	Action	LO051	20230329_161431	shuffle
494	0.24936141304347825	Stimulus	Action	LO051	20230329_161431	shuffle
495	0.25184326171875	Action	Action	LO051	20230329_161431	shuffle
496	0.24782214945131176	Early ITI	Early ITI	LO051	20230427_163356	shuffle
497	0.24945797146401985	Late ITI	Early ITI	LO051	20230427_163356	shuffle
498	0.24794611069155248	Stimulus	Early ITI	LO051	20230427_163356	shuffle
499	0.2460065136476427	Action	Early ITI	LO051	20230427_163356	shuffle
500	0.24869029156327543	Early ITI	Late ITI	LO051	20230427_163356	shuffle
501	0.24851541752518316	Late ITI	Late ITI	LO051	20230427_163356	shuffle
502	0.24928982023411372	Stimulus	Late ITI	LO051	20230427_163356	shuffle
503	0.2477013221153846	Action	Late ITI	LO051	20230427_163356	shuffle
504	0.24783215557233787	Early ITI	Stimulus	LO051	20230427_163356	shuffle
505	0.25015729515050167	Late ITI	Stimulus	LO051	20230427_163356	shuffle
506	0.2501355774424064	Stimulus	Stimulus	LO051	20230427_163356	shuffle
507	0.24943953804347824	Action	Stimulus	LO051	20230427_163356	shuffle
508	0.24769889888337468	Early ITI	Action	LO051	20230427_163356	shuffle
509	0.2498662860576923	Late ITI	Action	LO051	20230427_163356	shuffle
510	0.25045072115384615	Stimulus	Action	LO051	20230427_163356	shuffle
511	0.24883058429201005	Action	Action	LO051	20230427_163356	shuffle
512	0.2527770551508845	Early ITI	Early ITI	LY008	20230405_172520	shuffle
513	0.2516192036290323	Late ITI	Early ITI	LY008	20230405_172520	shuffle
514	0.2508995880084151	Stimulus	Early ITI	LY008	20230405_172520	shuffle
515	0.25298009072580646	Action	Early ITI	LY008	20230405_172520	shuffle
516	0.25125756048387093	Early ITI	Late ITI	LY008	20230405_172520	shuffle
517	0.25251562499999997	Late ITI	Late ITI	LY008	20230405_172520	shuffle
518	0.25112771739130435	Stimulus	Late ITI	LY008	20230405_172520	shuffle
519	0.25331298828125004	Action	Late ITI	LY008	20230405_172520	shuffle
520	0.25038569424964935	Early ITI	Stimulus	LY008	20230405_172520	shuffle
521	0.25114639945652173	Late ITI	Stimulus	LY008	20230405_172520	shuffle
522	0.25073472944234404	Stimulus	Stimulus	LY008	20230405_172520	shuffle
523	0.25085767663043473	Action	Stimulus	LY008	20230405_172520	shuffle
524	0.25093245967741934	Early ITI	Action	LY008	20230405_172520	shuffle
525	0.249931640625	Late ITI	Action	LY008	20230405_172520	shuffle
526	0.2513884171195652	Stimulus	Action	LY008	20230405_172520	shuffle
527	0.25318603515625004	Action	Action	LY008	20230405_172520	shuffle
528	0.2501824632905538	Early ITI	Early ITI	LY008	20230425_105313	shuffle
529	0.24848118279569892	Late ITI	Early ITI	LY008	20230425_105313	shuffle
530	0.248731884057971	Stimulus	Early ITI	LY008	20230425_105313	shuffle
531	0.24758624551971326	Action	Early ITI	LY008	20230425_105313	shuffle
532	0.2506922043010753	Early ITI	Late ITI	LY008	20230425_105313	shuffle
533	0.24856512586805557	Late ITI	Late ITI	LY008	20230425_105313	shuffle
534	0.24939160628019322	Stimulus	Late ITI	LY008	20230425_105313	shuffle
535	0.24726996527777775	Action	Late ITI	LY008	20230425_105313	shuffle
536	0.24733033348916938	Early ITI	Stimulus	LY008	20230425_105313	shuffle
537	0.2474018719806763	Late ITI	Stimulus	LY008	20230425_105313	shuffle
538	0.2474099617989918	Stimulus	Stimulus	LY008	20230425_105313	shuffle
539	0.24945274758454108	Action	Stimulus	LY008	20230425_105313	shuffle
540	0.2485019041218638	Early ITI	Action	LY008	20230425_105313	shuffle
541	0.24687934027777775	Late ITI	Action	LY008	20230425_105313	shuffle
542	0.24843372584541062	Stimulus	Action	LY008	20230425_105313	shuffle
543	0.24603651258680553	Action	Action	LY008	20230425_105313	shuffle
544	0.2529186900219679	Early ITI	Early ITI	LO068	20230831_132717	shuffle
545	0.2481238799283154	Late ITI	Early ITI	LO068	20230831_132717	shuffle
546	0.2506457456755493	Stimulus	Early ITI	LO068	20230831_132717	shuffle
547	0.2506132392473118	Action	Early ITI	LO068	20230831_132717	shuffle
548	0.2507000448028674	Early ITI	Late ITI	LO068	20230831_132717	shuffle
549	0.2499804470486111	Late ITI	Late ITI	LO068	20230831_132717	shuffle
550	0.24861941425120773	Stimulus	Late ITI	LO068	20230831_132717	shuffle
551	0.24785807291666667	Action	Late ITI	LO068	20230831_132717	shuffle
552	0.24749493532803488	Early ITI	Stimulus	LO068	20230831_132717	shuffle
553	0.24976071859903382	Late ITI	Stimulus	LO068	20230831_132717	shuffle
554	0.24878322896975427	Stimulus	Stimulus	LO068	20230831_132717	shuffle
555	0.2486790458937198	Action	Stimulus	LO068	20230831_132717	shuffle
556	0.2498991935483871	Early ITI	Action	LO068	20230831_132717	shuffle
557	0.24818576388888886	Late ITI	Action	LO068	20230831_132717	shuffle
558	0.24898475241545895	Stimulus	Action	LO068	20230831_132717	shuffle
559	0.24912272135416666	Action	Action	LO068	20230831_132717	shuffle
560	0.24860340706139353	Early ITI	Early ITI	LO068	20230905_115256	shuffle
561	0.24999514635603343	Late ITI	Early ITI	LO068	20230905_115256	shuffle
562	0.247819918445795	Stimulus	Early ITI	LO068	20230905_115256	shuffle
563	0.25170530913978495	Action	Early ITI	LO068	20230905_115256	shuffle
564	0.2499663978494624	Early ITI	Late ITI	LO068	20230905_115256	shuffle
565	0.2508386092350936	Late ITI	Late ITI	LO068	20230905_115256	shuffle
566	0.24834591384863122	Stimulus	Late ITI	LO068	20230905_115256	shuffle
567	0.25133391203703703	Action	Late ITI	LO068	20230905_115256	shuffle
568	0.24994675601267463	Early ITI	Stimulus	LO068	20230905_115256	shuffle
569	0.2500800120772947	Late ITI	Stimulus	LO068	20230905_115256	shuffle
570	0.24775775907037723	Stimulus	Stimulus	LO068	20230905_115256	shuffle
571	0.24933637781803544	Action	Stimulus	LO068	20230905_115256	shuffle
572	0.2501960125448029	Early ITI	Action	LO068	20230905_115256	shuffle
573	0.24850694444444446	Late ITI	Action	LO068	20230905_115256	shuffle
574	0.24937160326086955	Stimulus	Action	LO068	20230905_115256	shuffle
575	0.24989913424972018	Action	Action	LO068	20230905_115256	shuffle
576	0.24811007259303305	Early ITI	Early ITI	LO068	20230906_140350	shuffle
577	0.2485329301075269	Late ITI	Early ITI	LO068	20230906_140350	shuffle
578	0.2504622487143525	Stimulus	Early ITI	LO068	20230906_140350	shuffle
579	0.2488440860215054	Action	Early ITI	LO068	20230906_140350	shuffle
580	0.24873991935483872	Early ITI	Late ITI	LO068	20230906_140350	shuffle
581	0.25157711123511906	Late ITI	Late ITI	LO068	20230906_140350	shuffle
582	0.2502536231884058	Stimulus	Late ITI	LO068	20230906_140350	shuffle
583	0.24917057291666667	Action	Late ITI	LO068	20230906_140350	shuffle
584	0.2510033894343151	Early ITI	Stimulus	LO068	20230906_140350	shuffle
585	0.25136548913043477	Late ITI	Stimulus	LO068	20230906_140350	shuffle
586	0.2498215516416869	Stimulus	Stimulus	LO068	20230906_140350	shuffle
587	0.24586050724637679	Action	Stimulus	LO068	20230906_140350	shuffle
588	0.2514364919354839	Early ITI	Action	LO068	20230906_140350	shuffle
589	0.25338802083333334	Late ITI	Action	LO068	20230906_140350	shuffle
590	0.2492663043478261	Stimulus	Action	LO068	20230906_140350	shuffle
591	0.24533639090401788	Action	Action	LO068	20230906_140350	shuffle
592	0.2485496491130271	Early ITI	Early ITI	LO068	20230911_154649	shuffle
593	0.24866129032258064	Late ITI	Early ITI	LO068	20230911_154649	shuffle
594	0.2512938288920056	Stimulus	Early ITI	LO068	20230911_154649	shuffle
595	0.25257728494623655	Action	Early ITI	LO068	20230911_154649	shuffle
596	0.24732123655913973	Early ITI	Late ITI	LO068	20230911_154649	shuffle
597	0.25038137555803575	Late ITI	Late ITI	LO068	20230911_154649	shuffle
598	0.24967164855072466	Stimulus	Late ITI	LO068	20230911_154649	shuffle
599	0.24966796875000002	Action	Late ITI	LO068	20230911_154649	shuffle
600	0.24902758298270217	Early ITI	Stimulus	LO068	20230911_154649	shuffle
601	0.2477685688405797	Late ITI	Stimulus	LO068	20230911_154649	shuffle
602	0.2511370531494734	Stimulus	Stimulus	LO068	20230911_154649	shuffle
603	0.24608695652173915	Action	Stimulus	LO068	20230911_154649	shuffle
604	0.24996807795698922	Early ITI	Action	LO068	20230911_154649	shuffle
605	0.24892838541666668	Late ITI	Action	LO068	20230911_154649	shuffle
606	0.25020946557971013	Stimulus	Action	LO068	20230911_154649	shuffle
607	0.24812441871279758	Action	Action	LO068	20230911_154649	shuffle
608	0.2499266862170088	Early ITI	Early ITI	LO069	20240102_125134	shuffle
609	0.24904783724340177	Late ITI	Early ITI	LO069	20240102_125134	shuffle
610	0.24971471375749077	Stimulus	Early ITI	LO069	20240102_125134	shuffle
611	0.24781318731671553	Action	Early ITI	LO069	20240102_125134	shuffle
612	0.25052694281524923	Early ITI	Late ITI	LO069	20240102_125134	shuffle
613	0.24981747159090908	Late ITI	Late ITI	LO069	20240102_125134	shuffle
614	0.24938117588932807	Stimulus	Late ITI	LO069	20240102_125134	shuffle
615	0.24905717329545457	Action	Late ITI	LO069	20240102_125134	shuffle
616	0.25017930001275024	Early ITI	Stimulus	LO069	20240102_125134	shuffle
617	0.2515130928853755	Late ITI	Stimulus	LO069	20240102_125134	shuffle
618	0.2505381079223234	Stimulus	Stimulus	LO069	20240102_125134	shuffle
619	0.25016288908102763	Action	Stimulus	LO069	20240102_125134	shuffle
620	0.24851768695014667	Early ITI	Action	LO069	20240102_125134	shuffle
621	0.2503400213068182	Late ITI	Action	LO069	20240102_125134	shuffle
622	0.2502671072134387	Stimulus	Action	LO069	20240102_125134	shuffle
623	0.25039062500000003	Action	Action	LO069	20240102_125134	shuffle
624	0.2492056265794559	Early ITI	Early ITI	LO069	20231212_135211	shuffle
625	0.25020233294930877	Late ITI	Early ITI	LO069	20231212_135211	shuffle
626	0.25048775295531955	Stimulus	Early ITI	LO069	20231212_135211	shuffle
627	0.2484645017281106	Action	Early ITI	LO069	20231212_135211	shuffle
628	0.24794066820276497	Early ITI	Late ITI	LO069	20231212_135211	shuffle
629	0.2509536830357143	Late ITI	Late ITI	LO069	20231212_135211	shuffle
630	0.25067012810559003	Stimulus	Late ITI	LO069	20231212_135211	shuffle
631	0.252587890625	Action	Late ITI	LO069	20231212_135211	shuffle
632	0.2477227759967942	Early ITI	Stimulus	LO069	20231212_135211	shuffle
633	0.2504750582298137	Late ITI	Stimulus	LO069	20231212_135211	shuffle
634	0.24872442951660811	Stimulus	Stimulus	LO069	20231212_135211	shuffle
635	0.25216056871118014	Action	Stimulus	LO069	20231212_135211	shuffle
636	0.2477318548387097	Early ITI	Action	LO069	20231212_135211	shuffle
637	0.25020228794642857	Late ITI	Action	LO069	20231212_135211	shuffle
638	0.25090256211180123	Stimulus	Action	LO069	20231212_135211	shuffle
639	0.24867117745535713	Action	Action	LO069	20231212_135211	shuffle
640	0.25063326891630744	Early ITI	Early ITI	LO069	20231227_105006	shuffle
641	0.2492957949308756	Late ITI	Early ITI	LO069	20231227_105006	shuffle
642	0.250076137046684	Stimulus	Early ITI	LO069	20231227_105006	shuffle
643	0.24995967741935482	Action	Early ITI	LO069	20231227_105006	shuffle
644	0.2488611751152074	Early ITI	Late ITI	LO069	20231227_105006	shuffle
645	0.25001651785714285	Late ITI	Late ITI	LO069	20231227_105006	shuffle
646	0.24883870341614905	Stimulus	Late ITI	LO069	20231227_105006	shuffle
647	0.24951674107142857	Action	Late ITI	LO069	20231227_105006	shuffle
648	0.2492411340412743	Early ITI	Stimulus	LO069	20231227_105006	shuffle
649	0.24990935559006208	Late ITI	Stimulus	LO069	20231227_105006	shuffle
650	0.2487245139076425	Stimulus	Stimulus	LO069	20231227_105006	shuffle
651	0.24941430512422363	Action	Stimulus	LO069	20231227_105006	shuffle
652	0.24924899193548386	Early ITI	Action	LO069	20231227_105006	shuffle
653	0.2490072544642857	Late ITI	Action	LO069	20231227_105006	shuffle
654	0.24836471273291927	Stimulus	Action	LO069	20231227_105006	shuffle
655	0.2505008370535714	Action	Action	LO069	20231227_105006	shuffle
656	0.2460538067984738	Early ITI	Early ITI	LO074	20240731_165357	shuffle
657	0.24836133512544803	Late ITI	Early ITI	LO074	20240731_165357	shuffle
658	0.249300685678666	Stimulus	Early ITI	LO074	20240731_165357	shuffle
659	0.25083725358422937	Action	Early ITI	LO074	20240731_165357	shuffle
660	0.2470687724014337	Early ITI	Late ITI	LO074	20240731_165357	shuffle
661	0.24833865017361112	Late ITI	Late ITI	LO074	20240731_165357	shuffle
662	0.248563556763285	Stimulus	Late ITI	LO074	20240731_165357	shuffle
663	0.25041883680555554	Action	Late ITI	LO074	20240731_165357	shuffle
664	0.24831015271933926	Early ITI	Stimulus	LO074	20240731_165357	shuffle
665	0.24799969806763286	Late ITI	Stimulus	LO074	20240731_165357	shuffle
666	0.24882425238920394	Stimulus	Stimulus	LO074	20240731_165357	shuffle
667	0.24952823067632848	Action	Stimulus	LO074	20240731_165357	shuffle
668	0.24779345878136202	Early ITI	Action	LO074	20240731_165357	shuffle
669	0.24783203125000003	Late ITI	Action	LO074	20240731_165357	shuffle
670	0.24875641606280197	Stimulus	Action	LO074	20240731_165357	shuffle
671	0.24723456488715279	Action	Action	LO074	20240731_165357	shuffle
672	0.2511280862737678	Early ITI	Early ITI	LO074	20240808_120632	shuffle
673	0.2480947580645161	Late ITI	Early ITI	LO074	20240808_120632	shuffle
674	0.2501816906795869	Stimulus	Early ITI	LO074	20240808_120632	shuffle
675	0.24891633064516128	Action	Early ITI	LO074	20240808_120632	shuffle
676	0.25016174853372436	Early ITI	Late ITI	LO074	20240808_120632	shuffle
677	0.24971058238636362	Late ITI	Late ITI	LO074	20240808_120632	shuffle
678	0.2520232213438735	Stimulus	Late ITI	LO074	20240808_120632	shuffle
679	0.24721058238636365	Action	Late ITI	LO074	20240808_120632	shuffle
680	0.2477671171745506	Early ITI	Stimulus	LO074	20240808_120632	shuffle
681	0.2518660449604743	Late ITI	Stimulus	LO074	20240808_120632	shuffle
682	0.25049756186630007	Stimulus	Stimulus	LO074	20240808_120632	shuffle
683	0.2494472579051383	Action	Stimulus	LO074	20240808_120632	shuffle
684	0.24856923570381234	Early ITI	Action	LO074	20240808_120632	shuffle
685	0.25176225142045455	Late ITI	Action	LO074	20240808_120632	shuffle
686	0.24852319046442692	Stimulus	Action	LO074	20240808_120632	shuffle
687	0.25099653764204544	Action	Action	LO074	20240808_120632	shuffle
688	0.24903485952133195	Early ITI	Early ITI	LO067	20240209_105931	shuffle
689	0.24690423387096774	Late ITI	Early ITI	LO067	20240209_105931	shuffle
690	0.24695126227208977	Stimulus	Early ITI	LO067	20240209_105931	shuffle
691	0.25141129032258064	Action	Early ITI	LO067	20240209_105931	shuffle
692	0.247835685483871	Early ITI	Late ITI	LO067	20240209_105931	shuffle
693	0.24965859375000002	Late ITI	Late ITI	LO067	20240209_105931	shuffle
694	0.24760190217391306	Stimulus	Late ITI	LO067	20240209_105931	shuffle
695	0.252974609375	Action	Late ITI	LO067	20240209_105931	shuffle
696	0.24687237026647965	Early ITI	Stimulus	LO067	20240209_105931	shuffle
697	0.24943478260869567	Late ITI	Stimulus	LO067	20240209_105931	shuffle
698	0.24818407372400758	Stimulus	Stimulus	LO067	20240209_105931	shuffle
699	0.2477479619565217	Action	Stimulus	LO067	20240209_105931	shuffle
700	0.2472328629032258	Early ITI	Action	LO067	20240209_105931	shuffle
701	0.24948437500000004	Late ITI	Action	LO067	20240209_105931	shuffle
702	0.2495516304347826	Stimulus	Action	LO067	20240209_105931	shuffle
703	0.2424609375	Action	Action	LO067	20240209_105931	shuffle
704	0.2486274435112234	Early ITI	Early ITI	LO073	20240814_105301	shuffle
705	0.24976370967741934	Late ITI	Early ITI	LO073	20240814_105301	shuffle
706	0.24890462833099578	Stimulus	Early ITI	LO073	20240814_105301	shuffle
707	0.24880376344086022	Action	Early ITI	LO073	20240814_105301	shuffle
708	0.2499908602150538	Early ITI	Late ITI	LO073	20240814_105301	shuffle
709	0.2500859281994048	Late ITI	Late ITI	LO073	20240814_105301	shuffle
710	0.24845416666666667	Stimulus	Late ITI	LO073	20240814_105301	shuffle
711	0.2474890625	Action	Late ITI	LO073	20240814_105301	shuffle
712	0.2496580177653109	Early ITI	Stimulus	LO073	20240814_105301	shuffle
713	0.24961304347826088	Late ITI	Stimulus	LO073	20240814_105301	shuffle
714	0.2476326936492934	Stimulus	Stimulus	LO073	20240814_105301	shuffle
715	0.24788632246376813	Action	Stimulus	LO073	20240814_105301	shuffle
716	0.24933736559139782	Early ITI	Action	LO073	20240814_105301	shuffle
717	0.24973385416666663	Late ITI	Action	LO073	20240814_105301	shuffle
718	0.24958786231884056	Stimulus	Action	LO073	20240814_105301	shuffle
719	0.25005479213169646	Action	Action	LO073	20240814_105301	shuffle
720	0.2506526918232105	Early ITI	Early ITI	LO073	20240815_110810	shuffle
721	0.24895766129032257	Late ITI	Early ITI	LO073	20240815_110810	shuffle
722	0.25013397800250975	Stimulus	Early ITI	LO073	20240815_110810	shuffle
723	0.2509115025466893	Action	Early ITI	LO073	20240815_110810	shuffle
724	0.25133573853989816	Early ITI	Late ITI	LO073	20240815_110810	shuffle
725	0.24938379934210522	Late ITI	Late ITI	LO073	20240815_110810	shuffle
726	0.2500524170480549	Stimulus	Late ITI	LO073	20240815_110810	shuffle
727	0.25076027960526315	Action	Late ITI	LO073	20240815_110810	shuffle
728	0.25062135528161217	Early ITI	Stimulus	LO073	20240815_110810	shuffle
729	0.24935719393592679	Late ITI	Stimulus	LO073	20240815_110810	shuffle
730	0.2502009128444931	Stimulus	Stimulus	LO073	20240815_110810	shuffle
731	0.24901458810068652	Action	Stimulus	LO073	20240815_110810	shuffle
732	0.2511725382003396	Early ITI	Action	LO073	20240815_110810	shuffle
733	0.24942927631578948	Late ITI	Action	LO073	20240815_110810	shuffle
734	0.24980763729977115	Stimulus	Action	LO073	20240815_110810	shuffle
735	0.24962428042763157	Action	Action	LO073	20240815_110810	shuffle
