# Supplementary material for: Anterior cingulate neurons combine outcome monitoring of past decisions with ongoing movement signals
Source: Nat Commun. 2026 Mar 24;17:4354. doi: 10.1038/s41467-026-70639-1 (PMC13171896; doi:10.1038/s41467-026-70639-1)
Supplement: Supplementary file 5 — Source data [file 41467_2026_70639_MOESM5_ESM.zip › Supplementary_statistics_source_data_files/Supplementary_Fig1A_perceptual_bias.csv]

	param_estimate	subject	trial_history
0	20.0	LO037	Previous_correct_left
1	8.700261964980653	LO038	Previous_correct_left
2	13.719650632650907	LO051	Previous_correct_left
3	9.161330525280968	LO061	Previous_correct_left
4	10.534178086014553	LO067	Previous_correct_left
5	13.267444090534683	LO068	Previous_correct_left
6	10.153703958582966	LO069	Previous_correct_left
7	14.423649212244108	LO071	Previous_correct_left
8	15.891422528852415	LO073	Previous_correct_left
9	12.112082297694181	LO074	Previous_correct_left
10	8.936482654491735	LY007	Previous_correct_left
11	7.9017362791044246	LY008	Previous_correct_left
12	16.88295680708548	LO037	Previous_incorrect_left
13	14.432738551402018	LO038	Previous_incorrect_left
14	13.199506806489445	LO051	Previous_incorrect_left
15	12.264655737951932	LO061	Previous_incorrect_left
16	7.5519137954530215	LO067	Previous_incorrect_left
17	11.880823997396973	LO068	Previous_incorrect_left
18	8.546678258087264	LO069	Previous_incorrect_left
19	11.963097324275498	LO071	Previous_incorrect_left
20	13.04517773369573	LO073	Previous_incorrect_left
21	11.51753158600594	LO074	Previous_incorrect_left
22	6.841292578679351	LY007	Previous_incorrect_left
23	9.50053861770323	LY008	Previous_incorrect_left
24	16.96860148720314	LO037	Previous_incorrect_right
25	16.641343447068763	LO038	Previous_incorrect_right
26	11.215514764414173	LO051	Previous_incorrect_right
27	9.912672156385637	LO061	Previous_incorrect_right
28	9.357212549075998	LO067	Previous_incorrect_right
29	13.458268477570345	LO068	Previous_incorrect_right
30	10.262570921580432	LO069	Previous_incorrect_right
31	16.30324274001479	LO071	Previous_incorrect_right
32	8.942751425728426	LO073	Previous_incorrect_right
33	11.518024651060179	LO074	Previous_incorrect_right
34	7.350374874222151	LY007	Previous_incorrect_right
35	7.297783676068409	LY008	Previous_incorrect_right
36	7.927949793913591	LO037	Previous_correct_right
37	8.243353552233172	LO038	Previous_correct_right
38	8.780480484989305	LO051	Previous_correct_right
39	7.471510563583957	LO061	Previous_correct_right
40	8.900882905466693	LO067	Previous_correct_right
41	10.17346965015095	LO068	Previous_correct_right
42	10.828242005967677	LO069	Previous_correct_right
43	7.8868215194028	LO071	Previous_correct_right
44	7.487493728965764	LO073	Previous_correct_right
45	6.861349664262072	LO074	Previous_correct_right
46	7.245163065080927	LY007	Previous_correct_right
47	8.941128321431446	LY008	Previous_correct_right
