# Supplementary material for: Anterior cingulate neurons combine outcome monitoring of past decisions with ongoing movement signals
Source: Nat Commun. 2026 Mar 24;17:4354. doi: 10.1038/s41467-026-70639-1 (PMC13171896; doi:10.1038/s41467-026-70639-1)
Supplement: Supplementary file 5 — Source data [file 41467_2026_70639_MOESM5_ESM.zip › Supplementary_statistics_source_data_files/Supplementary_Fig2F_history_decoding_t-2_by_context.csv]

	decoding_accuracy	hist_context	time	subject	session
0	0.69	Previous correct left	0	LO028	20220616_145438
1	0.6166666666666667	Previous correct left	1	LO028	20220616_145438
2	0.6083333333333333	Previous correct left	2	LO028	20220616_145438
3	0.645	Previous correct left	3	LO028	20220616_145438
4	0.625	Previous correct left	4	LO028	20220616_145438
5	0.6533333333333333	Previous correct left	5	LO028	20220616_145438
6	0.645	Previous correct left	6	LO028	20220616_145438
7	0.6733333333333333	Previous correct left	7	LO028	20220616_145438
8	0.5966666666666667	Previous correct left	8	LO028	20220616_145438
9	0.57	Previous correct left	9	LO028	20220616_145438
10	0.5916666666666667	Previous correct left	10	LO028	20220616_145438
11	0.63	Previous correct left	11	LO028	20220616_145438
12	0.6516666666666666	Previous correct left	12	LO028	20220616_145438
13	0.6216666666666667	Previous correct left	13	LO028	20220616_145438
14	0.625	Previous correct left	14	LO028	20220616_145438
15	0.5883333333333334	Previous correct left	15	LO028	20220616_145438
16	0.6516666666666666	Previous correct left	16	LO028	20220616_145438
17	0.69	Previous correct left	17	LO028	20220616_145438
18	0.6383333333333333	Previous correct left	18	LO028	20220616_145438
19	0.6383333333333333	Previous correct left	19	LO028	20220616_145438
20	0.59	Previous correct left	20	LO028	20220616_145438
21	0.6166666666666667	Previous correct left	21	LO028	20220616_145438
22	0.6	Previous correct left	22	LO028	20220616_145438
23	0.6216666666666667	Previous correct left	23	LO028	20220616_145438
24	0.5716666666666667	Previous correct left	24	LO028	20220616_145438
25	0.6066666666666667	Previous correct left	25	LO028	20220616_145438
26	0.5966666666666667	Previous correct left	26	LO028	20220616_145438
27	0.6133333333333333	Previous correct left	27	LO028	20220616_145438
28	0.635	Previous correct left	28	LO028	20220616_145438
29	0.5566666666666666	Previous correct left	29	LO028	20220616_145438
30	0.5116666666666667	Previous correct left	30	LO028	20220616_145438
31	0.425	Previous correct left	31	LO028	20220616_145438
32	0.40166666666666667	Previous correct left	32	LO028	20220616_145438
33	0.43833333333333335	Previous correct left	33	LO028	20220616_145438
34	0.48333333333333334	Previous correct left	34	LO028	20220616_145438
35	0.45666666666666667	Previous correct left	35	LO028	20220616_145438
36	0.46166666666666667	Previous correct left	36	LO028	20220616_145438
37	0.43166666666666664	Previous correct left	37	LO028	20220616_145438
38	0.385	Previous correct left	38	LO028	20220616_145438
39	0.405	Previous correct left	39	LO028	20220616_145438
40	0.4866666666666667	Previous correct left	40	LO028	20220616_145438
41	0.5083333333333333	Previous correct left	41	LO028	20220616_145438
42	0.535	Previous correct left	42	LO028	20220616_145438
43	0.525	Previous correct left	43	LO028	20220616_145438
44	0.48833333333333334	Previous correct left	44	LO028	20220616_145438
45	0.51	Previous correct left	45	LO028	20220616_145438
46	0.555	Previous correct left	46	LO028	20220616_145438
47	0.56	Previous correct left	47	LO028	20220616_145438
48	0.5	Previous correct left	48	LO028	20220616_145438
49	0.5133333333333333	Previous correct left	49	LO028	20220616_145438
50	0.4533333333333333	Previous correct left	50	LO028	20220616_145438
51	0.45166666666666666	Previous correct left	51	LO028	20220616_145438
52	0.4533333333333333	Previous correct left	52	LO028	20220616_145438
53	0.42833333333333334	Previous correct left	53	LO028	20220616_145438
54	0.5233333333333333	Previous correct left	54	LO028	20220616_145438
55	0.5166666666666667	Previous correct left	55	LO028	20220616_145438
56	0.525	Previous correct left	56	LO028	20220616_145438
57	0.5383333333333333	Previous correct left	57	LO028	20220616_145438
58	0.5216666666666666	Previous correct left	58	LO028	20220616_145438
59	0.45666666666666667	Previous correct left	59	LO028	20220616_145438
60	0.45166666666666666	Previous correct left	60	LO028	20220616_145438
61	0.42333333333333334	Previous correct left	61	LO028	20220616_145438
62	0.39666666666666667	Previous correct left	62	LO028	20220616_145438
63	0.42333333333333334	Previous correct left	63	LO028	20220616_145438
64	0.44666666666666666	Previous correct left	64	LO028	20220616_145438
65	0.47	Previous correct left	65	LO028	20220616_145438
66	0.40166666666666667	Previous correct left	66	LO028	20220616_145438
67	0.39	Previous correct left	67	LO028	20220616_145438
68	0.44666666666666666	Previous correct left	68	LO028	20220616_145438
69	0.52	Previous correct left	69	LO028	20220616_145438
70	0.5316666666666666	Previous correct left	70	LO028	20220616_145438
71	0.49166666666666664	Previous correct left	71	LO028	20220616_145438
72	0.475	Previous correct left	72	LO028	20220616_145438
73	0.425	Previous correct left	73	LO028	20220616_145438
74	0.41833333333333333	Previous correct left	74	LO028	20220616_145438
75	0.44333333333333336	Previous correct left	75	LO028	20220616_145438
76	0.4716666666666667	Previous correct left	76	LO028	20220616_145438
77	0.4683333333333333	Previous correct left	77	LO028	20220616_145438
78	0.46	Previous correct left	78	LO028	20220616_145438
79	0.49333333333333335	Previous correct left	79	LO028	20220616_145438
80	0.46166666666666667	Previous correct left	80	LO028	20220616_145438
81	0.45166666666666666	Previous correct left	81	LO028	20220616_145438
82	0.49	Previous correct left	82	LO028	20220616_145438
83	0.45166666666666666	Previous correct left	83	LO028	20220616_145438
84	0.445	Previous correct left	84	LO028	20220616_145438
85	0.39	Previous correct left	85	LO028	20220616_145438
86	0.41833333333333333	Previous correct left	86	LO028	20220616_145438
87	0.46	Previous correct left	87	LO028	20220616_145438
88	0.4583333333333333	Previous correct left	88	LO028	20220616_145438
89	0.43333333333333335	Previous correct left	89	LO028	20220616_145438
90	0.49333333333333335	Previous correct left	90	LO028	20220616_145438
91	0.4266666666666667	Previous correct left	91	LO028	20220616_145438
92	0.43333333333333335	Previous correct left	92	LO028	20220616_145438
93	0.425	Previous correct left	93	LO028	20220616_145438
94	0.385	Previous correct left	94	LO028	20220616_145438
95	0.44166666666666665	Previous correct left	95	LO028	20220616_145438
96	0.45166666666666666	Previous correct left	96	LO028	20220616_145438
97	0.395	Previous correct left	97	LO028	20220616_145438
98	0.39166666666666666	Previous correct left	98	LO028	20220616_145438
99	0.385	Previous correct left	99	LO028	20220616_145438
100	0.425	Previous correct left	100	LO028	20220616_145438
101	0.38333333333333336	Previous correct left	101	LO028	20220616_145438
102	0.4533333333333333	Previous correct left	102	LO028	20220616_145438
103	0.42	Previous correct left	103	LO028	20220616_145438
104	0.435	Previous correct left	104	LO028	20220616_145438
105	0.4633333333333333	Previous correct left	105	LO028	20220616_145438
106	0.4216666666666667	Previous correct left	106	LO028	20220616_145438
107	0.4583333333333333	Previous correct left	107	LO028	20220616_145438
108	0.49	Previous correct left	108	LO028	20220616_145438
109	0.455	Previous correct left	109	LO028	20220616_145438
110	0.49333333333333335	Previous correct left	110	LO028	20220616_145438
111	0.43333333333333335	Previous correct left	111	LO028	20220616_145438
112	0.46166666666666667	Previous correct left	112	LO028	20220616_145438
113	0.37333333333333335	Previous correct left	113	LO028	20220616_145438
114	0.3616666666666667	Previous correct left	114	LO028	20220616_145438
115	0.36333333333333334	Previous correct left	115	LO028	20220616_145438
116	0.335	Previous correct left	116	LO028	20220616_145438
117	0.37333333333333335	Previous correct left	117	LO028	20220616_145438
118	0.375	Previous correct left	118	LO028	20220616_145438
119	0.37166666666666665	Previous correct left	119	LO028	20220616_145438
120	0.425	Previous correct left	120	LO028	20220616_145438
121	0.48333333333333334	Previous correct left	121	LO028	20220616_145438
122	0.49833333333333335	Previous correct left	122	LO028	20220616_145438
123	0.46166666666666667	Previous correct left	123	LO028	20220616_145438
124	0.4633333333333333	Previous correct left	124	LO028	20220616_145438
125	0.47	Previous correct left	125	LO028	20220616_145438
126	0.4666666666666667	Previous correct left	126	LO028	20220616_145438
127	0.48333333333333334	Previous correct left	127	LO028	20220616_145438
128	0.5	Previous correct left	128	LO028	20220616_145438
129	0.4683333333333333	Previous correct left	129	LO028	20220616_145438
130	0.395	Previous correct left	130	LO028	20220616_145438
131	0.39166666666666666	Previous correct left	131	LO028	20220616_145438
132	0.365	Previous correct left	132	LO028	20220616_145438
133	0.44166666666666665	Previous incorrect left	0	LO028	20220616_145438
134	0.455	Previous incorrect left	1	LO028	20220616_145438
135	0.39666666666666667	Previous incorrect left	2	LO028	20220616_145438
136	0.43666666666666665	Previous incorrect left	3	LO028	20220616_145438
137	0.4816666666666667	Previous incorrect left	4	LO028	20220616_145438
138	0.4583333333333333	Previous incorrect left	5	LO028	20220616_145438
139	0.49833333333333335	Previous incorrect left	6	LO028	20220616_145438
140	0.4716666666666667	Previous incorrect left	7	LO028	20220616_145438
141	0.46166666666666667	Previous incorrect left	8	LO028	20220616_145438
142	0.4266666666666667	Previous incorrect left	9	LO028	20220616_145438
143	0.52	Previous incorrect left	10	LO028	20220616_145438
144	0.4866666666666667	Previous incorrect left	11	LO028	20220616_145438
145	0.45666666666666667	Previous incorrect left	12	LO028	20220616_145438
146	0.41333333333333333	Previous incorrect left	13	LO028	20220616_145438
147	0.37833333333333335	Previous incorrect left	14	LO028	20220616_145438
148	0.36666666666666664	Previous incorrect left	15	LO028	20220616_145438
149	0.42	Previous incorrect left	16	LO028	20220616_145438
150	0.41	Previous incorrect left	17	LO028	20220616_145438
151	0.47833333333333333	Previous incorrect left	18	LO028	20220616_145438
152	0.4716666666666667	Previous incorrect left	19	LO028	20220616_145438
153	0.49	Previous incorrect left	20	LO028	20220616_145438
154	0.51	Previous incorrect left	21	LO028	20220616_145438
155	0.49666666666666665	Previous incorrect left	22	LO028	20220616_145438
156	0.47	Previous incorrect left	23	LO028	20220616_145438
157	0.41833333333333333	Previous incorrect left	24	LO028	20220616_145438
158	0.43666666666666665	Previous incorrect left	25	LO028	20220616_145438
159	0.42333333333333334	Previous incorrect left	26	LO028	20220616_145438
160	0.5116666666666667	Previous incorrect left	27	LO028	20220616_145438
161	0.5666666666666667	Previous incorrect left	28	LO028	20220616_145438
162	0.5083333333333333	Previous incorrect left	29	LO028	20220616_145438
163	0.455	Previous incorrect left	30	LO028	20220616_145438
164	0.4116666666666667	Previous incorrect left	31	LO028	20220616_145438
165	0.3466666666666667	Previous incorrect left	32	LO028	20220616_145438
166	0.38333333333333336	Previous incorrect left	33	LO028	20220616_145438
167	0.41833333333333333	Previous incorrect left	34	LO028	20220616_145438
168	0.42	Previous incorrect left	35	LO028	20220616_145438
169	0.3983333333333333	Previous incorrect left	36	LO028	20220616_145438
170	0.3466666666666667	Previous incorrect left	37	LO028	20220616_145438
171	0.35	Previous incorrect left	38	LO028	20220616_145438
172	0.36833333333333335	Previous incorrect left	39	LO028	20220616_145438
173	0.43	Previous incorrect left	40	LO028	20220616_145438
174	0.43333333333333335	Previous incorrect left	41	LO028	20220616_145438
175	0.44333333333333336	Previous incorrect left	42	LO028	20220616_145438
176	0.38666666666666666	Previous incorrect left	43	LO028	20220616_145438
177	0.385	Previous incorrect left	44	LO028	20220616_145438
178	0.425	Previous incorrect left	45	LO028	20220616_145438
179	0.405	Previous incorrect left	46	LO028	20220616_145438
180	0.4033333333333333	Previous incorrect left	47	LO028	20220616_145438
181	0.345	Previous incorrect left	48	LO028	20220616_145438
182	0.35333333333333333	Previous incorrect left	49	LO028	20220616_145438
183	0.335	Previous incorrect left	50	LO028	20220616_145438
184	0.39166666666666666	Previous incorrect left	51	LO028	20220616_145438
185	0.38666666666666666	Previous incorrect left	52	LO028	20220616_145438
186	0.39	Previous incorrect left	53	LO028	20220616_145438
187	0.35833333333333334	Previous incorrect left	54	LO028	20220616_145438
188	0.4066666666666667	Previous incorrect left	55	LO028	20220616_145438
189	0.415	Previous incorrect left	56	LO028	20220616_145438
190	0.38166666666666665	Previous incorrect left	57	LO028	20220616_145438
191	0.335	Previous incorrect left	58	LO028	20220616_145438
192	0.37666666666666665	Previous incorrect left	59	LO028	20220616_145438
193	0.38	Previous incorrect left	60	LO028	20220616_145438
194	0.37333333333333335	Previous incorrect left	61	LO028	20220616_145438
195	0.3883333333333333	Previous incorrect left	62	LO028	20220616_145438
196	0.36833333333333335	Previous incorrect left	63	LO028	20220616_145438
197	0.37666666666666665	Previous incorrect left	64	LO028	20220616_145438
198	0.46	Previous incorrect left	65	LO028	20220616_145438
199	0.475	Previous incorrect left	66	LO028	20220616_145438
200	0.43166666666666664	Previous incorrect left	67	LO028	20220616_145438
201	0.48	Previous incorrect left	68	LO028	20220616_145438
202	0.4633333333333333	Previous incorrect left	69	LO028	20220616_145438
203	0.4266666666666667	Previous incorrect left	70	LO028	20220616_145438
204	0.35333333333333333	Previous incorrect left	71	LO028	20220616_145438
205	0.395	Previous incorrect left	72	LO028	20220616_145438
206	0.42333333333333334	Previous incorrect left	73	LO028	20220616_145438
207	0.37333333333333335	Previous incorrect left	74	LO028	20220616_145438
208	0.395	Previous incorrect left	75	LO028	20220616_145438
209	0.385	Previous incorrect left	76	LO028	20220616_145438
210	0.3516666666666667	Previous incorrect left	77	LO028	20220616_145438
211	0.37166666666666665	Previous incorrect left	78	LO028	20220616_145438
212	0.395	Previous incorrect left	79	LO028	20220616_145438
213	0.44166666666666665	Previous incorrect left	80	LO028	20220616_145438
214	0.40166666666666667	Previous incorrect left	81	LO028	20220616_145438
215	0.36666666666666664	Previous incorrect left	82	LO028	20220616_145438
216	0.36833333333333335	Previous incorrect left	83	LO028	20220616_145438
217	0.41333333333333333	Previous incorrect left	84	LO028	20220616_145438
218	0.4	Previous incorrect left	85	LO028	20220616_145438
219	0.46166666666666667	Previous incorrect left	86	LO028	20220616_145438
220	0.40166666666666667	Previous incorrect left	87	LO028	20220616_145438
221	0.38666666666666666	Previous incorrect left	88	LO028	20220616_145438
222	0.355	Previous incorrect left	89	LO028	20220616_145438
223	0.365	Previous incorrect left	90	LO028	20220616_145438
224	0.4116666666666667	Previous incorrect left	91	LO028	20220616_145438
225	0.42	Previous incorrect left	92	LO028	20220616_145438
226	0.45666666666666667	Previous incorrect left	93	LO028	20220616_145438
227	0.455	Previous incorrect left	94	LO028	20220616_145438
228	0.435	Previous incorrect left	95	LO028	20220616_145438
229	0.44166666666666665	Previous incorrect left	96	LO028	20220616_145438
230	0.44666666666666666	Previous incorrect left	97	LO028	20220616_145438
231	0.4533333333333333	Previous incorrect left	98	LO028	20220616_145438
232	0.445	Previous incorrect left	99	LO028	20220616_145438
233	0.485	Previous incorrect left	100	LO028	20220616_145438
234	0.46	Previous incorrect left	101	LO028	20220616_145438
235	0.475	Previous incorrect left	102	LO028	20220616_145438
236	0.4766666666666667	Previous incorrect left	103	LO028	20220616_145438
237	0.41333333333333333	Previous incorrect left	104	LO028	20220616_145438
238	0.395	Previous incorrect left	105	LO028	20220616_145438
239	0.39166666666666666	Previous incorrect left	106	LO028	20220616_145438
240	0.46166666666666667	Previous incorrect left	107	LO028	20220616_145438
241	0.4666666666666667	Previous incorrect left	108	LO028	20220616_145438
242	0.42833333333333334	Previous incorrect left	109	LO028	20220616_145438
243	0.41	Previous incorrect left	110	LO028	20220616_145438
244	0.415	Previous incorrect left	111	LO028	20220616_145438
245	0.4166666666666667	Previous incorrect left	112	LO028	20220616_145438
246	0.38333333333333336	Previous incorrect left	113	LO028	20220616_145438
247	0.38333333333333336	Previous incorrect left	114	LO028	20220616_145438
248	0.3983333333333333	Previous incorrect left	115	LO028	20220616_145438
249	0.37333333333333335	Previous incorrect left	116	LO028	20220616_145438
250	0.43166666666666664	Previous incorrect left	117	LO028	20220616_145438
251	0.43833333333333335	Previous incorrect left	118	LO028	20220616_145438
252	0.385	Previous incorrect left	119	LO028	20220616_145438
253	0.4083333333333333	Previous incorrect left	120	LO028	20220616_145438
254	0.4216666666666667	Previous incorrect left	121	LO028	20220616_145438
255	0.4266666666666667	Previous incorrect left	122	LO028	20220616_145438
256	0.4483333333333333	Previous incorrect left	123	LO028	20220616_145438
257	0.4033333333333333	Previous incorrect left	124	LO028	20220616_145438
258	0.405	Previous incorrect left	125	LO028	20220616_145438
259	0.405	Previous incorrect left	126	LO028	20220616_145438
260	0.4716666666666667	Previous incorrect left	127	LO028	20220616_145438
261	0.49166666666666664	Previous incorrect left	128	LO028	20220616_145438
262	0.465	Previous incorrect left	129	LO028	20220616_145438
263	0.41833333333333333	Previous incorrect left	130	LO028	20220616_145438
264	0.38666666666666666	Previous incorrect left	131	LO028	20220616_145438
265	0.4666666666666667	Previous incorrect left	132	LO028	20220616_145438
266	0.36	Previous incorrect right	0	LO028	20220616_145438
267	0.305	Previous incorrect right	1	LO028	20220616_145438
268	0.37666666666666665	Previous incorrect right	2	LO028	20220616_145438
269	0.385	Previous incorrect right	3	LO028	20220616_145438
270	0.37666666666666665	Previous incorrect right	4	LO028	20220616_145438
271	0.405	Previous incorrect right	5	LO028	20220616_145438
272	0.395	Previous incorrect right	6	LO028	20220616_145438
273	0.42333333333333334	Previous incorrect right	7	LO028	20220616_145438
274	0.4083333333333333	Previous incorrect right	8	LO028	20220616_145438
275	0.395	Previous incorrect right	9	LO028	20220616_145438
276	0.36833333333333335	Previous incorrect right	10	LO028	20220616_145438
277	0.39	Previous incorrect right	11	LO028	20220616_145438
278	0.305	Previous incorrect right	12	LO028	20220616_145438
279	0.2783333333333333	Previous incorrect right	13	LO028	20220616_145438
280	0.285	Previous incorrect right	14	LO028	20220616_145438
281	0.25166666666666665	Previous incorrect right	15	LO028	20220616_145438
282	0.2683333333333333	Previous incorrect right	16	LO028	20220616_145438
283	0.28	Previous incorrect right	17	LO028	20220616_145438
284	0.31666666666666665	Previous incorrect right	18	LO028	20220616_145438
285	0.415	Previous incorrect right	19	LO028	20220616_145438
286	0.35333333333333333	Previous incorrect right	20	LO028	20220616_145438
287	0.43833333333333335	Previous incorrect right	21	LO028	20220616_145438
288	0.325	Previous incorrect right	22	LO028	20220616_145438
289	0.38666666666666666	Previous incorrect right	23	LO028	20220616_145438
290	0.38333333333333336	Previous incorrect right	24	LO028	20220616_145438
291	0.385	Previous incorrect right	25	LO028	20220616_145438
292	0.29833333333333334	Previous incorrect right	26	LO028	20220616_145438
293	0.35	Previous incorrect right	27	LO028	20220616_145438
294	0.32666666666666666	Previous incorrect right	28	LO028	20220616_145438
295	0.37166666666666665	Previous incorrect right	29	LO028	20220616_145438
296	0.365	Previous incorrect right	30	LO028	20220616_145438
297	0.32166666666666666	Previous incorrect right	31	LO028	20220616_145438
298	0.3433333333333333	Previous incorrect right	32	LO028	20220616_145438
299	0.31333333333333335	Previous incorrect right	33	LO028	20220616_145438
300	0.3	Previous incorrect right	34	LO028	20220616_145438
301	0.30833333333333335	Previous incorrect right	35	LO028	20220616_145438
302	0.28833333333333333	Previous incorrect right	36	LO028	20220616_145438
303	0.3616666666666667	Previous incorrect right	37	LO028	20220616_145438
304	0.25	Previous incorrect right	38	LO028	20220616_145438
305	0.2783333333333333	Previous incorrect right	39	LO028	20220616_145438
306	0.29833333333333334	Previous incorrect right	40	LO028	20220616_145438
307	0.3516666666666667	Previous incorrect right	41	LO028	20220616_145438
308	0.335	Previous incorrect right	42	LO028	20220616_145438
309	0.2916666666666667	Previous incorrect right	43	LO028	20220616_145438
310	0.2683333333333333	Previous incorrect right	44	LO028	20220616_145438
311	0.29	Previous incorrect right	45	LO028	20220616_145438
312	0.29333333333333333	Previous incorrect right	46	LO028	20220616_145438
313	0.355	Previous incorrect right	47	LO028	20220616_145438
314	0.3466666666666667	Previous incorrect right	48	LO028	20220616_145438
315	0.34	Previous incorrect right	49	LO028	20220616_145438
316	0.30333333333333334	Previous incorrect right	50	LO028	20220616_145438
317	0.3	Previous incorrect right	51	LO028	20220616_145438
318	0.30833333333333335	Previous incorrect right	52	LO028	20220616_145438
319	0.305	Previous incorrect right	53	LO028	20220616_145438
320	0.33	Previous incorrect right	54	LO028	20220616_145438
321	0.32166666666666666	Previous incorrect right	55	LO028	20220616_145438
322	0.29333333333333333	Previous incorrect right	56	LO028	20220616_145438
323	0.29333333333333333	Previous incorrect right	57	LO028	20220616_145438
324	0.205	Previous incorrect right	58	LO028	20220616_145438
325	0.24166666666666667	Previous incorrect right	59	LO028	20220616_145438
326	0.2816666666666667	Previous incorrect right	60	LO028	20220616_145438
327	0.34	Previous incorrect right	61	LO028	20220616_145438
328	0.38333333333333336	Previous incorrect right	62	LO028	20220616_145438
329	0.3383333333333333	Previous incorrect right	63	LO028	20220616_145438
330	0.31833333333333336	Previous incorrect right	64	LO028	20220616_145438
331	0.285	Previous incorrect right	65	LO028	20220616_145438
332	0.305	Previous incorrect right	66	LO028	20220616_145438
333	0.3283333333333333	Previous incorrect right	67	LO028	20220616_145438
334	0.37	Previous incorrect right	68	LO028	20220616_145438
335	0.30666666666666664	Previous incorrect right	69	LO028	20220616_145438
336	0.3016666666666667	Previous incorrect right	70	LO028	20220616_145438
337	0.185	Previous incorrect right	71	LO028	20220616_145438
338	0.16833333333333333	Previous incorrect right	72	LO028	20220616_145438
339	0.20166666666666666	Previous incorrect right	73	LO028	20220616_145438
340	0.20666666666666667	Previous incorrect right	74	LO028	20220616_145438
341	0.25833333333333336	Previous incorrect right	75	LO028	20220616_145438
342	0.275	Previous incorrect right	76	LO028	20220616_145438
343	0.19333333333333333	Previous incorrect right	77	LO028	20220616_145438
344	0.21666666666666667	Previous incorrect right	78	LO028	20220616_145438
345	0.125	Previous incorrect right	79	LO028	20220616_145438
346	0.15166666666666667	Previous incorrect right	80	LO028	20220616_145438
347	0.17333333333333334	Previous incorrect right	81	LO028	20220616_145438
348	0.20333333333333334	Previous incorrect right	82	LO028	20220616_145438
349	0.13833333333333334	Previous incorrect right	83	LO028	20220616_145438
350	0.225	Previous incorrect right	84	LO028	20220616_145438
351	0.155	Previous incorrect right	85	LO028	20220616_145438
352	0.185	Previous incorrect right	86	LO028	20220616_145438
353	0.23833333333333334	Previous incorrect right	87	LO028	20220616_145438
354	0.18833333333333332	Previous incorrect right	88	LO028	20220616_145438
355	0.19833333333333333	Previous incorrect right	89	LO028	20220616_145438
356	0.17333333333333334	Previous incorrect right	90	LO028	20220616_145438
357	0.25	Previous incorrect right	91	LO028	20220616_145438
358	0.215	Previous incorrect right	92	LO028	20220616_145438
359	0.19666666666666666	Previous incorrect right	93	LO028	20220616_145438
360	0.15333333333333332	Previous incorrect right	94	LO028	20220616_145438
361	0.13	Previous incorrect right	95	LO028	20220616_145438
362	0.145	Previous incorrect right	96	LO028	20220616_145438
363	0.19333333333333333	Previous incorrect right	97	LO028	20220616_145438
364	0.17333333333333334	Previous incorrect right	98	LO028	20220616_145438
365	0.15833333333333333	Previous incorrect right	99	LO028	20220616_145438
366	0.21	Previous incorrect right	100	LO028	20220616_145438
367	0.19	Previous incorrect right	101	LO028	20220616_145438
368	0.19166666666666668	Previous incorrect right	102	LO028	20220616_145438
369	0.15166666666666667	Previous incorrect right	103	LO028	20220616_145438
370	0.17833333333333334	Previous incorrect right	104	LO028	20220616_145438
371	0.20333333333333334	Previous incorrect right	105	LO028	20220616_145438
372	0.20666666666666667	Previous incorrect right	106	LO028	20220616_145438
373	0.17333333333333334	Previous incorrect right	107	LO028	20220616_145438
374	0.19333333333333333	Previous incorrect right	108	LO028	20220616_145438
375	0.15666666666666668	Previous incorrect right	109	LO028	20220616_145438
376	0.18333333333333332	Previous incorrect right	110	LO028	20220616_145438
377	0.195	Previous incorrect right	111	LO028	20220616_145438
378	0.18166666666666667	Previous incorrect right	112	LO028	20220616_145438
379	0.185	Previous incorrect right	113	LO028	20220616_145438
380	0.21833333333333332	Previous incorrect right	114	LO028	20220616_145438
381	0.23166666666666666	Previous incorrect right	115	LO028	20220616_145438
382	0.18	Previous incorrect right	116	LO028	20220616_145438
383	0.25666666666666665	Previous incorrect right	117	LO028	20220616_145438
384	0.24666666666666667	Previous incorrect right	118	LO028	20220616_145438
385	0.24333333333333335	Previous incorrect right	119	LO028	20220616_145438
386	0.21833333333333332	Previous incorrect right	120	LO028	20220616_145438
387	0.23	Previous incorrect right	121	LO028	20220616_145438
388	0.22166666666666668	Previous incorrect right	122	LO028	20220616_145438
389	0.175	Previous incorrect right	123	LO028	20220616_145438
390	0.15333333333333332	Previous incorrect right	124	LO028	20220616_145438
391	0.14666666666666667	Previous incorrect right	125	LO028	20220616_145438
392	0.195	Previous incorrect right	126	LO028	20220616_145438
393	0.20666666666666667	Previous incorrect right	127	LO028	20220616_145438
394	0.22	Previous incorrect right	128	LO028	20220616_145438
395	0.16333333333333333	Previous incorrect right	129	LO028	20220616_145438
396	0.25833333333333336	Previous incorrect right	130	LO028	20220616_145438
397	0.27	Previous incorrect right	131	LO028	20220616_145438
398	0.16666666666666666	Previous incorrect right	132	LO028	20220616_145438
399	0.725	Previous correct right	0	LO028	20220616_145438
400	0.6883333333333334	Previous correct right	1	LO028	20220616_145438
401	0.6583333333333333	Previous correct right	2	LO028	20220616_145438
402	0.6716666666666666	Previous correct right	3	LO028	20220616_145438
403	0.7366666666666667	Previous correct right	4	LO028	20220616_145438
404	0.7183333333333334	Previous correct right	5	LO028	20220616_145438
405	0.7266666666666667	Previous correct right	6	LO028	20220616_145438
406	0.7283333333333334	Previous correct right	7	LO028	20220616_145438
407	0.7516666666666667	Previous correct right	8	LO028	20220616_145438
408	0.715	Previous correct right	9	LO028	20220616_145438
409	0.7483333333333333	Previous correct right	10	LO028	20220616_145438
410	0.6716666666666666	Previous correct right	11	LO028	20220616_145438
411	0.6966666666666667	Previous correct right	12	LO028	20220616_145438
412	0.65	Previous correct right	13	LO028	20220616_145438
413	0.6333333333333333	Previous correct right	14	LO028	20220616_145438
414	0.6716666666666666	Previous correct right	15	LO028	20220616_145438
415	0.6483333333333333	Previous correct right	16	LO028	20220616_145438
416	0.6333333333333333	Previous correct right	17	LO028	20220616_145438
417	0.65	Previous correct right	18	LO028	20220616_145438
418	0.5833333333333334	Previous correct right	19	LO028	20220616_145438
419	0.62	Previous correct right	20	LO028	20220616_145438
420	0.65	Previous correct right	21	LO028	20220616_145438
421	0.5933333333333334	Previous correct right	22	LO028	20220616_145438
422	0.535	Previous correct right	23	LO028	20220616_145438
423	0.555	Previous correct right	24	LO028	20220616_145438
424	0.5983333333333334	Previous correct right	25	LO028	20220616_145438
425	0.6633333333333333	Previous correct right	26	LO028	20220616_145438
426	0.585	Previous correct right	27	LO028	20220616_145438
427	0.5883333333333334	Previous correct right	28	LO028	20220616_145438
428	0.5683333333333334	Previous correct right	29	LO028	20220616_145438
429	0.5616666666666666	Previous correct right	30	LO028	20220616_145438
430	0.5033333333333333	Previous correct right	31	LO028	20220616_145438
431	0.5383333333333333	Previous correct right	32	LO028	20220616_145438
432	0.49333333333333335	Previous correct right	33	LO028	20220616_145438
433	0.45666666666666667	Previous correct right	34	LO028	20220616_145438
434	0.5133333333333333	Previous correct right	35	LO028	20220616_145438
435	0.5383333333333333	Previous correct right	36	LO028	20220616_145438
436	0.5116666666666667	Previous correct right	37	LO028	20220616_145438
437	0.5	Previous correct right	38	LO028	20220616_145438
438	0.4266666666666667	Previous correct right	39	LO028	20220616_145438
439	0.43166666666666664	Previous correct right	40	LO028	20220616_145438
440	0.49666666666666665	Previous correct right	41	LO028	20220616_145438
441	0.48833333333333334	Previous correct right	42	LO028	20220616_145438
442	0.4816666666666667	Previous correct right	43	LO028	20220616_145438
443	0.48	Previous correct right	44	LO028	20220616_145438
444	0.515	Previous correct right	45	LO028	20220616_145438
445	0.4716666666666667	Previous correct right	46	LO028	20220616_145438
446	0.49333333333333335	Previous correct right	47	LO028	20220616_145438
447	0.44	Previous correct right	48	LO028	20220616_145438
448	0.49833333333333335	Previous correct right	49	LO028	20220616_145438
449	0.5316666666666666	Previous correct right	50	LO028	20220616_145438
450	0.5733333333333334	Previous correct right	51	LO028	20220616_145438
451	0.5566666666666666	Previous correct right	52	LO028	20220616_145438
452	0.6	Previous correct right	53	LO028	20220616_145438
453	0.5533333333333333	Previous correct right	54	LO028	20220616_145438
454	0.5983333333333334	Previous correct right	55	LO028	20220616_145438
455	0.5816666666666667	Previous correct right	56	LO028	20220616_145438
456	0.5966666666666667	Previous correct right	57	LO028	20220616_145438
457	0.6116666666666667	Previous correct right	58	LO028	20220616_145438
458	0.5083333333333333	Previous correct right	59	LO028	20220616_145438
459	0.48	Previous correct right	60	LO028	20220616_145438
460	0.52	Previous correct right	61	LO028	20220616_145438
461	0.5316666666666666	Previous correct right	62	LO028	20220616_145438
462	0.46	Previous correct right	63	LO028	20220616_145438
463	0.405	Previous correct right	64	LO028	20220616_145438
464	0.47333333333333333	Previous correct right	65	LO028	20220616_145438
465	0.4766666666666667	Previous correct right	66	LO028	20220616_145438
466	0.5566666666666666	Previous correct right	67	LO028	20220616_145438
467	0.5333333333333333	Previous correct right	68	LO028	20220616_145438
468	0.49166666666666664	Previous correct right	69	LO028	20220616_145438
469	0.56	Previous correct right	70	LO028	20220616_145438
470	0.6633333333333333	Previous correct right	71	LO028	20220616_145438
471	0.6483333333333333	Previous correct right	72	LO028	20220616_145438
472	0.6833333333333333	Previous correct right	73	LO028	20220616_145438
473	0.725	Previous correct right	74	LO028	20220616_145438
474	0.7216666666666667	Previous correct right	75	LO028	20220616_145438
475	0.6433333333333333	Previous correct right	76	LO028	20220616_145438
476	0.6866666666666666	Previous correct right	77	LO028	20220616_145438
477	0.7233333333333334	Previous correct right	78	LO028	20220616_145438
478	0.74	Previous correct right	79	LO028	20220616_145438
479	0.7083333333333334	Previous correct right	80	LO028	20220616_145438
480	0.715	Previous correct right	81	LO028	20220616_145438
481	0.675	Previous correct right	82	LO028	20220616_145438
482	0.7083333333333334	Previous correct right	83	LO028	20220616_145438
483	0.6783333333333333	Previous correct right	84	LO028	20220616_145438
484	0.7333333333333333	Previous correct right	85	LO028	20220616_145438
485	0.6733333333333333	Previous correct right	86	LO028	20220616_145438
486	0.66	Previous correct right	87	LO028	20220616_145438
487	0.66	Previous correct right	88	LO028	20220616_145438
488	0.5883333333333334	Previous correct right	89	LO028	20220616_145438
489	0.6333333333333333	Previous correct right	90	LO028	20220616_145438
490	0.5833333333333334	Previous correct right	91	LO028	20220616_145438
491	0.6283333333333333	Previous correct right	92	LO028	20220616_145438
492	0.645	Previous correct right	93	LO028	20220616_145438
493	0.6983333333333334	Previous correct right	94	LO028	20220616_145438
494	0.605	Previous correct right	95	LO028	20220616_145438
495	0.6216666666666667	Previous correct right	96	LO028	20220616_145438
496	0.6016666666666667	Previous correct right	97	LO028	20220616_145438
497	0.5883333333333334	Previous correct right	98	LO028	20220616_145438
498	0.6016666666666667	Previous correct right	99	LO028	20220616_145438
499	0.6316666666666667	Previous correct right	100	LO028	20220616_145438
500	0.5266666666666666	Previous correct right	101	LO028	20220616_145438
501	0.6233333333333333	Previous correct right	102	LO028	20220616_145438
502	0.6916666666666667	Previous correct right	103	LO028	20220616_145438
503	0.685	Previous correct right	104	LO028	20220616_145438
504	0.6933333333333334	Previous correct right	105	LO028	20220616_145438
505	0.64	Previous correct right	106	LO028	20220616_145438
506	0.605	Previous correct right	107	LO028	20220616_145438
507	0.6383333333333333	Previous correct right	108	LO028	20220616_145438
508	0.5883333333333334	Previous correct right	109	LO028	20220616_145438
509	0.5883333333333334	Previous correct right	110	LO028	20220616_145438
510	0.5633333333333334	Previous correct right	111	LO028	20220616_145438
511	0.5766666666666667	Previous correct right	112	LO028	20220616_145438
512	0.5	Previous correct right	113	LO028	20220616_145438
513	0.5	Previous correct right	114	LO028	20220616_145438
514	0.48	Previous correct right	115	LO028	20220616_145438
515	0.5333333333333333	Previous correct right	116	LO028	20220616_145438
516	0.4216666666666667	Previous correct right	117	LO028	20220616_145438
517	0.5716666666666667	Previous correct right	118	LO028	20220616_145438
518	0.555	Previous correct right	119	LO028	20220616_145438
519	0.5033333333333333	Previous correct right	120	LO028	20220616_145438
520	0.47	Previous correct right	121	LO028	20220616_145438
521	0.48833333333333334	Previous correct right	122	LO028	20220616_145438
522	0.5166666666666667	Previous correct right	123	LO028	20220616_145438
523	0.5233333333333333	Previous correct right	124	LO028	20220616_145438
524	0.5316666666666666	Previous correct right	125	LO028	20220616_145438
525	0.5383333333333333	Previous correct right	126	LO028	20220616_145438
526	0.5283333333333333	Previous correct right	127	LO028	20220616_145438
527	0.5133333333333333	Previous correct right	128	LO028	20220616_145438
528	0.5983333333333334	Previous correct right	129	LO028	20220616_145438
529	0.5716666666666667	Previous correct right	130	LO028	20220616_145438
530	0.58	Previous correct right	131	LO028	20220616_145438
531	0.5983333333333334	Previous correct right	132	LO028	20220616_145438
532	0.8392857142857143	Previous correct left	0	LO032	20220830_121448
533	0.6964285714285714	Previous correct left	1	LO032	20220830_121448
534	0.625	Previous correct left	2	LO032	20220830_121448
535	0.7321428571428571	Previous correct left	3	LO032	20220830_121448
536	0.8	Previous correct left	4	LO032	20220830_121448
537	0.7464285714285714	Previous correct left	5	LO032	20220830_121448
538	0.6571428571428571	Previous correct left	6	LO032	20220830_121448
539	0.7214285714285714	Previous correct left	7	LO032	20220830_121448
540	0.7321428571428571	Previous correct left	8	LO032	20220830_121448
541	0.7964285714285714	Previous correct left	9	LO032	20220830_121448
542	0.8607142857142858	Previous correct left	10	LO032	20220830_121448
543	0.8785714285714286	Previous correct left	11	LO032	20220830_121448
544	0.8571428571428571	Previous correct left	12	LO032	20220830_121448
545	0.85	Previous correct left	13	LO032	20220830_121448
546	0.7892857142857143	Previous correct left	14	LO032	20220830_121448
547	0.775	Previous correct left	15	LO032	20220830_121448
548	0.7607142857142857	Previous correct left	16	LO032	20220830_121448
549	0.7357142857142858	Previous correct left	17	LO032	20220830_121448
550	0.7107142857142857	Previous correct left	18	LO032	20220830_121448
551	0.6535714285714286	Previous correct left	19	LO032	20220830_121448
552	0.6392857142857142	Previous correct left	20	LO032	20220830_121448
553	0.5892857142857143	Previous correct left	21	LO032	20220830_121448
554	0.65	Previous correct left	22	LO032	20220830_121448
555	0.6964285714285714	Previous correct left	23	LO032	20220830_121448
556	0.5821428571428572	Previous correct left	24	LO032	20220830_121448
557	0.5821428571428572	Previous correct left	25	LO032	20220830_121448
558	0.5321428571428571	Previous correct left	26	LO032	20220830_121448
559	0.5678571428571428	Previous correct left	27	LO032	20220830_121448
560	0.5607142857142857	Previous correct left	28	LO032	20220830_121448
561	0.55	Previous correct left	29	LO032	20220830_121448
562	0.6142857142857143	Previous correct left	30	LO032	20220830_121448
563	0.5714285714285714	Previous correct left	31	LO032	20220830_121448
564	0.6392857142857142	Previous correct left	32	LO032	20220830_121448
565	0.5857142857142857	Previous correct left	33	LO032	20220830_121448
566	0.5821428571428572	Previous correct left	34	LO032	20220830_121448
567	0.5928571428571429	Previous correct left	35	LO032	20220830_121448
568	0.5714285714285714	Previous correct left	36	LO032	20220830_121448
569	0.5785714285714286	Previous correct left	37	LO032	20220830_121448
570	0.4928571428571429	Previous correct left	38	LO032	20220830_121448
571	0.425	Previous correct left	39	LO032	20220830_121448
572	0.475	Previous correct left	40	LO032	20220830_121448
573	0.5035714285714286	Previous correct left	41	LO032	20220830_121448
574	0.6642857142857143	Previous correct left	42	LO032	20220830_121448
575	0.6571428571428571	Previous correct left	43	LO032	20220830_121448
576	0.6964285714285714	Previous correct left	44	LO032	20220830_121448
577	0.575	Previous correct left	45	LO032	20220830_121448
578	0.5642857142857143	Previous correct left	46	LO032	20220830_121448
579	0.5285714285714286	Previous correct left	47	LO032	20220830_121448
580	0.6392857142857142	Previous correct left	48	LO032	20220830_121448
581	0.5964285714285714	Previous correct left	49	LO032	20220830_121448
582	0.6571428571428571	Previous correct left	50	LO032	20220830_121448
583	0.5571428571428572	Previous correct left	51	LO032	20220830_121448
584	0.5535714285714286	Previous correct left	52	LO032	20220830_121448
585	0.5571428571428572	Previous correct left	53	LO032	20220830_121448
586	0.6	Previous correct left	54	LO032	20220830_121448
587	0.6142857142857143	Previous correct left	55	LO032	20220830_121448
588	0.5607142857142857	Previous correct left	56	LO032	20220830_121448
589	0.55	Previous correct left	57	LO032	20220830_121448
590	0.6571428571428571	Previous correct left	58	LO032	20220830_121448
591	0.6178571428571429	Previous correct left	59	LO032	20220830_121448
592	0.5321428571428571	Previous correct left	60	LO032	20220830_121448
593	0.5857142857142857	Previous correct left	61	LO032	20220830_121448
594	0.7035714285714286	Previous correct left	62	LO032	20220830_121448
595	0.6964285714285714	Previous correct left	63	LO032	20220830_121448
596	0.7035714285714286	Previous correct left	64	LO032	20220830_121448
597	0.7392857142857143	Previous correct left	65	LO032	20220830_121448
598	0.7892857142857143	Previous correct left	66	LO032	20220830_121448
599	0.7821428571428571	Previous correct left	67	LO032	20220830_121448
600	0.6892857142857143	Previous correct left	68	LO032	20220830_121448
601	0.6892857142857143	Previous correct left	69	LO032	20220830_121448
602	0.6928571428571428	Previous correct left	70	LO032	20220830_121448
603	0.34285714285714286	Previous correct left	71	LO032	20220830_121448
604	0.2857142857142857	Previous correct left	72	LO032	20220830_121448
605	0.25	Previous correct left	73	LO032	20220830_121448
606	0.3678571428571429	Previous correct left	74	LO032	20220830_121448
607	0.25357142857142856	Previous correct left	75	LO032	20220830_121448
608	0.22142857142857142	Previous correct left	76	LO032	20220830_121448
609	0.2357142857142857	Previous correct left	77	LO032	20220830_121448
610	0.3678571428571429	Previous correct left	78	LO032	20220830_121448
611	0.3607142857142857	Previous correct left	79	LO032	20220830_121448
612	0.29285714285714287	Previous correct left	80	LO032	20220830_121448
613	0.3464285714285714	Previous correct left	81	LO032	20220830_121448
614	0.3678571428571429	Previous correct left	82	LO032	20220830_121448
615	0.2357142857142857	Previous correct left	83	LO032	20220830_121448
616	0.2392857142857143	Previous correct left	84	LO032	20220830_121448
617	0.175	Previous correct left	85	LO032	20220830_121448
618	0.11785714285714285	Previous correct left	86	LO032	20220830_121448
619	0.10357142857142858	Previous correct left	87	LO032	20220830_121448
620	0.18571428571428572	Previous correct left	88	LO032	20220830_121448
621	0.15	Previous correct left	89	LO032	20220830_121448
622	0.24285714285714285	Previous correct left	90	LO032	20220830_121448
623	0.22857142857142856	Previous correct left	91	LO032	20220830_121448
624	0.2357142857142857	Previous correct left	92	LO032	20220830_121448
625	0.2892857142857143	Previous correct left	93	LO032	20220830_121448
626	0.21071428571428572	Previous correct left	94	LO032	20220830_121448
627	0.2357142857142857	Previous correct left	95	LO032	20220830_121448
628	0.26785714285714285	Previous correct left	96	LO032	20220830_121448
629	0.29285714285714287	Previous correct left	97	LO032	20220830_121448
630	0.325	Previous correct left	98	LO032	20220830_121448
631	0.45	Previous correct left	99	LO032	20220830_121448
632	0.5142857142857142	Previous correct left	100	LO032	20220830_121448
633	0.25	Previous correct left	101	LO032	20220830_121448
634	0.25	Previous correct left	102	LO032	20220830_121448
635	0.275	Previous correct left	103	LO032	20220830_121448
636	0.2714285714285714	Previous correct left	104	LO032	20220830_121448
637	0.32857142857142857	Previous correct left	105	LO032	20220830_121448
638	0.2571428571428571	Previous correct left	106	LO032	20220830_121448
639	0.2392857142857143	Previous correct left	107	LO032	20220830_121448
640	0.20357142857142857	Previous correct left	108	LO032	20220830_121448
641	0.2357142857142857	Previous correct left	109	LO032	20220830_121448
642	0.24285714285714285	Previous correct left	110	LO032	20220830_121448
643	0.30357142857142855	Previous correct left	111	LO032	20220830_121448
644	0.26785714285714285	Previous correct left	112	LO032	20220830_121448
645	0.19285714285714287	Previous correct left	113	LO032	20220830_121448
646	0.2571428571428571	Previous correct left	114	LO032	20220830_121448
647	0.2357142857142857	Previous correct left	115	LO032	20220830_121448
648	0.16071428571428573	Previous correct left	116	LO032	20220830_121448
649	0.2785714285714286	Previous correct left	117	LO032	20220830_121448
650	0.3142857142857143	Previous correct left	118	LO032	20220830_121448
651	0.25	Previous correct left	119	LO032	20220830_121448
652	0.20714285714285716	Previous correct left	120	LO032	20220830_121448
653	0.125	Previous correct left	121	LO032	20220830_121448
654	0.05	Previous correct left	122	LO032	20220830_121448
655	0.08214285714285714	Previous correct left	123	LO032	20220830_121448
656	0.2	Previous correct left	124	LO032	20220830_121448
657	0.26071428571428573	Previous correct left	125	LO032	20220830_121448
658	0.20714285714285716	Previous correct left	126	LO032	20220830_121448
659	0.25	Previous correct left	127	LO032	20220830_121448
660	0.12857142857142856	Previous correct left	128	LO032	20220830_121448
661	0.1	Previous correct left	129	LO032	20220830_121448
662	0.1	Previous correct left	130	LO032	20220830_121448
663	0.14642857142857144	Previous correct left	131	LO032	20220830_121448
664	0.20357142857142857	Previous correct left	132	LO032	20220830_121448
665	0.22142857142857142	Previous incorrect left	0	LO032	20220830_121448
666	0.2392857142857143	Previous incorrect left	1	LO032	20220830_121448
667	0.19285714285714287	Previous incorrect left	2	LO032	20220830_121448
668	0.2357142857142857	Previous incorrect left	3	LO032	20220830_121448
669	0.18928571428571428	Previous incorrect left	4	LO032	20220830_121448
670	0.2357142857142857	Previous incorrect left	5	LO032	20220830_121448
671	0.2714285714285714	Previous incorrect left	6	LO032	20220830_121448
672	0.26071428571428573	Previous incorrect left	7	LO032	20220830_121448
673	0.3107142857142857	Previous incorrect left	8	LO032	20220830_121448
674	0.28214285714285714	Previous incorrect left	9	LO032	20220830_121448
675	0.29642857142857143	Previous incorrect left	10	LO032	20220830_121448
676	0.32857142857142857	Previous incorrect left	11	LO032	20220830_121448
677	0.18928571428571428	Previous incorrect left	12	LO032	20220830_121448
678	0.23214285714285715	Previous incorrect left	13	LO032	20220830_121448
679	0.225	Previous incorrect left	14	LO032	20220830_121448
680	0.21785714285714286	Previous incorrect left	15	LO032	20220830_121448
681	0.15714285714285714	Previous incorrect left	16	LO032	20220830_121448
682	0.16071428571428573	Previous incorrect left	17	LO032	20220830_121448
683	0.15357142857142858	Previous incorrect left	18	LO032	20220830_121448
684	0.18571428571428572	Previous incorrect left	19	LO032	20220830_121448
685	0.17142857142857143	Previous incorrect left	20	LO032	20220830_121448
686	0.24642857142857144	Previous incorrect left	21	LO032	20220830_121448
687	0.18214285714285713	Previous incorrect left	22	LO032	20220830_121448
688	0.19285714285714287	Previous incorrect left	23	LO032	20220830_121448
689	0.21428571428571427	Previous incorrect left	24	LO032	20220830_121448
690	0.2	Previous incorrect left	25	LO032	20220830_121448
691	0.21071428571428572	Previous incorrect left	26	LO032	20220830_121448
692	0.15714285714285714	Previous incorrect left	27	LO032	20220830_121448
693	0.175	Previous incorrect left	28	LO032	20220830_121448
694	0.12857142857142856	Previous incorrect left	29	LO032	20220830_121448
695	0.18214285714285713	Previous incorrect left	30	LO032	20220830_121448
696	0.15714285714285714	Previous incorrect left	31	LO032	20220830_121448
697	0.17142857142857143	Previous incorrect left	32	LO032	20220830_121448
698	0.15	Previous incorrect left	33	LO032	20220830_121448
699	0.14642857142857144	Previous incorrect left	34	LO032	20220830_121448
700	0.15	Previous incorrect left	35	LO032	20220830_121448
701	0.15714285714285714	Previous incorrect left	36	LO032	20220830_121448
702	0.20357142857142857	Previous incorrect left	37	LO032	20220830_121448
703	0.14285714285714285	Previous incorrect left	38	LO032	20220830_121448
704	0.12857142857142856	Previous incorrect left	39	LO032	20220830_121448
705	0.10357142857142858	Previous incorrect left	40	LO032	20220830_121448
706	0.1357142857142857	Previous incorrect left	41	LO032	20220830_121448
707	0.1392857142857143	Previous incorrect left	42	LO032	20220830_121448
708	0.19642857142857142	Previous incorrect left	43	LO032	20220830_121448
709	0.18928571428571428	Previous incorrect left	44	LO032	20220830_121448
710	0.21785714285714286	Previous incorrect left	45	LO032	20220830_121448
711	0.20714285714285716	Previous incorrect left	46	LO032	20220830_121448
712	0.23214285714285715	Previous incorrect left	47	LO032	20220830_121448
713	0.14285714285714285	Previous incorrect left	48	LO032	20220830_121448
714	0.21071428571428572	Previous incorrect left	49	LO032	20220830_121448
715	0.18928571428571428	Previous incorrect left	50	LO032	20220830_121448
716	0.24642857142857144	Previous incorrect left	51	LO032	20220830_121448
717	0.21071428571428572	Previous incorrect left	52	LO032	20220830_121448
718	0.20357142857142857	Previous incorrect left	53	LO032	20220830_121448
719	0.22857142857142856	Previous incorrect left	54	LO032	20220830_121448
720	0.24285714285714285	Previous incorrect left	55	LO032	20220830_121448
721	0.19642857142857142	Previous incorrect left	56	LO032	20220830_121448
722	0.21785714285714286	Previous incorrect left	57	LO032	20220830_121448
723	0.23214285714285715	Previous incorrect left	58	LO032	20220830_121448
724	0.325	Previous incorrect left	59	LO032	20220830_121448
725	0.20714285714285716	Previous incorrect left	60	LO032	20220830_121448
726	0.28214285714285714	Previous incorrect left	61	LO032	20220830_121448
727	0.24642857142857144	Previous incorrect left	62	LO032	20220830_121448
728	0.18928571428571428	Previous incorrect left	63	LO032	20220830_121448
729	0.20714285714285716	Previous incorrect left	64	LO032	20220830_121448
730	0.1357142857142857	Previous incorrect left	65	LO032	20220830_121448
731	0.1392857142857143	Previous incorrect left	66	LO032	20220830_121448
732	0.18571428571428572	Previous incorrect left	67	LO032	20220830_121448
733	0.17142857142857143	Previous incorrect left	68	LO032	20220830_121448
734	0.15714285714285714	Previous incorrect left	69	LO032	20220830_121448
735	0.13214285714285715	Previous incorrect left	70	LO032	20220830_121448
736	0.2857142857142857	Previous incorrect left	71	LO032	20220830_121448
737	0.25	Previous incorrect left	72	LO032	20220830_121448
738	0.2642857142857143	Previous incorrect left	73	LO032	20220830_121448
739	0.3142857142857143	Previous incorrect left	74	LO032	20220830_121448
740	0.2392857142857143	Previous incorrect left	75	LO032	20220830_121448
741	0.17857142857142858	Previous incorrect left	76	LO032	20220830_121448
742	0.21428571428571427	Previous incorrect left	77	LO032	20220830_121448
743	0.2357142857142857	Previous incorrect left	78	LO032	20220830_121448
744	0.22857142857142856	Previous incorrect left	79	LO032	20220830_121448
745	0.2642857142857143	Previous incorrect left	80	LO032	20220830_121448
746	0.21071428571428572	Previous incorrect left	81	LO032	20220830_121448
747	0.2642857142857143	Previous incorrect left	82	LO032	20220830_121448
748	0.30714285714285716	Previous incorrect left	83	LO032	20220830_121448
749	0.21071428571428572	Previous incorrect left	84	LO032	20220830_121448
750	0.22857142857142856	Previous incorrect left	85	LO032	20220830_121448
751	0.22857142857142856	Previous incorrect left	86	LO032	20220830_121448
752	0.21785714285714286	Previous incorrect left	87	LO032	20220830_121448
753	0.2571428571428571	Previous incorrect left	88	LO032	20220830_121448
754	0.26071428571428573	Previous incorrect left	89	LO032	20220830_121448
755	0.26785714285714285	Previous incorrect left	90	LO032	20220830_121448
756	0.26071428571428573	Previous incorrect left	91	LO032	20220830_121448
757	0.24642857142857144	Previous incorrect left	92	LO032	20220830_121448
758	0.23214285714285715	Previous incorrect left	93	LO032	20220830_121448
759	0.225	Previous incorrect left	94	LO032	20220830_121448
760	0.18928571428571428	Previous incorrect left	95	LO032	20220830_121448
761	0.20357142857142857	Previous incorrect left	96	LO032	20220830_121448
762	0.20357142857142857	Previous incorrect left	97	LO032	20220830_121448
763	0.22857142857142856	Previous incorrect left	98	LO032	20220830_121448
764	0.17857142857142858	Previous incorrect left	99	LO032	20220830_121448
765	0.18571428571428572	Previous incorrect left	100	LO032	20220830_121448
766	0.21071428571428572	Previous incorrect left	101	LO032	20220830_121448
767	0.20714285714285716	Previous incorrect left	102	LO032	20220830_121448
768	0.2357142857142857	Previous incorrect left	103	LO032	20220830_121448
769	0.17142857142857143	Previous incorrect left	104	LO032	20220830_121448
770	0.22857142857142856	Previous incorrect left	105	LO032	20220830_121448
771	0.22857142857142856	Previous incorrect left	106	LO032	20220830_121448
772	0.21071428571428572	Previous incorrect left	107	LO032	20220830_121448
773	0.24642857142857144	Previous incorrect left	108	LO032	20220830_121448
774	0.2714285714285714	Previous incorrect left	109	LO032	20220830_121448
775	0.22857142857142856	Previous incorrect left	110	LO032	20220830_121448
776	0.15714285714285714	Previous incorrect left	111	LO032	20220830_121448
777	0.15357142857142858	Previous incorrect left	112	LO032	20220830_121448
778	0.18571428571428572	Previous incorrect left	113	LO032	20220830_121448
779	0.20357142857142857	Previous incorrect left	114	LO032	20220830_121448
780	0.275	Previous incorrect left	115	LO032	20220830_121448
781	0.23214285714285715	Previous incorrect left	116	LO032	20220830_121448
782	0.16785714285714284	Previous incorrect left	117	LO032	20220830_121448
783	0.18571428571428572	Previous incorrect left	118	LO032	20220830_121448
784	0.2357142857142857	Previous incorrect left	119	LO032	20220830_121448
785	0.18214285714285713	Previous incorrect left	120	LO032	20220830_121448
786	0.21785714285714286	Previous incorrect left	121	LO032	20220830_121448
787	0.17142857142857143	Previous incorrect left	122	LO032	20220830_121448
788	0.18928571428571428	Previous incorrect left	123	LO032	20220830_121448
789	0.25	Previous incorrect left	124	LO032	20220830_121448
790	0.225	Previous incorrect left	125	LO032	20220830_121448
791	0.2642857142857143	Previous incorrect left	126	LO032	20220830_121448
792	0.22857142857142856	Previous incorrect left	127	LO032	20220830_121448
793	0.22857142857142856	Previous incorrect left	128	LO032	20220830_121448
794	0.2714285714285714	Previous incorrect left	129	LO032	20220830_121448
795	0.17142857142857143	Previous incorrect left	130	LO032	20220830_121448
796	0.24642857142857144	Previous incorrect left	131	LO032	20220830_121448
797	0.30714285714285716	Previous incorrect left	132	LO032	20220830_121448
798	0.6392857142857142	Previous incorrect right	0	LO032	20220830_121448
799	0.6	Previous incorrect right	1	LO032	20220830_121448
800	0.6107142857142858	Previous incorrect right	2	LO032	20220830_121448
801	0.5678571428571428	Previous incorrect right	3	LO032	20220830_121448
802	0.44642857142857145	Previous incorrect right	4	LO032	20220830_121448
803	0.48214285714285715	Previous incorrect right	5	LO032	20220830_121448
804	0.3964285714285714	Previous incorrect right	6	LO032	20220830_121448
805	0.39285714285714285	Previous incorrect right	7	LO032	20220830_121448
806	0.42857142857142855	Previous incorrect right	8	LO032	20220830_121448
807	0.3607142857142857	Previous incorrect right	9	LO032	20220830_121448
808	0.3678571428571429	Previous incorrect right	10	LO032	20220830_121448
809	0.2642857142857143	Previous incorrect right	11	LO032	20220830_121448
810	0.26785714285714285	Previous incorrect right	12	LO032	20220830_121448
811	0.3607142857142857	Previous incorrect right	13	LO032	20220830_121448
812	0.3535714285714286	Previous incorrect right	14	LO032	20220830_121448
813	0.32142857142857145	Previous incorrect right	15	LO032	20220830_121448
814	0.2714285714285714	Previous incorrect right	16	LO032	20220830_121448
815	0.26071428571428573	Previous incorrect right	17	LO032	20220830_121448
816	0.22142857142857142	Previous incorrect right	18	LO032	20220830_121448
817	0.25357142857142856	Previous incorrect right	19	LO032	20220830_121448
818	0.21071428571428572	Previous incorrect right	20	LO032	20220830_121448
819	0.2642857142857143	Previous incorrect right	21	LO032	20220830_121448
820	0.225	Previous incorrect right	22	LO032	20220830_121448
821	0.22142857142857142	Previous incorrect right	23	LO032	20220830_121448
822	0.17857142857142858	Previous incorrect right	24	LO032	20220830_121448
823	0.10714285714285714	Previous incorrect right	25	LO032	20220830_121448
824	0.10357142857142858	Previous incorrect right	26	LO032	20220830_121448
825	0.09285714285714286	Previous incorrect right	27	LO032	20220830_121448
826	0.14642857142857144	Previous incorrect right	28	LO032	20220830_121448
827	0.07857142857142857	Previous incorrect right	29	LO032	20220830_121448
828	0.09285714285714286	Previous incorrect right	30	LO032	20220830_121448
829	0.14285714285714285	Previous incorrect right	31	LO032	20220830_121448
830	0.12142857142857143	Previous incorrect right	32	LO032	20220830_121448
831	0.14642857142857144	Previous incorrect right	33	LO032	20220830_121448
832	0.16428571428571428	Previous incorrect right	34	LO032	20220830_121448
833	0.12142857142857143	Previous incorrect right	35	LO032	20220830_121448
834	0.11785714285714285	Previous incorrect right	36	LO032	20220830_121448
835	0.15714285714285714	Previous incorrect right	37	LO032	20220830_121448
836	0.1357142857142857	Previous incorrect right	38	LO032	20220830_121448
837	0.06428571428571428	Previous incorrect right	39	LO032	20220830_121448
838	0.11071428571428571	Previous incorrect right	40	LO032	20220830_121448
839	0.09285714285714286	Previous incorrect right	41	LO032	20220830_121448
840	0.08928571428571429	Previous incorrect right	42	LO032	20220830_121448
841	0.16428571428571428	Previous incorrect right	43	LO032	20220830_121448
842	0.15714285714285714	Previous incorrect right	44	LO032	20220830_121448
843	0.14285714285714285	Previous incorrect right	45	LO032	20220830_121448
844	0.14642857142857144	Previous incorrect right	46	LO032	20220830_121448
845	0.14642857142857144	Previous incorrect right	47	LO032	20220830_121448
846	0.15714285714285714	Previous incorrect right	48	LO032	20220830_121448
847	0.19285714285714287	Previous incorrect right	49	LO032	20220830_121448
848	0.20714285714285716	Previous incorrect right	50	LO032	20220830_121448
849	0.21071428571428572	Previous incorrect right	51	LO032	20220830_121448
850	0.175	Previous incorrect right	52	LO032	20220830_121448
851	0.21428571428571427	Previous incorrect right	53	LO032	20220830_121448
852	0.18214285714285713	Previous incorrect right	54	LO032	20220830_121448
853	0.16785714285714284	Previous incorrect right	55	LO032	20220830_121448
854	0.22857142857142856	Previous incorrect right	56	LO032	20220830_121448
855	0.26071428571428573	Previous incorrect right	57	LO032	20220830_121448
856	0.2857142857142857	Previous incorrect right	58	LO032	20220830_121448
857	0.18928571428571428	Previous incorrect right	59	LO032	20220830_121448
858	0.12857142857142856	Previous incorrect right	60	LO032	20220830_121448
859	0.2571428571428571	Previous incorrect right	61	LO032	20220830_121448
860	0.2392857142857143	Previous incorrect right	62	LO032	20220830_121448
861	0.275	Previous incorrect right	63	LO032	20220830_121448
862	0.3107142857142857	Previous incorrect right	64	LO032	20220830_121448
863	0.26071428571428573	Previous incorrect right	65	LO032	20220830_121448
864	0.32857142857142857	Previous incorrect right	66	LO032	20220830_121448
865	0.26071428571428573	Previous incorrect right	67	LO032	20220830_121448
866	0.29642857142857143	Previous incorrect right	68	LO032	20220830_121448
867	0.2892857142857143	Previous incorrect right	69	LO032	20220830_121448
868	0.3	Previous incorrect right	70	LO032	20220830_121448
869	0.20714285714285716	Previous incorrect right	71	LO032	20220830_121448
870	0.17857142857142858	Previous incorrect right	72	LO032	20220830_121448
871	0.16785714285714284	Previous incorrect right	73	LO032	20220830_121448
872	0.25	Previous incorrect right	74	LO032	20220830_121448
873	0.24642857142857144	Previous incorrect right	75	LO032	20220830_121448
874	0.3	Previous incorrect right	76	LO032	20220830_121448
875	0.375	Previous incorrect right	77	LO032	20220830_121448
876	0.29642857142857143	Previous incorrect right	78	LO032	20220830_121448
877	0.29642857142857143	Previous incorrect right	79	LO032	20220830_121448
878	0.29642857142857143	Previous incorrect right	80	LO032	20220830_121448
879	0.4035714285714286	Previous incorrect right	81	LO032	20220830_121448
880	0.34285714285714286	Previous incorrect right	82	LO032	20220830_121448
881	0.37857142857142856	Previous incorrect right	83	LO032	20220830_121448
882	0.32857142857142857	Previous incorrect right	84	LO032	20220830_121448
883	0.3357142857142857	Previous incorrect right	85	LO032	20220830_121448
884	0.32857142857142857	Previous incorrect right	86	LO032	20220830_121448
885	0.36428571428571427	Previous incorrect right	87	LO032	20220830_121448
886	0.32142857142857145	Previous incorrect right	88	LO032	20220830_121448
887	0.4357142857142857	Previous incorrect right	89	LO032	20220830_121448
888	0.375	Previous incorrect right	90	LO032	20220830_121448
889	0.37857142857142856	Previous incorrect right	91	LO032	20220830_121448
890	0.38571428571428573	Previous incorrect right	92	LO032	20220830_121448
891	0.43214285714285716	Previous incorrect right	93	LO032	20220830_121448
892	0.375	Previous incorrect right	94	LO032	20220830_121448
893	0.4035714285714286	Previous incorrect right	95	LO032	20220830_121448
894	0.36428571428571427	Previous incorrect right	96	LO032	20220830_121448
895	0.32857142857142857	Previous incorrect right	97	LO032	20220830_121448
896	0.325	Previous incorrect right	98	LO032	20220830_121448
897	0.3142857142857143	Previous incorrect right	99	LO032	20220830_121448
898	0.2714285714285714	Previous incorrect right	100	LO032	20220830_121448
899	0.24285714285714285	Previous incorrect right	101	LO032	20220830_121448
900	0.29285714285714287	Previous incorrect right	102	LO032	20220830_121448
901	0.39285714285714285	Previous incorrect right	103	LO032	20220830_121448
902	0.42857142857142855	Previous incorrect right	104	LO032	20220830_121448
903	0.375	Previous incorrect right	105	LO032	20220830_121448
904	0.3892857142857143	Previous incorrect right	106	LO032	20220830_121448
905	0.28214285714285714	Previous incorrect right	107	LO032	20220830_121448
906	0.28214285714285714	Previous incorrect right	108	LO032	20220830_121448
907	0.275	Previous incorrect right	109	LO032	20220830_121448
908	0.1357142857142857	Previous incorrect right	110	LO032	20220830_121448
909	0.2785714285714286	Previous incorrect right	111	LO032	20220830_121448
910	0.32142857142857145	Previous incorrect right	112	LO032	20220830_121448
911	0.29642857142857143	Previous incorrect right	113	LO032	20220830_121448
912	0.32142857142857145	Previous incorrect right	114	LO032	20220830_121448
913	0.2392857142857143	Previous incorrect right	115	LO032	20220830_121448
914	0.25	Previous incorrect right	116	LO032	20220830_121448
915	0.43214285714285716	Previous incorrect right	117	LO032	20220830_121448
916	0.30357142857142855	Previous incorrect right	118	LO032	20220830_121448
917	0.39285714285714285	Previous incorrect right	119	LO032	20220830_121448
918	0.5178571428571429	Previous incorrect right	120	LO032	20220830_121448
919	0.4107142857142857	Previous incorrect right	121	LO032	20220830_121448
920	0.44642857142857145	Previous incorrect right	122	LO032	20220830_121448
921	0.4392857142857143	Previous incorrect right	123	LO032	20220830_121448
922	0.4928571428571429	Previous incorrect right	124	LO032	20220830_121448
923	0.5785714285714286	Previous incorrect right	125	LO032	20220830_121448
924	0.525	Previous incorrect right	126	LO032	20220830_121448
925	0.45357142857142857	Previous incorrect right	127	LO032	20220830_121448
926	0.41785714285714287	Previous incorrect right	128	LO032	20220830_121448
927	0.4107142857142857	Previous incorrect right	129	LO032	20220830_121448
928	0.42142857142857143	Previous incorrect right	130	LO032	20220830_121448
929	0.3678571428571429	Previous incorrect right	131	LO032	20220830_121448
930	0.3821428571428571	Previous incorrect right	132	LO032	20220830_121448
931	0.5107142857142857	Previous correct right	0	LO032	20220830_121448
932	0.5964285714285714	Previous correct right	1	LO032	20220830_121448
933	0.6035714285714285	Previous correct right	2	LO032	20220830_121448
934	0.6214285714285714	Previous correct right	3	LO032	20220830_121448
935	0.5892857142857143	Previous correct right	4	LO032	20220830_121448
936	0.575	Previous correct right	5	LO032	20220830_121448
937	0.5642857142857143	Previous correct right	6	LO032	20220830_121448
938	0.5714285714285714	Previous correct right	7	LO032	20220830_121448
939	0.5964285714285714	Previous correct right	8	LO032	20220830_121448
940	0.5571428571428572	Previous correct right	9	LO032	20220830_121448
941	0.5285714285714286	Previous correct right	10	LO032	20220830_121448
942	0.55	Previous correct right	11	LO032	20220830_121448
943	0.6357142857142857	Previous correct right	12	LO032	20220830_121448
944	0.625	Previous correct right	13	LO032	20220830_121448
945	0.5321428571428571	Previous correct right	14	LO032	20220830_121448
946	0.5678571428571428	Previous correct right	15	LO032	20220830_121448
947	0.6	Previous correct right	16	LO032	20220830_121448
948	0.5785714285714286	Previous correct right	17	LO032	20220830_121448
949	0.6107142857142858	Previous correct right	18	LO032	20220830_121448
950	0.5928571428571429	Previous correct right	19	LO032	20220830_121448
951	0.5142857142857142	Previous correct right	20	LO032	20220830_121448
952	0.49642857142857144	Previous correct right	21	LO032	20220830_121448
953	0.4642857142857143	Previous correct right	22	LO032	20220830_121448
954	0.5642857142857143	Previous correct right	23	LO032	20220830_121448
955	0.5714285714285714	Previous correct right	24	LO032	20220830_121448
956	0.5928571428571429	Previous correct right	25	LO032	20220830_121448
957	0.525	Previous correct right	26	LO032	20220830_121448
958	0.5392857142857143	Previous correct right	27	LO032	20220830_121448
959	0.6214285714285714	Previous correct right	28	LO032	20220830_121448
960	0.6678571428571428	Previous correct right	29	LO032	20220830_121448
961	0.6214285714285714	Previous correct right	30	LO032	20220830_121448
962	0.6464285714285715	Previous correct right	31	LO032	20220830_121448
963	0.5857142857142857	Previous correct right	32	LO032	20220830_121448
964	0.6892857142857143	Previous correct right	33	LO032	20220830_121448
965	0.6392857142857142	Previous correct right	34	LO032	20220830_121448
966	0.5892857142857143	Previous correct right	35	LO032	20220830_121448
967	0.6035714285714285	Previous correct right	36	LO032	20220830_121448
968	0.6392857142857142	Previous correct right	37	LO032	20220830_121448
969	0.6535714285714286	Previous correct right	38	LO032	20220830_121448
970	0.6642857142857143	Previous correct right	39	LO032	20220830_121448
971	0.6392857142857142	Previous correct right	40	LO032	20220830_121448
972	0.6142857142857143	Previous correct right	41	LO032	20220830_121448
973	0.6	Previous correct right	42	LO032	20220830_121448
974	0.575	Previous correct right	43	LO032	20220830_121448
975	0.6142857142857143	Previous correct right	44	LO032	20220830_121448
976	0.6607142857142857	Previous correct right	45	LO032	20220830_121448
977	0.6678571428571428	Previous correct right	46	LO032	20220830_121448
978	0.6178571428571429	Previous correct right	47	LO032	20220830_121448
979	0.5821428571428572	Previous correct right	48	LO032	20220830_121448
980	0.625	Previous correct right	49	LO032	20220830_121448
981	0.675	Previous correct right	50	LO032	20220830_121448
982	0.6071428571428571	Previous correct right	51	LO032	20220830_121448
983	0.5678571428571428	Previous correct right	52	LO032	20220830_121448
984	0.5678571428571428	Previous correct right	53	LO032	20220830_121448
985	0.48928571428571427	Previous correct right	54	LO032	20220830_121448
986	0.42857142857142855	Previous correct right	55	LO032	20220830_121448
987	0.5035714285714286	Previous correct right	56	LO032	20220830_121448
988	0.5607142857142857	Previous correct right	57	LO032	20220830_121448
989	0.5571428571428572	Previous correct right	58	LO032	20220830_121448
990	0.5	Previous correct right	59	LO032	20220830_121448
991	0.4857142857142857	Previous correct right	60	LO032	20220830_121448
992	0.475	Previous correct right	61	LO032	20220830_121448
993	0.5178571428571429	Previous correct right	62	LO032	20220830_121448
994	0.49642857142857144	Previous correct right	63	LO032	20220830_121448
995	0.45357142857142857	Previous correct right	64	LO032	20220830_121448
996	0.4928571428571429	Previous correct right	65	LO032	20220830_121448
997	0.5642857142857143	Previous correct right	66	LO032	20220830_121448
998	0.5178571428571429	Previous correct right	67	LO032	20220830_121448
999	0.4107142857142857	Previous correct right	68	LO032	20220830_121448
1000	0.3892857142857143	Previous correct right	69	LO032	20220830_121448
1001	0.48928571428571427	Previous correct right	70	LO032	20220830_121448
1002	0.4357142857142857	Previous correct right	71	LO032	20220830_121448
1003	0.45357142857142857	Previous correct right	72	LO032	20220830_121448
1004	0.43214285714285716	Previous correct right	73	LO032	20220830_121448
1005	0.375	Previous correct right	74	LO032	20220830_121448
1006	0.42857142857142855	Previous correct right	75	LO032	20220830_121448
1007	0.4142857142857143	Previous correct right	76	LO032	20220830_121448
1008	0.4107142857142857	Previous correct right	77	LO032	20220830_121448
1009	0.475	Previous correct right	78	LO032	20220830_121448
1010	0.45714285714285713	Previous correct right	79	LO032	20220830_121448
1011	0.44285714285714284	Previous correct right	80	LO032	20220830_121448
1012	0.49642857142857144	Previous correct right	81	LO032	20220830_121448
1013	0.4607142857142857	Previous correct right	82	LO032	20220830_121448
1014	0.3464285714285714	Previous correct right	83	LO032	20220830_121448
1015	0.42142857142857143	Previous correct right	84	LO032	20220830_121448
1016	0.42857142857142855	Previous correct right	85	LO032	20220830_121448
1017	0.44642857142857145	Previous correct right	86	LO032	20220830_121448
1018	0.42857142857142855	Previous correct right	87	LO032	20220830_121448
1019	0.4	Previous correct right	88	LO032	20220830_121448
1020	0.41785714285714287	Previous correct right	89	LO032	20220830_121448
1021	0.4142857142857143	Previous correct right	90	LO032	20220830_121448
1022	0.42857142857142855	Previous correct right	91	LO032	20220830_121448
1023	0.4142857142857143	Previous correct right	92	LO032	20220830_121448
1024	0.42142857142857143	Previous correct right	93	LO032	20220830_121448
1025	0.48214285714285715	Previous correct right	94	LO032	20220830_121448
1026	0.4	Previous correct right	95	LO032	20220830_121448
1027	0.425	Previous correct right	96	LO032	20220830_121448
1028	0.42142857142857143	Previous correct right	97	LO032	20220830_121448
1029	0.5392857142857143	Previous correct right	98	LO032	20220830_121448
1030	0.5178571428571429	Previous correct right	99	LO032	20220830_121448
1031	0.5071428571428571	Previous correct right	100	LO032	20220830_121448
1032	0.46785714285714286	Previous correct right	101	LO032	20220830_121448
1033	0.525	Previous correct right	102	LO032	20220830_121448
1034	0.5071428571428571	Previous correct right	103	LO032	20220830_121448
1035	0.5035714285714286	Previous correct right	104	LO032	20220830_121448
1036	0.4857142857142857	Previous correct right	105	LO032	20220830_121448
1037	0.4142857142857143	Previous correct right	106	LO032	20220830_121448
1038	0.4142857142857143	Previous correct right	107	LO032	20220830_121448
1039	0.3357142857142857	Previous correct right	108	LO032	20220830_121448
1040	0.42142857142857143	Previous correct right	109	LO032	20220830_121448
1041	0.425	Previous correct right	110	LO032	20220830_121448
1042	0.4107142857142857	Previous correct right	111	LO032	20220830_121448
1043	0.3464285714285714	Previous correct right	112	LO032	20220830_121448
1044	0.4357142857142857	Previous correct right	113	LO032	20220830_121448
1045	0.375	Previous correct right	114	LO032	20220830_121448
1046	0.42857142857142855	Previous correct right	115	LO032	20220830_121448
1047	0.40714285714285714	Previous correct right	116	LO032	20220830_121448
1048	0.475	Previous correct right	117	LO032	20220830_121448
1049	0.44642857142857145	Previous correct right	118	LO032	20220830_121448
1050	0.42857142857142855	Previous correct right	119	LO032	20220830_121448
1051	0.375	Previous correct right	120	LO032	20220830_121448
1052	0.40714285714285714	Previous correct right	121	LO032	20220830_121448
1053	0.375	Previous correct right	122	LO032	20220830_121448
1054	0.44285714285714284	Previous correct right	123	LO032	20220830_121448
1055	0.4857142857142857	Previous correct right	124	LO032	20220830_121448
1056	0.41785714285714287	Previous correct right	125	LO032	20220830_121448
1057	0.42857142857142855	Previous correct right	126	LO032	20220830_121448
1058	0.40714285714285714	Previous correct right	127	LO032	20220830_121448
1059	0.4107142857142857	Previous correct right	128	LO032	20220830_121448
1060	0.37857142857142856	Previous correct right	129	LO032	20220830_121448
1061	0.3392857142857143	Previous correct right	130	LO032	20220830_121448
1062	0.3892857142857143	Previous correct right	131	LO032	20220830_121448
1063	0.3821428571428571	Previous correct right	132	LO032	20220830_121448
1064	0.896551724137931	Previous correct left	0	LO032	20220905_123313
1065	0.9051724137931034	Previous correct left	1	LO032	20220905_123313
1066	0.9206896551724137	Previous correct left	2	LO032	20220905_123313
1067	0.9120689655172414	Previous correct left	3	LO032	20220905_123313
1068	0.9172413793103448	Previous correct left	4	LO032	20220905_123313
1069	0.9206896551724137	Previous correct left	5	LO032	20220905_123313
1070	0.896551724137931	Previous correct left	6	LO032	20220905_123313
1071	0.8931034482758621	Previous correct left	7	LO032	20220905_123313
1072	0.8741379310344828	Previous correct left	8	LO032	20220905_123313
1073	0.8741379310344828	Previous correct left	9	LO032	20220905_123313
1074	0.8396551724137931	Previous correct left	10	LO032	20220905_123313
1075	0.8672413793103448	Previous correct left	11	LO032	20220905_123313
1076	0.8172413793103448	Previous correct left	12	LO032	20220905_123313
1077	0.7862068965517242	Previous correct left	13	LO032	20220905_123313
1078	0.7620689655172413	Previous correct left	14	LO032	20220905_123313
1079	0.7258620689655172	Previous correct left	15	LO032	20220905_123313
1080	0.6931034482758621	Previous correct left	16	LO032	20220905_123313
1081	0.7034482758620689	Previous correct left	17	LO032	20220905_123313
1082	0.6672413793103448	Previous correct left	18	LO032	20220905_123313
1083	0.6655172413793103	Previous correct left	19	LO032	20220905_123313
1084	0.6741379310344827	Previous correct left	20	LO032	20220905_123313
1085	0.6620689655172414	Previous correct left	21	LO032	20220905_123313
1086	0.6603448275862069	Previous correct left	22	LO032	20220905_123313
1087	0.6103448275862069	Previous correct left	23	LO032	20220905_123313
1088	0.6431034482758621	Previous correct left	24	LO032	20220905_123313
1089	0.65	Previous correct left	25	LO032	20220905_123313
1090	0.6275862068965518	Previous correct left	26	LO032	20220905_123313
1091	0.656896551724138	Previous correct left	27	LO032	20220905_123313
1092	0.6517241379310345	Previous correct left	28	LO032	20220905_123313
1093	0.6155172413793103	Previous correct left	29	LO032	20220905_123313
1094	0.5844827586206897	Previous correct left	30	LO032	20220905_123313
1095	0.553448275862069	Previous correct left	31	LO032	20220905_123313
1096	0.5724137931034483	Previous correct left	32	LO032	20220905_123313
1097	0.5103448275862069	Previous correct left	33	LO032	20220905_123313
1098	0.5293103448275862	Previous correct left	34	LO032	20220905_123313
1099	0.553448275862069	Previous correct left	35	LO032	20220905_123313
1100	0.5396551724137931	Previous correct left	36	LO032	20220905_123313
1101	0.5396551724137931	Previous correct left	37	LO032	20220905_123313
1102	0.5172413793103449	Previous correct left	38	LO032	20220905_123313
1103	0.55	Previous correct left	39	LO032	20220905_123313
1104	0.47586206896551725	Previous correct left	40	LO032	20220905_123313
1105	0.5413793103448276	Previous correct left	41	LO032	20220905_123313
1106	0.4689655172413793	Previous correct left	42	LO032	20220905_123313
1107	0.4810344827586207	Previous correct left	43	LO032	20220905_123313
1108	0.4603448275862069	Previous correct left	44	LO032	20220905_123313
1109	0.4862068965517241	Previous correct left	45	LO032	20220905_123313
1110	0.4482758620689655	Previous correct left	46	LO032	20220905_123313
1111	0.4103448275862069	Previous correct left	47	LO032	20220905_123313
1112	0.4379310344827586	Previous correct left	48	LO032	20220905_123313
1113	0.41379310344827586	Previous correct left	49	LO032	20220905_123313
1114	0.35517241379310344	Previous correct left	50	LO032	20220905_123313
1115	0.43275862068965515	Previous correct left	51	LO032	20220905_123313
1116	0.43275862068965515	Previous correct left	52	LO032	20220905_123313
1117	0.41724137931034483	Previous correct left	53	LO032	20220905_123313
1118	0.3724137931034483	Previous correct left	54	LO032	20220905_123313
1119	0.3741379310344828	Previous correct left	55	LO032	20220905_123313
1120	0.36551724137931035	Previous correct left	56	LO032	20220905_123313
1121	0.3810344827586207	Previous correct left	57	LO032	20220905_123313
1122	0.3586206896551724	Previous correct left	58	LO032	20220905_123313
1123	0.40344827586206894	Previous correct left	59	LO032	20220905_123313
1124	0.4017241379310345	Previous correct left	60	LO032	20220905_123313
1125	0.4206896551724138	Previous correct left	61	LO032	20220905_123313
1126	0.4241379310344828	Previous correct left	62	LO032	20220905_123313
1127	0.4224137931034483	Previous correct left	63	LO032	20220905_123313
1128	0.42931034482758623	Previous correct left	64	LO032	20220905_123313
1129	0.4189655172413793	Previous correct left	65	LO032	20220905_123313
1130	0.3896551724137931	Previous correct left	66	LO032	20220905_123313
1131	0.4017241379310345	Previous correct left	67	LO032	20220905_123313
1132	0.4017241379310345	Previous correct left	68	LO032	20220905_123313
1133	0.4068965517241379	Previous correct left	69	LO032	20220905_123313
1134	0.44310344827586207	Previous correct left	70	LO032	20220905_123313
1135	0.41724137931034483	Previous correct left	71	LO032	20220905_123313
1136	0.4603448275862069	Previous correct left	72	LO032	20220905_123313
1137	0.44655172413793104	Previous correct left	73	LO032	20220905_123313
1138	0.453448275862069	Previous correct left	74	LO032	20220905_123313
1139	0.4517241379310345	Previous correct left	75	LO032	20220905_123313
1140	0.4603448275862069	Previous correct left	76	LO032	20220905_123313
1141	0.4706896551724138	Previous correct left	77	LO032	20220905_123313
1142	0.4689655172413793	Previous correct left	78	LO032	20220905_123313
1143	0.4793103448275862	Previous correct left	79	LO032	20220905_123313
1144	0.42586206896551726	Previous correct left	80	LO032	20220905_123313
1145	0.4672413793103448	Previous correct left	81	LO032	20220905_123313
1146	0.506896551724138	Previous correct left	82	LO032	20220905_123313
1147	0.5706896551724138	Previous correct left	83	LO032	20220905_123313
1148	0.5482758620689655	Previous correct left	84	LO032	20220905_123313
1149	0.506896551724138	Previous correct left	85	LO032	20220905_123313
1150	0.503448275862069	Previous correct left	86	LO032	20220905_123313
1151	0.4827586206896552	Previous correct left	87	LO032	20220905_123313
1152	0.49310344827586206	Previous correct left	88	LO032	20220905_123313
1153	0.5	Previous correct left	89	LO032	20220905_123313
1154	0.46551724137931033	Previous correct left	90	LO032	20220905_123313
1155	0.4827586206896552	Previous correct left	91	LO032	20220905_123313
1156	0.47413793103448276	Previous correct left	92	LO032	20220905_123313
1157	0.5637931034482758	Previous correct left	93	LO032	20220905_123313
1158	0.5120689655172413	Previous correct left	94	LO032	20220905_123313
1159	0.553448275862069	Previous correct left	95	LO032	20220905_123313
1160	0.553448275862069	Previous correct left	96	LO032	20220905_123313
1161	0.5344827586206896	Previous correct left	97	LO032	20220905_123313
1162	0.5189655172413793	Previous correct left	98	LO032	20220905_123313
1163	0.5258620689655172	Previous correct left	99	LO032	20220905_123313
1164	0.55	Previous correct left	100	LO032	20220905_123313
1165	0.47758620689655173	Previous correct left	101	LO032	20220905_123313
1166	0.44310344827586207	Previous correct left	102	LO032	20220905_123313
1167	0.5051724137931034	Previous correct left	103	LO032	20220905_123313
1168	0.4827586206896552	Previous correct left	104	LO032	20220905_123313
1169	0.5275862068965518	Previous correct left	105	LO032	20220905_123313
1170	0.4793103448275862	Previous correct left	106	LO032	20220905_123313
1171	0.5379310344827586	Previous correct left	107	LO032	20220905_123313
1172	0.4586206896551724	Previous correct left	108	LO032	20220905_123313
1173	0.4844827586206897	Previous correct left	109	LO032	20220905_123313
1174	0.4603448275862069	Previous correct left	110	LO032	20220905_123313
1175	0.49482758620689654	Previous correct left	111	LO032	20220905_123313
1176	0.453448275862069	Previous correct left	112	LO032	20220905_123313
1177	0.4482758620689655	Previous correct left	113	LO032	20220905_123313
1178	0.46551724137931033	Previous correct left	114	LO032	20220905_123313
1179	0.47413793103448276	Previous correct left	115	LO032	20220905_123313
1180	0.4810344827586207	Previous correct left	116	LO032	20220905_123313
1181	0.42758620689655175	Previous correct left	117	LO032	20220905_123313
1182	0.4517241379310345	Previous correct left	118	LO032	20220905_123313
1183	0.5241379310344828	Previous correct left	119	LO032	20220905_123313
1184	0.49310344827586206	Previous correct left	120	LO032	20220905_123313
1185	0.4517241379310345	Previous correct left	121	LO032	20220905_123313
1186	0.43275862068965515	Previous correct left	122	LO032	20220905_123313
1187	0.4724137931034483	Previous correct left	123	LO032	20220905_123313
1188	0.49482758620689654	Previous correct left	124	LO032	20220905_123313
1189	0.4603448275862069	Previous correct left	125	LO032	20220905_123313
1190	0.39482758620689656	Previous correct left	126	LO032	20220905_123313
1191	0.35	Previous correct left	127	LO032	20220905_123313
1192	0.44655172413793104	Previous correct left	128	LO032	20220905_123313
1193	0.4672413793103448	Previous correct left	129	LO032	20220905_123313
1194	0.44482758620689655	Previous correct left	130	LO032	20220905_123313
1195	0.4241379310344828	Previous correct left	131	LO032	20220905_123313
1196	0.4189655172413793	Previous correct left	132	LO032	20220905_123313
1197	0.27241379310344827	Previous incorrect left	0	LO032	20220905_123313
1198	0.31724137931034485	Previous incorrect left	1	LO032	20220905_123313
1199	0.19482758620689655	Previous incorrect left	2	LO032	20220905_123313
1200	0.253448275862069	Previous incorrect left	3	LO032	20220905_123313
1201	0.2896551724137931	Previous incorrect left	4	LO032	20220905_123313
1202	0.28448275862068967	Previous incorrect left	5	LO032	20220905_123313
1203	0.3086206896551724	Previous incorrect left	6	LO032	20220905_123313
1204	0.2206896551724138	Previous incorrect left	7	LO032	20220905_123313
1205	0.28448275862068967	Previous incorrect left	8	LO032	20220905_123313
1206	0.2396551724137931	Previous incorrect left	9	LO032	20220905_123313
1207	0.2603448275862069	Previous incorrect left	10	LO032	20220905_123313
1208	0.24655172413793103	Previous incorrect left	11	LO032	20220905_123313
1209	0.30689655172413793	Previous incorrect left	12	LO032	20220905_123313
1210	0.2827586206896552	Previous incorrect left	13	LO032	20220905_123313
1211	0.27413793103448275	Previous incorrect left	14	LO032	20220905_123313
1212	0.30344827586206896	Previous incorrect left	15	LO032	20220905_123313
1213	0.27586206896551724	Previous incorrect left	16	LO032	20220905_123313
1214	0.17586206896551723	Previous incorrect left	17	LO032	20220905_123313
1215	0.21551724137931033	Previous incorrect left	18	LO032	20220905_123313
1216	0.2103448275862069	Previous incorrect left	19	LO032	20220905_123313
1217	0.24310344827586206	Previous incorrect left	20	LO032	20220905_123313
1218	0.23275862068965517	Previous incorrect left	21	LO032	20220905_123313
1219	0.2396551724137931	Previous incorrect left	22	LO032	20220905_123313
1220	0.2189655172413793	Previous incorrect left	23	LO032	20220905_123313
1221	0.2775862068965517	Previous incorrect left	24	LO032	20220905_123313
1222	0.28448275862068967	Previous incorrect left	25	LO032	20220905_123313
1223	0.24482758620689654	Previous incorrect left	26	LO032	20220905_123313
1224	0.23620689655172414	Previous incorrect left	27	LO032	20220905_123313
1225	0.2672413793103448	Previous incorrect left	28	LO032	20220905_123313
1226	0.2413793103448276	Previous incorrect left	29	LO032	20220905_123313
1227	0.25689655172413794	Previous incorrect left	30	LO032	20220905_123313
1228	0.23793103448275862	Previous incorrect left	31	LO032	20220905_123313
1229	0.2603448275862069	Previous incorrect left	32	LO032	20220905_123313
1230	0.22241379310344828	Previous incorrect left	33	LO032	20220905_123313
1231	0.24310344827586206	Previous incorrect left	34	LO032	20220905_123313
1232	0.21379310344827587	Previous incorrect left	35	LO032	20220905_123313
1233	0.19137931034482758	Previous incorrect left	36	LO032	20220905_123313
1234	0.24310344827586206	Previous incorrect left	37	LO032	20220905_123313
1235	0.22413793103448276	Previous incorrect left	38	LO032	20220905_123313
1236	0.24655172413793103	Previous incorrect left	39	LO032	20220905_123313
1237	0.19827586206896552	Previous incorrect left	40	LO032	20220905_123313
1238	0.2637931034482759	Previous incorrect left	41	LO032	20220905_123313
1239	0.24655172413793103	Previous incorrect left	42	LO032	20220905_123313
1240	0.27586206896551724	Previous incorrect left	43	LO032	20220905_123313
1241	0.2775862068965517	Previous incorrect left	44	LO032	20220905_123313
1242	0.2293103448275862	Previous incorrect left	45	LO032	20220905_123313
1243	0.22586206896551725	Previous incorrect left	46	LO032	20220905_123313
1244	0.25862068965517243	Previous incorrect left	47	LO032	20220905_123313
1245	0.25689655172413794	Previous incorrect left	48	LO032	20220905_123313
1246	0.25	Previous incorrect left	49	LO032	20220905_123313
1247	0.24482758620689654	Previous incorrect left	50	LO032	20220905_123313
1248	0.253448275862069	Previous incorrect left	51	LO032	20220905_123313
1249	0.2672413793103448	Previous incorrect left	52	LO032	20220905_123313
1250	0.3137931034482759	Previous incorrect left	53	LO032	20220905_123313
1251	0.2672413793103448	Previous incorrect left	54	LO032	20220905_123313
1252	0.22758620689655173	Previous incorrect left	55	LO032	20220905_123313
1253	0.2706896551724138	Previous incorrect left	56	LO032	20220905_123313
1254	0.25689655172413794	Previous incorrect left	57	LO032	20220905_123313
1255	0.23793103448275862	Previous incorrect left	58	LO032	20220905_123313
1256	0.24482758620689654	Previous incorrect left	59	LO032	20220905_123313
1257	0.2517241379310345	Previous incorrect left	60	LO032	20220905_123313
1258	0.23275862068965517	Previous incorrect left	61	LO032	20220905_123313
1259	0.23448275862068965	Previous incorrect left	62	LO032	20220905_123313
1260	0.25517241379310346	Previous incorrect left	63	LO032	20220905_123313
1261	0.27241379310344827	Previous incorrect left	64	LO032	20220905_123313
1262	0.1896551724137931	Previous incorrect left	65	LO032	20220905_123313
1263	0.23275862068965517	Previous incorrect left	66	LO032	20220905_123313
1264	0.23103448275862068	Previous incorrect left	67	LO032	20220905_123313
1265	0.2	Previous incorrect left	68	LO032	20220905_123313
1266	0.19310344827586207	Previous incorrect left	69	LO032	20220905_123313
1267	0.2206896551724138	Previous incorrect left	70	LO032	20220905_123313
1268	0.1879310344827586	Previous incorrect left	71	LO032	20220905_123313
1269	0.2120689655172414	Previous incorrect left	72	LO032	20220905_123313
1270	0.22586206896551725	Previous incorrect left	73	LO032	20220905_123313
1271	0.18448275862068966	Previous incorrect left	74	LO032	20220905_123313
1272	0.2689655172413793	Previous incorrect left	75	LO032	20220905_123313
1273	0.24482758620689654	Previous incorrect left	76	LO032	20220905_123313
1274	0.27413793103448275	Previous incorrect left	77	LO032	20220905_123313
1275	0.21724137931034482	Previous incorrect left	78	LO032	20220905_123313
1276	0.19310344827586207	Previous incorrect left	79	LO032	20220905_123313
1277	0.1706896551724138	Previous incorrect left	80	LO032	20220905_123313
1278	0.15344827586206897	Previous incorrect left	81	LO032	20220905_123313
1279	0.17758620689655172	Previous incorrect left	82	LO032	20220905_123313
1280	0.17413793103448275	Previous incorrect left	83	LO032	20220905_123313
1281	0.2120689655172414	Previous incorrect left	84	LO032	20220905_123313
1282	0.21551724137931033	Previous incorrect left	85	LO032	20220905_123313
1283	0.16379310344827586	Previous incorrect left	86	LO032	20220905_123313
1284	0.27586206896551724	Previous incorrect left	87	LO032	20220905_123313
1285	0.2620689655172414	Previous incorrect left	88	LO032	20220905_123313
1286	0.22586206896551725	Previous incorrect left	89	LO032	20220905_123313
1287	0.2293103448275862	Previous incorrect left	90	LO032	20220905_123313
1288	0.19310344827586207	Previous incorrect left	91	LO032	20220905_123313
1289	0.1793103448275862	Previous incorrect left	92	LO032	20220905_123313
1290	0.1724137931034483	Previous incorrect left	93	LO032	20220905_123313
1291	0.16551724137931034	Previous incorrect left	94	LO032	20220905_123313
1292	0.15172413793103448	Previous incorrect left	95	LO032	20220905_123313
1293	0.15344827586206897	Previous incorrect left	96	LO032	20220905_123313
1294	0.1482758620689655	Previous incorrect left	97	LO032	20220905_123313
1295	0.17758620689655172	Previous incorrect left	98	LO032	20220905_123313
1296	0.20862068965517241	Previous incorrect left	99	LO032	20220905_123313
1297	0.17413793103448275	Previous incorrect left	100	LO032	20220905_123313
1298	0.2103448275862069	Previous incorrect left	101	LO032	20220905_123313
1299	0.23448275862068965	Previous incorrect left	102	LO032	20220905_123313
1300	0.21724137931034482	Previous incorrect left	103	LO032	20220905_123313
1301	0.23275862068965517	Previous incorrect left	104	LO032	20220905_123313
1302	0.18620689655172415	Previous incorrect left	105	LO032	20220905_123313
1303	0.18275862068965518	Previous incorrect left	106	LO032	20220905_123313
1304	0.19655172413793104	Previous incorrect left	107	LO032	20220905_123313
1305	0.1724137931034483	Previous incorrect left	108	LO032	20220905_123313
1306	0.19827586206896552	Previous incorrect left	109	LO032	20220905_123313
1307	0.19310344827586207	Previous incorrect left	110	LO032	20220905_123313
1308	0.1896551724137931	Previous incorrect left	111	LO032	20220905_123313
1309	0.2120689655172414	Previous incorrect left	112	LO032	20220905_123313
1310	0.2413793103448276	Previous incorrect left	113	LO032	20220905_123313
1311	0.21551724137931033	Previous incorrect left	114	LO032	20220905_123313
1312	0.22413793103448276	Previous incorrect left	115	LO032	20220905_123313
1313	0.19137931034482758	Previous incorrect left	116	LO032	20220905_123313
1314	0.16724137931034483	Previous incorrect left	117	LO032	20220905_123313
1315	0.1793103448275862	Previous incorrect left	118	LO032	20220905_123313
1316	0.19827586206896552	Previous incorrect left	119	LO032	20220905_123313
1317	0.2206896551724138	Previous incorrect left	120	LO032	20220905_123313
1318	0.2189655172413793	Previous incorrect left	121	LO032	20220905_123313
1319	0.22241379310344828	Previous incorrect left	122	LO032	20220905_123313
1320	0.1896551724137931	Previous incorrect left	123	LO032	20220905_123313
1321	0.17758620689655172	Previous incorrect left	124	LO032	20220905_123313
1322	0.18275862068965518	Previous incorrect left	125	LO032	20220905_123313
1323	0.19827586206896552	Previous incorrect left	126	LO032	20220905_123313
1324	0.1396551724137931	Previous incorrect left	127	LO032	20220905_123313
1325	0.20344827586206896	Previous incorrect left	128	LO032	20220905_123313
1326	0.16896551724137931	Previous incorrect left	129	LO032	20220905_123313
1327	0.1879310344827586	Previous incorrect left	130	LO032	20220905_123313
1328	0.12758620689655173	Previous incorrect left	131	LO032	20220905_123313
1329	0.23103448275862068	Previous incorrect left	132	LO032	20220905_123313
1330	0.6844827586206896	Previous incorrect right	0	LO032	20220905_123313
1331	0.6517241379310345	Previous incorrect right	1	LO032	20220905_123313
1332	0.6155172413793103	Previous incorrect right	2	LO032	20220905_123313
1333	0.6586206896551724	Previous incorrect right	3	LO032	20220905_123313
1334	0.7120689655172414	Previous incorrect right	4	LO032	20220905_123313
1335	0.6896551724137931	Previous incorrect right	5	LO032	20220905_123313
1336	0.653448275862069	Previous incorrect right	6	LO032	20220905_123313
1337	0.5879310344827586	Previous incorrect right	7	LO032	20220905_123313
1338	0.5724137931034483	Previous incorrect right	8	LO032	20220905_123313
1339	0.5206896551724138	Previous incorrect right	9	LO032	20220905_123313
1340	0.5275862068965518	Previous incorrect right	10	LO032	20220905_123313
1341	0.5482758620689655	Previous incorrect right	11	LO032	20220905_123313
1342	0.4982758620689655	Previous incorrect right	12	LO032	20220905_123313
1343	0.4706896551724138	Previous incorrect right	13	LO032	20220905_123313
1344	0.4879310344827586	Previous incorrect right	14	LO032	20220905_123313
1345	0.4706896551724138	Previous incorrect right	15	LO032	20220905_123313
1346	0.3586206896551724	Previous incorrect right	16	LO032	20220905_123313
1347	0.3413793103448276	Previous incorrect right	17	LO032	20220905_123313
1348	0.4017241379310345	Previous incorrect right	18	LO032	20220905_123313
1349	0.42586206896551726	Previous incorrect right	19	LO032	20220905_123313
1350	0.4362068965517241	Previous incorrect right	20	LO032	20220905_123313
1351	0.4517241379310345	Previous incorrect right	21	LO032	20220905_123313
1352	0.43103448275862066	Previous incorrect right	22	LO032	20220905_123313
1353	0.4379310344827586	Previous incorrect right	23	LO032	20220905_123313
1354	0.5051724137931034	Previous incorrect right	24	LO032	20220905_123313
1355	0.4844827586206897	Previous incorrect right	25	LO032	20220905_123313
1356	0.4689655172413793	Previous incorrect right	26	LO032	20220905_123313
1357	0.4827586206896552	Previous incorrect right	27	LO032	20220905_123313
1358	0.5051724137931034	Previous incorrect right	28	LO032	20220905_123313
1359	0.47586206896551725	Previous incorrect right	29	LO032	20220905_123313
1360	0.503448275862069	Previous incorrect right	30	LO032	20220905_123313
1361	0.4896551724137931	Previous incorrect right	31	LO032	20220905_123313
1362	0.5155172413793103	Previous incorrect right	32	LO032	20220905_123313
1363	0.5224137931034483	Previous incorrect right	33	LO032	20220905_123313
1364	0.5327586206896552	Previous incorrect right	34	LO032	20220905_123313
1365	0.5344827586206896	Previous incorrect right	35	LO032	20220905_123313
1366	0.5189655172413793	Previous incorrect right	36	LO032	20220905_123313
1367	0.5603448275862069	Previous incorrect right	37	LO032	20220905_123313
1368	0.5724137931034483	Previous incorrect right	38	LO032	20220905_123313
1369	0.5189655172413793	Previous incorrect right	39	LO032	20220905_123313
1370	0.49482758620689654	Previous incorrect right	40	LO032	20220905_123313
1371	0.5327586206896552	Previous incorrect right	41	LO032	20220905_123313
1372	0.5275862068965518	Previous incorrect right	42	LO032	20220905_123313
1373	0.4793103448275862	Previous incorrect right	43	LO032	20220905_123313
1374	0.4482758620689655	Previous incorrect right	44	LO032	20220905_123313
1375	0.5344827586206896	Previous incorrect right	45	LO032	20220905_123313
1376	0.5051724137931034	Previous incorrect right	46	LO032	20220905_123313
1377	0.5017241379310344	Previous incorrect right	47	LO032	20220905_123313
1378	0.4844827586206897	Previous incorrect right	48	LO032	20220905_123313
1379	0.47413793103448276	Previous incorrect right	49	LO032	20220905_123313
1380	0.4689655172413793	Previous incorrect right	50	LO032	20220905_123313
1381	0.453448275862069	Previous incorrect right	51	LO032	20220905_123313
1382	0.43448275862068964	Previous incorrect right	52	LO032	20220905_123313
1383	0.44310344827586207	Previous incorrect right	53	LO032	20220905_123313
1384	0.38275862068965516	Previous incorrect right	54	LO032	20220905_123313
1385	0.42758620689655175	Previous incorrect right	55	LO032	20220905_123313
1386	0.4206896551724138	Previous incorrect right	56	LO032	20220905_123313
1387	0.4396551724137931	Previous incorrect right	57	LO032	20220905_123313
1388	0.4396551724137931	Previous incorrect right	58	LO032	20220905_123313
1389	0.39655172413793105	Previous incorrect right	59	LO032	20220905_123313
1390	0.44310344827586207	Previous incorrect right	60	LO032	20220905_123313
1391	0.4068965517241379	Previous incorrect right	61	LO032	20220905_123313
1392	0.39827586206896554	Previous incorrect right	62	LO032	20220905_123313
1393	0.40344827586206894	Previous incorrect right	63	LO032	20220905_123313
1394	0.3413793103448276	Previous incorrect right	64	LO032	20220905_123313
1395	0.3396551724137931	Previous incorrect right	65	LO032	20220905_123313
1396	0.3775862068965517	Previous incorrect right	66	LO032	20220905_123313
1397	0.30689655172413793	Previous incorrect right	67	LO032	20220905_123313
1398	0.32068965517241377	Previous incorrect right	68	LO032	20220905_123313
1399	0.35172413793103446	Previous incorrect right	69	LO032	20220905_123313
1400	0.3396551724137931	Previous incorrect right	70	LO032	20220905_123313
1401	0.33448275862068966	Previous incorrect right	71	LO032	20220905_123313
1402	0.3706896551724138	Previous incorrect right	72	LO032	20220905_123313
1403	0.33275862068965517	Previous incorrect right	73	LO032	20220905_123313
1404	0.3431034482758621	Previous incorrect right	74	LO032	20220905_123313
1405	0.35517241379310344	Previous incorrect right	75	LO032	20220905_123313
1406	0.3724137931034483	Previous incorrect right	76	LO032	20220905_123313
1407	0.3689655172413793	Previous incorrect right	77	LO032	20220905_123313
1408	0.2689655172413793	Previous incorrect right	78	LO032	20220905_123313
1409	0.24482758620689654	Previous incorrect right	79	LO032	20220905_123313
1410	0.2982758620689655	Previous incorrect right	80	LO032	20220905_123313
1411	0.3017241379310345	Previous incorrect right	81	LO032	20220905_123313
1412	0.33793103448275863	Previous incorrect right	82	LO032	20220905_123313
1413	0.3103448275862069	Previous incorrect right	83	LO032	20220905_123313
1414	0.2706896551724138	Previous incorrect right	84	LO032	20220905_123313
1415	0.2655172413793103	Previous incorrect right	85	LO032	20220905_123313
1416	0.27586206896551724	Previous incorrect right	86	LO032	20220905_123313
1417	0.3310344827586207	Previous incorrect right	87	LO032	20220905_123313
1418	0.3258620689655172	Previous incorrect right	88	LO032	20220905_123313
1419	0.31724137931034485	Previous incorrect right	89	LO032	20220905_123313
1420	0.28793103448275864	Previous incorrect right	90	LO032	20220905_123313
1421	0.3017241379310345	Previous incorrect right	91	LO032	20220905_123313
1422	0.3275862068965517	Previous incorrect right	92	LO032	20220905_123313
1423	0.35	Previous incorrect right	93	LO032	20220905_123313
1424	0.3431034482758621	Previous incorrect right	94	LO032	20220905_123313
1425	0.36551724137931035	Previous incorrect right	95	LO032	20220905_123313
1426	0.31896551724137934	Previous incorrect right	96	LO032	20220905_123313
1427	0.2982758620689655	Previous incorrect right	97	LO032	20220905_123313
1428	0.3258620689655172	Previous incorrect right	98	LO032	20220905_123313
1429	0.33448275862068966	Previous incorrect right	99	LO032	20220905_123313
1430	0.35344827586206895	Previous incorrect right	100	LO032	20220905_123313
1431	0.38448275862068965	Previous incorrect right	101	LO032	20220905_123313
1432	0.38448275862068965	Previous incorrect right	102	LO032	20220905_123313
1433	0.36379310344827587	Previous incorrect right	103	LO032	20220905_123313
1434	0.3275862068965517	Previous incorrect right	104	LO032	20220905_123313
1435	0.3396551724137931	Previous incorrect right	105	LO032	20220905_123313
1436	0.3310344827586207	Previous incorrect right	106	LO032	20220905_123313
1437	0.3810344827586207	Previous incorrect right	107	LO032	20220905_123313
1438	0.3275862068965517	Previous incorrect right	108	LO032	20220905_123313
1439	0.3431034482758621	Previous incorrect right	109	LO032	20220905_123313
1440	0.35344827586206895	Previous incorrect right	110	LO032	20220905_123313
1441	0.35344827586206895	Previous incorrect right	111	LO032	20220905_123313
1442	0.3741379310344828	Previous incorrect right	112	LO032	20220905_123313
1443	0.3741379310344828	Previous incorrect right	113	LO032	20220905_123313
1444	0.3689655172413793	Previous incorrect right	114	LO032	20220905_123313
1445	0.3793103448275862	Previous incorrect right	115	LO032	20220905_123313
1446	0.32413793103448274	Previous incorrect right	116	LO032	20220905_123313
1447	0.30344827586206896	Previous incorrect right	117	LO032	20220905_123313
1448	0.23793103448275862	Previous incorrect right	118	LO032	20220905_123313
1449	0.27586206896551724	Previous incorrect right	119	LO032	20220905_123313
1450	0.3396551724137931	Previous incorrect right	120	LO032	20220905_123313
1451	0.30344827586206896	Previous incorrect right	121	LO032	20220905_123313
1452	0.22586206896551725	Previous incorrect right	122	LO032	20220905_123313
1453	0.2396551724137931	Previous incorrect right	123	LO032	20220905_123313
1454	0.296551724137931	Previous incorrect right	124	LO032	20220905_123313
1455	0.39482758620689656	Previous incorrect right	125	LO032	20220905_123313
1456	0.3431034482758621	Previous incorrect right	126	LO032	20220905_123313
1457	0.3758620689655172	Previous incorrect right	127	LO032	20220905_123313
1458	0.41379310344827586	Previous incorrect right	128	LO032	20220905_123313
1459	0.496551724137931	Previous incorrect right	129	LO032	20220905_123313
1460	0.3775862068965517	Previous incorrect right	130	LO032	20220905_123313
1461	0.3448275862068966	Previous incorrect right	131	LO032	20220905_123313
1462	0.36551724137931035	Previous incorrect right	132	LO032	20220905_123313
1463	0.9431034482758621	Previous correct right	0	LO032	20220905_123313
1464	0.9413793103448276	Previous correct right	1	LO032	20220905_123313
1465	0.9448275862068966	Previous correct right	2	LO032	20220905_123313
1466	0.9379310344827586	Previous correct right	3	LO032	20220905_123313
1467	0.9431034482758621	Previous correct right	4	LO032	20220905_123313
1468	0.9534482758620689	Previous correct right	5	LO032	20220905_123313
1469	0.9379310344827586	Previous correct right	6	LO032	20220905_123313
1470	0.9344827586206896	Previous correct right	7	LO032	20220905_123313
1471	0.946551724137931	Previous correct right	8	LO032	20220905_123313
1472	0.9517241379310345	Previous correct right	9	LO032	20220905_123313
1473	0.9396551724137931	Previous correct right	10	LO032	20220905_123313
1474	0.9379310344827586	Previous correct right	11	LO032	20220905_123313
1475	0.9241379310344827	Previous correct right	12	LO032	20220905_123313
1476	0.9293103448275862	Previous correct right	13	LO032	20220905_123313
1477	0.9051724137931034	Previous correct right	14	LO032	20220905_123313
1478	0.903448275862069	Previous correct right	15	LO032	20220905_123313
1479	0.906896551724138	Previous correct right	16	LO032	20220905_123313
1480	0.9327586206896552	Previous correct right	17	LO032	20220905_123313
1481	0.8793103448275862	Previous correct right	18	LO032	20220905_123313
1482	0.906896551724138	Previous correct right	19	LO032	20220905_123313
1483	0.8931034482758621	Previous correct right	20	LO032	20220905_123313
1484	0.8896551724137931	Previous correct right	21	LO032	20220905_123313
1485	0.8896551724137931	Previous correct right	22	LO032	20220905_123313
1486	0.8741379310344828	Previous correct right	23	LO032	20220905_123313
1487	0.8637931034482759	Previous correct right	24	LO032	20220905_123313
1488	0.8775862068965518	Previous correct right	25	LO032	20220905_123313
1489	0.8120689655172414	Previous correct right	26	LO032	20220905_123313
1490	0.803448275862069	Previous correct right	27	LO032	20220905_123313
1491	0.8241379310344827	Previous correct right	28	LO032	20220905_123313
1492	0.7931034482758621	Previous correct right	29	LO032	20220905_123313
1493	0.8017241379310345	Previous correct right	30	LO032	20220905_123313
1494	0.803448275862069	Previous correct right	31	LO032	20220905_123313
1495	0.7775862068965518	Previous correct right	32	LO032	20220905_123313
1496	0.7724137931034483	Previous correct right	33	LO032	20220905_123313
1497	0.8051724137931034	Previous correct right	34	LO032	20220905_123313
1498	0.7879310344827586	Previous correct right	35	LO032	20220905_123313
1499	0.7793103448275862	Previous correct right	36	LO032	20220905_123313
1500	0.8137931034482758	Previous correct right	37	LO032	20220905_123313
1501	0.8017241379310345	Previous correct right	38	LO032	20220905_123313
1502	0.7741379310344828	Previous correct right	39	LO032	20220905_123313
1503	0.8068965517241379	Previous correct right	40	LO032	20220905_123313
1504	0.8172413793103448	Previous correct right	41	LO032	20220905_123313
1505	0.7775862068965518	Previous correct right	42	LO032	20220905_123313
1506	0.7741379310344828	Previous correct right	43	LO032	20220905_123313
1507	0.756896551724138	Previous correct right	44	LO032	20220905_123313
1508	0.746551724137931	Previous correct right	45	LO032	20220905_123313
1509	0.7689655172413793	Previous correct right	46	LO032	20220905_123313
1510	0.8017241379310345	Previous correct right	47	LO032	20220905_123313
1511	0.8396551724137931	Previous correct right	48	LO032	20220905_123313
1512	0.7931034482758621	Previous correct right	49	LO032	20220905_123313
1513	0.7948275862068965	Previous correct right	50	LO032	20220905_123313
1514	0.803448275862069	Previous correct right	51	LO032	20220905_123313
1515	0.7844827586206896	Previous correct right	52	LO032	20220905_123313
1516	0.7913793103448276	Previous correct right	53	LO032	20220905_123313
1517	0.8017241379310345	Previous correct right	54	LO032	20220905_123313
1518	0.7655172413793103	Previous correct right	55	LO032	20220905_123313
1519	0.7810344827586206	Previous correct right	56	LO032	20220905_123313
1520	0.7879310344827586	Previous correct right	57	LO032	20220905_123313
1521	0.8137931034482758	Previous correct right	58	LO032	20220905_123313
1522	0.8051724137931034	Previous correct right	59	LO032	20220905_123313
1523	0.8241379310344827	Previous correct right	60	LO032	20220905_123313
1524	0.8241379310344827	Previous correct right	61	LO032	20220905_123313
1525	0.8724137931034482	Previous correct right	62	LO032	20220905_123313
1526	0.8775862068965518	Previous correct right	63	LO032	20220905_123313
1527	0.8793103448275862	Previous correct right	64	LO032	20220905_123313
1528	0.8810344827586207	Previous correct right	65	LO032	20220905_123313
1529	0.8275862068965517	Previous correct right	66	LO032	20220905_123313
1530	0.846551724137931	Previous correct right	67	LO032	20220905_123313
1531	0.8224137931034483	Previous correct right	68	LO032	20220905_123313
1532	0.8155172413793104	Previous correct right	69	LO032	20220905_123313
1533	0.7948275862068965	Previous correct right	70	LO032	20220905_123313
1534	0.8258620689655173	Previous correct right	71	LO032	20220905_123313
1535	0.803448275862069	Previous correct right	72	LO032	20220905_123313
1536	0.8120689655172414	Previous correct right	73	LO032	20220905_123313
1537	0.8103448275862069	Previous correct right	74	LO032	20220905_123313
1538	0.8155172413793104	Previous correct right	75	LO032	20220905_123313
1539	0.7448275862068966	Previous correct right	76	LO032	20220905_123313
1540	0.7603448275862069	Previous correct right	77	LO032	20220905_123313
1541	0.7379310344827587	Previous correct right	78	LO032	20220905_123313
1542	0.7293103448275862	Previous correct right	79	LO032	20220905_123313
1543	0.7620689655172413	Previous correct right	80	LO032	20220905_123313
1544	0.7293103448275862	Previous correct right	81	LO032	20220905_123313
1545	0.6775862068965517	Previous correct right	82	LO032	20220905_123313
1546	0.7482758620689656	Previous correct right	83	LO032	20220905_123313
1547	0.7103448275862069	Previous correct right	84	LO032	20220905_123313
1548	0.7586206896551724	Previous correct right	85	LO032	20220905_123313
1549	0.7051724137931035	Previous correct right	86	LO032	20220905_123313
1550	0.7034482758620689	Previous correct right	87	LO032	20220905_123313
1551	0.7017241379310345	Previous correct right	88	LO032	20220905_123313
1552	0.6362068965517241	Previous correct right	89	LO032	20220905_123313
1553	0.6982758620689655	Previous correct right	90	LO032	20220905_123313
1554	0.7	Previous correct right	91	LO032	20220905_123313
1555	0.6862068965517242	Previous correct right	92	LO032	20220905_123313
1556	0.6206896551724138	Previous correct right	93	LO032	20220905_123313
1557	0.6224137931034482	Previous correct right	94	LO032	20220905_123313
1558	0.5982758620689655	Previous correct right	95	LO032	20220905_123313
1559	0.6310344827586207	Previous correct right	96	LO032	20220905_123313
1560	0.5810344827586207	Previous correct right	97	LO032	20220905_123313
1561	0.55	Previous correct right	98	LO032	20220905_123313
1562	0.6017241379310345	Previous correct right	99	LO032	20220905_123313
1563	0.6293103448275862	Previous correct right	100	LO032	20220905_123313
1564	0.6155172413793103	Previous correct right	101	LO032	20220905_123313
1565	0.646551724137931	Previous correct right	102	LO032	20220905_123313
1566	0.603448275862069	Previous correct right	103	LO032	20220905_123313
1567	0.6120689655172413	Previous correct right	104	LO032	20220905_123313
1568	0.646551724137931	Previous correct right	105	LO032	20220905_123313
1569	0.5948275862068966	Previous correct right	106	LO032	20220905_123313
1570	0.5586206896551724	Previous correct right	107	LO032	20220905_123313
1571	0.5844827586206897	Previous correct right	108	LO032	20220905_123313
1572	0.5637931034482758	Previous correct right	109	LO032	20220905_123313
1573	0.5431034482758621	Previous correct right	110	LO032	20220905_123313
1574	0.5017241379310344	Previous correct right	111	LO032	20220905_123313
1575	0.5689655172413793	Previous correct right	112	LO032	20220905_123313
1576	0.5706896551724138	Previous correct right	113	LO032	20220905_123313
1577	0.5706896551724138	Previous correct right	114	LO032	20220905_123313
1578	0.5448275862068965	Previous correct right	115	LO032	20220905_123313
1579	0.6482758620689655	Previous correct right	116	LO032	20220905_123313
1580	0.6155172413793103	Previous correct right	117	LO032	20220905_123313
1581	0.5948275862068966	Previous correct right	118	LO032	20220905_123313
1582	0.5706896551724138	Previous correct right	119	LO032	20220905_123313
1583	0.5982758620689655	Previous correct right	120	LO032	20220905_123313
1584	0.5896551724137931	Previous correct right	121	LO032	20220905_123313
1585	0.603448275862069	Previous correct right	122	LO032	20220905_123313
1586	0.5948275862068966	Previous correct right	123	LO032	20220905_123313
1587	0.593103448275862	Previous correct right	124	LO032	20220905_123313
1588	0.6327586206896552	Previous correct right	125	LO032	20220905_123313
1589	0.5758620689655173	Previous correct right	126	LO032	20220905_123313
1590	0.6172413793103448	Previous correct right	127	LO032	20220905_123313
1591	0.603448275862069	Previous correct right	128	LO032	20220905_123313
1592	0.6379310344827587	Previous correct right	129	LO032	20220905_123313
1593	0.6241379310344828	Previous correct right	130	LO032	20220905_123313
1594	0.6086206896551725	Previous correct right	131	LO032	20220905_123313
1595	0.5896551724137931	Previous correct right	132	LO032	20220905_123313
1596	0.789622641509434	Previous correct left	0	LO032	20220907_150825
1597	0.7943396226415095	Previous correct left	1	LO032	20220907_150825
1598	0.7971698113207547	Previous correct left	2	LO032	20220907_150825
1599	0.7962264150943397	Previous correct left	3	LO032	20220907_150825
1600	0.7783018867924528	Previous correct left	4	LO032	20220907_150825
1601	0.8066037735849056	Previous correct left	5	LO032	20220907_150825
1602	0.7933962264150943	Previous correct left	6	LO032	20220907_150825
1603	0.7707547169811321	Previous correct left	7	LO032	20220907_150825
1604	0.7594339622641509	Previous correct left	8	LO032	20220907_150825
1605	0.730188679245283	Previous correct left	9	LO032	20220907_150825
1606	0.7462264150943396	Previous correct left	10	LO032	20220907_150825
1607	0.7481132075471698	Previous correct left	11	LO032	20220907_150825
1608	0.7235849056603774	Previous correct left	12	LO032	20220907_150825
1609	0.7320754716981132	Previous correct left	13	LO032	20220907_150825
1610	0.7566037735849057	Previous correct left	14	LO032	20220907_150825
1611	0.7367924528301887	Previous correct left	15	LO032	20220907_150825
1612	0.7075471698113207	Previous correct left	16	LO032	20220907_150825
1613	0.6641509433962264	Previous correct left	17	LO032	20220907_150825
1614	0.6424528301886793	Previous correct left	18	LO032	20220907_150825
1615	0.6452830188679245	Previous correct left	19	LO032	20220907_150825
1616	0.6650943396226415	Previous correct left	20	LO032	20220907_150825
1617	0.65	Previous correct left	21	LO032	20220907_150825
1618	0.629245283018868	Previous correct left	22	LO032	20220907_150825
1619	0.6160377358490566	Previous correct left	23	LO032	20220907_150825
1620	0.6084905660377359	Previous correct left	24	LO032	20220907_150825
1621	0.6235849056603774	Previous correct left	25	LO032	20220907_150825
1622	0.5943396226415094	Previous correct left	26	LO032	20220907_150825
1623	0.6424528301886793	Previous correct left	27	LO032	20220907_150825
1624	0.6047169811320755	Previous correct left	28	LO032	20220907_150825
1625	0.5811320754716981	Previous correct left	29	LO032	20220907_150825
1626	0.5405660377358491	Previous correct left	30	LO032	20220907_150825
1627	0.5773584905660377	Previous correct left	31	LO032	20220907_150825
1628	0.5764150943396227	Previous correct left	32	LO032	20220907_150825
1629	0.5915094339622642	Previous correct left	33	LO032	20220907_150825
1630	0.5386792452830189	Previous correct left	34	LO032	20220907_150825
1631	0.5226415094339623	Previous correct left	35	LO032	20220907_150825
1632	0.5226415094339623	Previous correct left	36	LO032	20220907_150825
1633	0.5377358490566038	Previous correct left	37	LO032	20220907_150825
1634	0.5386792452830189	Previous correct left	38	LO032	20220907_150825
1635	0.5075471698113208	Previous correct left	39	LO032	20220907_150825
1636	0.5349056603773585	Previous correct left	40	LO032	20220907_150825
1637	0.5632075471698114	Previous correct left	41	LO032	20220907_150825
1638	0.6160377358490566	Previous correct left	42	LO032	20220907_150825
1639	0.590566037735849	Previous correct left	43	LO032	20220907_150825
1640	0.5669811320754717	Previous correct left	44	LO032	20220907_150825
1641	0.5084905660377359	Previous correct left	45	LO032	20220907_150825
1642	0.529245283018868	Previous correct left	46	LO032	20220907_150825
1643	0.5264150943396226	Previous correct left	47	LO032	20220907_150825
1644	0.5037735849056604	Previous correct left	48	LO032	20220907_150825
1645	0.5075471698113208	Previous correct left	49	LO032	20220907_150825
1646	0.47830188679245284	Previous correct left	50	LO032	20220907_150825
1647	0.5103773584905661	Previous correct left	51	LO032	20220907_150825
1648	0.48962264150943396	Previous correct left	52	LO032	20220907_150825
1649	0.4820754716981132	Previous correct left	53	LO032	20220907_150825
1650	0.4990566037735849	Previous correct left	54	LO032	20220907_150825
1651	0.5226415094339623	Previous correct left	55	LO032	20220907_150825
1652	0.5632075471698114	Previous correct left	56	LO032	20220907_150825
1653	0.5528301886792453	Previous correct left	57	LO032	20220907_150825
1654	0.530188679245283	Previous correct left	58	LO032	20220907_150825
1655	0.4981132075471698	Previous correct left	59	LO032	20220907_150825
1656	0.5113207547169811	Previous correct left	60	LO032	20220907_150825
1657	0.4839622641509434	Previous correct left	61	LO032	20220907_150825
1658	0.5009433962264151	Previous correct left	62	LO032	20220907_150825
1659	0.47830188679245284	Previous correct left	63	LO032	20220907_150825
1660	0.4849056603773585	Previous correct left	64	LO032	20220907_150825
1661	0.4981132075471698	Previous correct left	65	LO032	20220907_150825
1662	0.5207547169811321	Previous correct left	66	LO032	20220907_150825
1663	0.5179245283018868	Previous correct left	67	LO032	20220907_150825
1664	0.5047169811320755	Previous correct left	68	LO032	20220907_150825
1665	0.4650943396226415	Previous correct left	69	LO032	20220907_150825
1666	0.47830188679245284	Previous correct left	70	LO032	20220907_150825
1667	0.5707547169811321	Previous correct left	71	LO032	20220907_150825
1668	0.5575471698113208	Previous correct left	72	LO032	20220907_150825
1669	0.5792452830188679	Previous correct left	73	LO032	20220907_150825
1670	0.590566037735849	Previous correct left	74	LO032	20220907_150825
1671	0.6018867924528302	Previous correct left	75	LO032	20220907_150825
1672	0.6113207547169811	Previous correct left	76	LO032	20220907_150825
1673	0.6339622641509434	Previous correct left	77	LO032	20220907_150825
1674	0.6226415094339622	Previous correct left	78	LO032	20220907_150825
1675	0.6169811320754717	Previous correct left	79	LO032	20220907_150825
1676	0.6009433962264151	Previous correct left	80	LO032	20220907_150825
1677	0.6066037735849057	Previous correct left	81	LO032	20220907_150825
1678	0.5764150943396227	Previous correct left	82	LO032	20220907_150825
1679	0.5981132075471698	Previous correct left	83	LO032	20220907_150825
1680	0.5924528301886792	Previous correct left	84	LO032	20220907_150825
1681	0.5509433962264151	Previous correct left	85	LO032	20220907_150825
1682	0.5160377358490567	Previous correct left	86	LO032	20220907_150825
1683	0.5679245283018868	Previous correct left	87	LO032	20220907_150825
1684	0.5660377358490566	Previous correct left	88	LO032	20220907_150825
1685	0.589622641509434	Previous correct left	89	LO032	20220907_150825
1686	0.5462264150943397	Previous correct left	90	LO032	20220907_150825
1687	0.5632075471698114	Previous correct left	91	LO032	20220907_150825
1688	0.5783018867924529	Previous correct left	92	LO032	20220907_150825
1689	0.5801886792452831	Previous correct left	93	LO032	20220907_150825
1690	0.5471698113207547	Previous correct left	94	LO032	20220907_150825
1691	0.5462264150943397	Previous correct left	95	LO032	20220907_150825
1692	0.5716981132075472	Previous correct left	96	LO032	20220907_150825
1693	0.5462264150943397	Previous correct left	97	LO032	20220907_150825
1694	0.5349056603773585	Previous correct left	98	LO032	20220907_150825
1695	0.5264150943396226	Previous correct left	99	LO032	20220907_150825
1696	0.590566037735849	Previous correct left	100	LO032	20220907_150825
1697	0.5349056603773585	Previous correct left	101	LO032	20220907_150825
1698	0.5962264150943396	Previous correct left	102	LO032	20220907_150825
1699	0.5537735849056604	Previous correct left	103	LO032	20220907_150825
1700	0.5462264150943397	Previous correct left	104	LO032	20220907_150825
1701	0.539622641509434	Previous correct left	105	LO032	20220907_150825
1702	0.5141509433962265	Previous correct left	106	LO032	20220907_150825
1703	0.5452830188679245	Previous correct left	107	LO032	20220907_150825
1704	0.5235849056603774	Previous correct left	108	LO032	20220907_150825
1705	0.4962264150943396	Previous correct left	109	LO032	20220907_150825
1706	0.5113207547169811	Previous correct left	110	LO032	20220907_150825
1707	0.530188679245283	Previous correct left	111	LO032	20220907_150825
1708	0.5254716981132076	Previous correct left	112	LO032	20220907_150825
1709	0.49056603773584906	Previous correct left	113	LO032	20220907_150825
1710	0.4660377358490566	Previous correct left	114	LO032	20220907_150825
1711	0.5264150943396226	Previous correct left	115	LO032	20220907_150825
1712	0.5245283018867924	Previous correct left	116	LO032	20220907_150825
1713	0.5113207547169811	Previous correct left	117	LO032	20220907_150825
1714	0.49433962264150944	Previous correct left	118	LO032	20220907_150825
1715	0.4358490566037736	Previous correct left	119	LO032	20220907_150825
1716	0.4547169811320755	Previous correct left	120	LO032	20220907_150825
1717	0.44150943396226416	Previous correct left	121	LO032	20220907_150825
1718	0.4858490566037736	Previous correct left	122	LO032	20220907_150825
1719	0.4509433962264151	Previous correct left	123	LO032	20220907_150825
1720	0.47735849056603774	Previous correct left	124	LO032	20220907_150825
1721	0.42924528301886794	Previous correct left	125	LO032	20220907_150825
1722	0.42641509433962266	Previous correct left	126	LO032	20220907_150825
1723	0.4650943396226415	Previous correct left	127	LO032	20220907_150825
1724	0.49150943396226415	Previous correct left	128	LO032	20220907_150825
1725	0.44622641509433963	Previous correct left	129	LO032	20220907_150825
1726	0.46226415094339623	Previous correct left	130	LO032	20220907_150825
1727	0.4688679245283019	Previous correct left	131	LO032	20220907_150825
1728	0.41320754716981134	Previous correct left	132	LO032	20220907_150825
1729	0.3009433962264151	Previous incorrect left	0	LO032	20220907_150825
1730	0.33962264150943394	Previous incorrect left	1	LO032	20220907_150825
1731	0.3330188679245283	Previous incorrect left	2	LO032	20220907_150825
1732	0.25660377358490566	Previous incorrect left	3	LO032	20220907_150825
1733	0.2349056603773585	Previous incorrect left	4	LO032	20220907_150825
1734	0.2990566037735849	Previous incorrect left	5	LO032	20220907_150825
1735	0.3320754716981132	Previous incorrect left	6	LO032	20220907_150825
1736	0.3594339622641509	Previous incorrect left	7	LO032	20220907_150825
1737	0.26132075471698113	Previous incorrect left	8	LO032	20220907_150825
1738	0.2632075471698113	Previous incorrect left	9	LO032	20220907_150825
1739	0.32547169811320753	Previous incorrect left	10	LO032	20220907_150825
1740	0.2820754716981132	Previous incorrect left	11	LO032	20220907_150825
1741	0.35	Previous incorrect left	12	LO032	20220907_150825
1742	0.21132075471698114	Previous incorrect left	13	LO032	20220907_150825
1743	0.27735849056603773	Previous incorrect left	14	LO032	20220907_150825
1744	0.3273584905660377	Previous incorrect left	15	LO032	20220907_150825
1745	0.37075471698113205	Previous incorrect left	16	LO032	20220907_150825
1746	0.3018867924528302	Previous incorrect left	17	LO032	20220907_150825
1747	0.3443396226415094	Previous incorrect left	18	LO032	20220907_150825
1748	0.37075471698113205	Previous incorrect left	19	LO032	20220907_150825
1749	0.3490566037735849	Previous incorrect left	20	LO032	20220907_150825
1750	0.30943396226415093	Previous incorrect left	21	LO032	20220907_150825
1751	0.3009433962264151	Previous incorrect left	22	LO032	20220907_150825
1752	0.310377358490566	Previous incorrect left	23	LO032	20220907_150825
1753	0.30283018867924527	Previous incorrect left	24	LO032	20220907_150825
1754	0.32075471698113206	Previous incorrect left	25	LO032	20220907_150825
1755	0.36886792452830186	Previous incorrect left	26	LO032	20220907_150825
1756	0.3594339622641509	Previous incorrect left	27	LO032	20220907_150825
1757	0.35471698113207545	Previous incorrect left	28	LO032	20220907_150825
1758	0.3632075471698113	Previous incorrect left	29	LO032	20220907_150825
1759	0.3886792452830189	Previous incorrect left	30	LO032	20220907_150825
1760	0.32169811320754715	Previous incorrect left	31	LO032	20220907_150825
1761	0.29339622641509433	Previous incorrect left	32	LO032	20220907_150825
1762	0.3169811320754717	Previous incorrect left	33	LO032	20220907_150825
1763	0.30849056603773584	Previous incorrect left	34	LO032	20220907_150825
1764	0.3179245283018868	Previous incorrect left	35	LO032	20220907_150825
1765	0.36792452830188677	Previous incorrect left	36	LO032	20220907_150825
1766	0.4	Previous incorrect left	37	LO032	20220907_150825
1767	0.35283018867924526	Previous incorrect left	38	LO032	20220907_150825
1768	0.29150943396226414	Previous incorrect left	39	LO032	20220907_150825
1769	0.30283018867924527	Previous incorrect left	40	LO032	20220907_150825
1770	0.280188679245283	Previous incorrect left	41	LO032	20220907_150825
1771	0.3283018867924528	Previous incorrect left	42	LO032	20220907_150825
1772	0.35754716981132073	Previous incorrect left	43	LO032	20220907_150825
1773	0.3283018867924528	Previous incorrect left	44	LO032	20220907_150825
1774	0.2622641509433962	Previous incorrect left	45	LO032	20220907_150825
1775	0.29150943396226414	Previous incorrect left	46	LO032	20220907_150825
1776	0.269811320754717	Previous incorrect left	47	LO032	20220907_150825
1777	0.2943396226415094	Previous incorrect left	48	LO032	20220907_150825
1778	0.33962264150943394	Previous incorrect left	49	LO032	20220907_150825
1779	0.4047169811320755	Previous incorrect left	50	LO032	20220907_150825
1780	0.3915094339622642	Previous incorrect left	51	LO032	20220907_150825
1781	0.35283018867924526	Previous incorrect left	52	LO032	20220907_150825
1782	0.3292452830188679	Previous incorrect left	53	LO032	20220907_150825
1783	0.3311320754716981	Previous incorrect left	54	LO032	20220907_150825
1784	0.3481132075471698	Previous incorrect left	55	LO032	20220907_150825
1785	0.3584905660377358	Previous incorrect left	56	LO032	20220907_150825
1786	0.3132075471698113	Previous incorrect left	57	LO032	20220907_150825
1787	0.25566037735849056	Previous incorrect left	58	LO032	20220907_150825
1788	0.2537735849056604	Previous incorrect left	59	LO032	20220907_150825
1789	0.24245283018867925	Previous incorrect left	60	LO032	20220907_150825
1790	0.2660377358490566	Previous incorrect left	61	LO032	20220907_150825
1791	0.30849056603773584	Previous incorrect left	62	LO032	20220907_150825
1792	0.37169811320754714	Previous incorrect left	63	LO032	20220907_150825
1793	0.32075471698113206	Previous incorrect left	64	LO032	20220907_150825
1794	0.2641509433962264	Previous incorrect left	65	LO032	20220907_150825
1795	0.30566037735849055	Previous incorrect left	66	LO032	20220907_150825
1796	0.24433962264150944	Previous incorrect left	67	LO032	20220907_150825
1797	0.280188679245283	Previous incorrect left	68	LO032	20220907_150825
1798	0.3292452830188679	Previous incorrect left	69	LO032	20220907_150825
1799	0.2792452830188679	Previous incorrect left	70	LO032	20220907_150825
1800	0.23018867924528302	Previous incorrect left	71	LO032	20220907_150825
1801	0.16981132075471697	Previous incorrect left	72	LO032	20220907_150825
1802	0.1471698113207547	Previous incorrect left	73	LO032	20220907_150825
1803	0.16037735849056603	Previous incorrect left	74	LO032	20220907_150825
1804	0.15754716981132075	Previous incorrect left	75	LO032	20220907_150825
1805	0.1811320754716981	Previous incorrect left	76	LO032	20220907_150825
1806	0.19905660377358492	Previous incorrect left	77	LO032	20220907_150825
1807	0.2509433962264151	Previous incorrect left	78	LO032	20220907_150825
1808	0.2320754716981132	Previous incorrect left	79	LO032	20220907_150825
1809	0.17641509433962263	Previous incorrect left	80	LO032	20220907_150825
1810	0.1830188679245283	Previous incorrect left	81	LO032	20220907_150825
1811	0.21415094339622642	Previous incorrect left	82	LO032	20220907_150825
1812	0.25566037735849056	Previous incorrect left	83	LO032	20220907_150825
1813	0.27452830188679245	Previous incorrect left	84	LO032	20220907_150825
1814	0.27075471698113207	Previous incorrect left	85	LO032	20220907_150825
1815	0.23962264150943396	Previous incorrect left	86	LO032	20220907_150825
1816	0.1811320754716981	Previous incorrect left	87	LO032	20220907_150825
1817	0.22075471698113208	Previous incorrect left	88	LO032	20220907_150825
1818	0.20471698113207548	Previous incorrect left	89	LO032	20220907_150825
1819	0.19056603773584907	Previous incorrect left	90	LO032	20220907_150825
1820	0.15566037735849056	Previous incorrect left	91	LO032	20220907_150825
1821	0.1669811320754717	Previous incorrect left	92	LO032	20220907_150825
1822	0.15660377358490565	Previous incorrect left	93	LO032	20220907_150825
1823	0.2037735849056604	Previous incorrect left	94	LO032	20220907_150825
1824	0.21415094339622642	Previous incorrect left	95	LO032	20220907_150825
1825	0.19905660377358492	Previous incorrect left	96	LO032	20220907_150825
1826	0.18679245283018867	Previous incorrect left	97	LO032	20220907_150825
1827	0.17075471698113207	Previous incorrect left	98	LO032	20220907_150825
1828	0.17830188679245282	Previous incorrect left	99	LO032	20220907_150825
1829	0.1669811320754717	Previous incorrect left	100	LO032	20220907_150825
1830	0.21415094339622642	Previous incorrect left	101	LO032	20220907_150825
1831	0.2339622641509434	Previous incorrect left	102	LO032	20220907_150825
1832	0.27547169811320754	Previous incorrect left	103	LO032	20220907_150825
1833	0.25849056603773585	Previous incorrect left	104	LO032	20220907_150825
1834	0.21226415094339623	Previous incorrect left	105	LO032	20220907_150825
1835	0.20849056603773586	Previous incorrect left	106	LO032	20220907_150825
1836	0.21226415094339623	Previous incorrect left	107	LO032	20220907_150825
1837	0.26037735849056604	Previous incorrect left	108	LO032	20220907_150825
1838	0.22452830188679246	Previous incorrect left	109	LO032	20220907_150825
1839	0.2179245283018868	Previous incorrect left	110	LO032	20220907_150825
1840	0.22075471698113208	Previous incorrect left	111	LO032	20220907_150825
1841	0.24245283018867925	Previous incorrect left	112	LO032	20220907_150825
1842	0.18396226415094338	Previous incorrect left	113	LO032	20220907_150825
1843	0.17641509433962263	Previous incorrect left	114	LO032	20220907_150825
1844	0.1509433962264151	Previous incorrect left	115	LO032	20220907_150825
1845	0.14528301886792452	Previous incorrect left	116	LO032	20220907_150825
1846	0.19622641509433963	Previous incorrect left	117	LO032	20220907_150825
1847	0.2622641509433962	Previous incorrect left	118	LO032	20220907_150825
1848	0.24056603773584906	Previous incorrect left	119	LO032	20220907_150825
1849	0.20471698113207548	Previous incorrect left	120	LO032	20220907_150825
1850	0.25566037735849056	Previous incorrect left	121	LO032	20220907_150825
1851	0.20566037735849058	Previous incorrect left	122	LO032	20220907_150825
1852	0.19056603773584907	Previous incorrect left	123	LO032	20220907_150825
1853	0.19150943396226416	Previous incorrect left	124	LO032	20220907_150825
1854	0.20566037735849058	Previous incorrect left	125	LO032	20220907_150825
1855	0.2169811320754717	Previous incorrect left	126	LO032	20220907_150825
1856	0.15849056603773584	Previous incorrect left	127	LO032	20220907_150825
1857	0.17264150943396225	Previous incorrect left	128	LO032	20220907_150825
1858	0.19339622641509435	Previous incorrect left	129	LO032	20220907_150825
1859	0.20849056603773586	Previous incorrect left	130	LO032	20220907_150825
1860	0.21320754716981133	Previous incorrect left	131	LO032	20220907_150825
1861	0.2679245283018868	Previous incorrect left	132	LO032	20220907_150825
1862	0.5556603773584906	Previous incorrect right	0	LO032	20220907_150825
1863	0.5235849056603774	Previous incorrect right	1	LO032	20220907_150825
1864	0.5273584905660378	Previous incorrect right	2	LO032	20220907_150825
1865	0.5009433962264151	Previous incorrect right	3	LO032	20220907_150825
1866	0.4839622641509434	Previous incorrect right	4	LO032	20220907_150825
1867	0.5047169811320755	Previous incorrect right	5	LO032	20220907_150825
1868	0.5066037735849057	Previous incorrect right	6	LO032	20220907_150825
1869	0.4858490566037736	Previous incorrect right	7	LO032	20220907_150825
1870	0.46132075471698114	Previous incorrect right	8	LO032	20220907_150825
1871	0.46132075471698114	Previous incorrect right	9	LO032	20220907_150825
1872	0.469811320754717	Previous incorrect right	10	LO032	20220907_150825
1873	0.4518867924528302	Previous incorrect right	11	LO032	20220907_150825
1874	0.45	Previous incorrect right	12	LO032	20220907_150825
1875	0.46037735849056605	Previous incorrect right	13	LO032	20220907_150825
1876	0.5094339622641509	Previous incorrect right	14	LO032	20220907_150825
1877	0.47830188679245284	Previous incorrect right	15	LO032	20220907_150825
1878	0.44245283018867926	Previous incorrect right	16	LO032	20220907_150825
1879	0.38301886792452833	Previous incorrect right	17	LO032	20220907_150825
1880	0.37830188679245286	Previous incorrect right	18	LO032	20220907_150825
1881	0.44150943396226416	Previous incorrect right	19	LO032	20220907_150825
1882	0.4179245283018868	Previous incorrect right	20	LO032	20220907_150825
1883	0.4235849056603774	Previous incorrect right	21	LO032	20220907_150825
1884	0.4037735849056604	Previous incorrect right	22	LO032	20220907_150825
1885	0.40849056603773587	Previous incorrect right	23	LO032	20220907_150825
1886	0.30943396226415093	Previous incorrect right	24	LO032	20220907_150825
1887	0.27735849056603773	Previous incorrect right	25	LO032	20220907_150825
1888	0.30660377358490565	Previous incorrect right	26	LO032	20220907_150825
1889	0.3584905660377358	Previous incorrect right	27	LO032	20220907_150825
1890	0.38207547169811323	Previous incorrect right	28	LO032	20220907_150825
1891	0.36886792452830186	Previous incorrect right	29	LO032	20220907_150825
1892	0.3471698113207547	Previous incorrect right	30	LO032	20220907_150825
1893	0.35566037735849054	Previous incorrect right	31	LO032	20220907_150825
1894	0.37641509433962267	Previous incorrect right	32	LO032	20220907_150825
1895	0.3905660377358491	Previous incorrect right	33	LO032	20220907_150825
1896	0.3594339622641509	Previous incorrect right	34	LO032	20220907_150825
1897	0.35566037735849054	Previous incorrect right	35	LO032	20220907_150825
1898	0.36698113207547167	Previous incorrect right	36	LO032	20220907_150825
1899	0.3905660377358491	Previous incorrect right	37	LO032	20220907_150825
1900	0.3490566037735849	Previous incorrect right	38	LO032	20220907_150825
1901	0.3471698113207547	Previous incorrect right	39	LO032	20220907_150825
1902	0.3292452830188679	Previous incorrect right	40	LO032	20220907_150825
1903	0.3122641509433962	Previous incorrect right	41	LO032	20220907_150825
1904	0.3339622641509434	Previous incorrect right	42	LO032	20220907_150825
1905	0.3311320754716981	Previous incorrect right	43	LO032	20220907_150825
1906	0.28773584905660377	Previous incorrect right	44	LO032	20220907_150825
1907	0.2330188679245283	Previous incorrect right	45	LO032	20220907_150825
1908	0.20754716981132076	Previous incorrect right	46	LO032	20220907_150825
1909	0.24622641509433962	Previous incorrect right	47	LO032	20220907_150825
1910	0.2509433962264151	Previous incorrect right	48	LO032	20220907_150825
1911	0.2518867924528302	Previous incorrect right	49	LO032	20220907_150825
1912	0.2792452830188679	Previous incorrect right	50	LO032	20220907_150825
1913	0.3754716981132076	Previous incorrect right	51	LO032	20220907_150825
1914	0.3443396226415094	Previous incorrect right	52	LO032	20220907_150825
1915	0.30283018867924527	Previous incorrect right	53	LO032	20220907_150825
1916	0.2830188679245283	Previous incorrect right	54	LO032	20220907_150825
1917	0.28679245283018867	Previous incorrect right	55	LO032	20220907_150825
1918	0.3273584905660377	Previous incorrect right	56	LO032	20220907_150825
1919	0.33773584905660375	Previous incorrect right	57	LO032	20220907_150825
1920	0.269811320754717	Previous incorrect right	58	LO032	20220907_150825
1921	0.280188679245283	Previous incorrect right	59	LO032	20220907_150825
1922	0.2849056603773585	Previous incorrect right	60	LO032	20220907_150825
1923	0.28773584905660377	Previous incorrect right	61	LO032	20220907_150825
1924	0.2830188679245283	Previous incorrect right	62	LO032	20220907_150825
1925	0.27641509433962264	Previous incorrect right	63	LO032	20220907_150825
1926	0.25849056603773585	Previous incorrect right	64	LO032	20220907_150825
1927	0.27358490566037735	Previous incorrect right	65	LO032	20220907_150825
1928	0.27547169811320754	Previous incorrect right	66	LO032	20220907_150825
1929	0.2537735849056604	Previous incorrect right	67	LO032	20220907_150825
1930	0.27264150943396226	Previous incorrect right	68	LO032	20220907_150825
1931	0.27547169811320754	Previous incorrect right	69	LO032	20220907_150825
1932	0.23867924528301887	Previous incorrect right	70	LO032	20220907_150825
1933	0.21320754716981133	Previous incorrect right	71	LO032	20220907_150825
1934	0.17641509433962263	Previous incorrect right	72	LO032	20220907_150825
1935	0.17735849056603772	Previous incorrect right	73	LO032	20220907_150825
1936	0.2018867924528302	Previous incorrect right	74	LO032	20220907_150825
1937	0.21415094339622642	Previous incorrect right	75	LO032	20220907_150825
1938	0.2028301886792453	Previous incorrect right	76	LO032	20220907_150825
1939	0.2169811320754717	Previous incorrect right	77	LO032	20220907_150825
1940	0.2641509433962264	Previous incorrect right	78	LO032	20220907_150825
1941	0.269811320754717	Previous incorrect right	79	LO032	20220907_150825
1942	0.20849056603773586	Previous incorrect right	80	LO032	20220907_150825
1943	0.19339622641509435	Previous incorrect right	81	LO032	20220907_150825
1944	0.27264150943396226	Previous incorrect right	82	LO032	20220907_150825
1945	0.32169811320754715	Previous incorrect right	83	LO032	20220907_150825
1946	0.33584905660377357	Previous incorrect right	84	LO032	20220907_150825
1947	0.3122641509433962	Previous incorrect right	85	LO032	20220907_150825
1948	0.2650943396226415	Previous incorrect right	86	LO032	20220907_150825
1949	0.28773584905660377	Previous incorrect right	87	LO032	20220907_150825
1950	0.2820754716981132	Previous incorrect right	88	LO032	20220907_150825
1951	0.25849056603773585	Previous incorrect right	89	LO032	20220907_150825
1952	0.27358490566037735	Previous incorrect right	90	LO032	20220907_150825
1953	0.1877358490566038	Previous incorrect right	91	LO032	20220907_150825
1954	0.21320754716981133	Previous incorrect right	92	LO032	20220907_150825
1955	0.24056603773584906	Previous incorrect right	93	LO032	20220907_150825
1956	0.2188679245283019	Previous incorrect right	94	LO032	20220907_150825
1957	0.2349056603773585	Previous incorrect right	95	LO032	20220907_150825
1958	0.23962264150943396	Previous incorrect right	96	LO032	20220907_150825
1959	0.2783018867924528	Previous incorrect right	97	LO032	20220907_150825
1960	0.25660377358490566	Previous incorrect right	98	LO032	20220907_150825
1961	0.23113207547169812	Previous incorrect right	99	LO032	20220907_150825
1962	0.1877358490566038	Previous incorrect right	100	LO032	20220907_150825
1963	0.27169811320754716	Previous incorrect right	101	LO032	20220907_150825
1964	0.30754716981132074	Previous incorrect right	102	LO032	20220907_150825
1965	0.3462264150943396	Previous incorrect right	103	LO032	20220907_150825
1966	0.3150943396226415	Previous incorrect right	104	LO032	20220907_150825
1967	0.2792452830188679	Previous incorrect right	105	LO032	20220907_150825
1968	0.23773584905660378	Previous incorrect right	106	LO032	20220907_150825
1969	0.2330188679245283	Previous incorrect right	107	LO032	20220907_150825
1970	0.30660377358490565	Previous incorrect right	108	LO032	20220907_150825
1971	0.310377358490566	Previous incorrect right	109	LO032	20220907_150825
1972	0.32358490566037734	Previous incorrect right	110	LO032	20220907_150825
1973	0.30660377358490565	Previous incorrect right	111	LO032	20220907_150825
1974	0.32547169811320753	Previous incorrect right	112	LO032	20220907_150825
1975	0.27452830188679245	Previous incorrect right	113	LO032	20220907_150825
1976	0.21320754716981133	Previous incorrect right	114	LO032	20220907_150825
1977	0.1792452830188679	Previous incorrect right	115	LO032	20220907_150825
1978	0.2179245283018868	Previous incorrect right	116	LO032	20220907_150825
1979	0.3132075471698113	Previous incorrect right	117	LO032	20220907_150825
1980	0.3	Previous incorrect right	118	LO032	20220907_150825
1981	0.2839622641509434	Previous incorrect right	119	LO032	20220907_150825
1982	0.30943396226415093	Previous incorrect right	120	LO032	20220907_150825
1983	0.32169811320754715	Previous incorrect right	121	LO032	20220907_150825
1984	0.3481132075471698	Previous incorrect right	122	LO032	20220907_150825
1985	0.3264150943396226	Previous incorrect right	123	LO032	20220907_150825
1986	0.24622641509433962	Previous incorrect right	124	LO032	20220907_150825
1987	0.2632075471698113	Previous incorrect right	125	LO032	20220907_150825
1988	0.28962264150943395	Previous incorrect right	126	LO032	20220907_150825
1989	0.27452830188679245	Previous incorrect right	127	LO032	20220907_150825
1990	0.2537735849056604	Previous incorrect right	128	LO032	20220907_150825
1991	0.22735849056603774	Previous incorrect right	129	LO032	20220907_150825
1992	0.219811320754717	Previous incorrect right	130	LO032	20220907_150825
1993	0.2169811320754717	Previous incorrect right	131	LO032	20220907_150825
1994	0.2839622641509434	Previous incorrect right	132	LO032	20220907_150825
1995	0.8292452830188679	Previous correct right	0	LO032	20220907_150825
1996	0.8330188679245283	Previous correct right	1	LO032	20220907_150825
1997	0.85	Previous correct right	2	LO032	20220907_150825
1998	0.8339622641509434	Previous correct right	3	LO032	20220907_150825
[truncated: 9,173 more rows]
