# Supplementary material for: Anterior cingulate neurons combine outcome monitoring of past decisions with ongoing movement signals
Source: Nat Commun. 2026 Mar 24;17:4354. doi: 10.1038/s41467-026-70639-1 (PMC13171896; doi:10.1038/s41467-026-70639-1)
Supplement: Supplementary file 5 — Source data [file 41467_2026_70639_MOESM5_ESM.zip › Supplementary_statistics_source_data_files/Fig2G_class_wise_decoding_accuracy.csv]

	accuracy	time	history_context	subject	session
0	0.5397727272727273	0	Previous correct left	LO028	20220616_145438
1	0.5147727272727273	1	Previous correct left	LO028	20220616_145438
2	0.4556818181818182	2	Previous correct left	LO028	20220616_145438
3	0.5556818181818182	3	Previous correct left	LO028	20220616_145438
4	0.6193181818181818	4	Previous correct left	LO028	20220616_145438
5	0.696590909090909	5	Previous correct left	LO028	20220616_145438
6	0.7181818181818181	6	Previous correct left	LO028	20220616_145438
7	0.775	7	Previous correct left	LO028	20220616_145438
8	0.8295454545454546	8	Previous correct left	LO028	20220616_145438
9	0.875	9	Previous correct left	LO028	20220616_145438
10	0.9409090909090909	10	Previous correct left	LO028	20220616_145438
11	0.9772727272727273	11	Previous correct left	LO028	20220616_145438
12	0.9670454545454545	12	Previous correct left	LO028	20220616_145438
13	0.9795454545454545	13	Previous correct left	LO028	20220616_145438
14	0.9954545454545455	14	Previous correct left	LO028	20220616_145438
15	1.0	15	Previous correct left	LO028	20220616_145438
16	0.9886363636363636	16	Previous correct left	LO028	20220616_145438
17	0.9829545454545454	17	Previous correct left	LO028	20220616_145438
18	0.990909090909091	18	Previous correct left	LO028	20220616_145438
19	0.9897727272727272	19	Previous correct left	LO028	20220616_145438
20	0.9840909090909091	20	Previous correct left	LO028	20220616_145438
21	0.9727272727272728	21	Previous correct left	LO028	20220616_145438
22	0.9784090909090909	22	Previous correct left	LO028	20220616_145438
23	0.9659090909090909	23	Previous correct left	LO028	20220616_145438
24	0.9488636363636364	24	Previous correct left	LO028	20220616_145438
25	0.9806818181818182	25	Previous correct left	LO028	20220616_145438
26	0.9863636363636363	26	Previous correct left	LO028	20220616_145438
27	0.9943181818181818	27	Previous correct left	LO028	20220616_145438
28	0.9806818181818182	28	Previous correct left	LO028	20220616_145438
29	0.9738636363636364	29	Previous correct left	LO028	20220616_145438
30	0.9863636363636363	30	Previous correct left	LO028	20220616_145438
31	0.95	31	Previous correct left	LO028	20220616_145438
32	0.9477272727272728	32	Previous correct left	LO028	20220616_145438
33	0.9590909090909091	33	Previous correct left	LO028	20220616_145438
34	0.9568181818181818	34	Previous correct left	LO028	20220616_145438
35	0.9772727272727273	35	Previous correct left	LO028	20220616_145438
36	0.9852272727272727	36	Previous correct left	LO028	20220616_145438
37	0.9886363636363636	37	Previous correct left	LO028	20220616_145438
38	0.9602272727272727	38	Previous correct left	LO028	20220616_145438
39	0.9522727272727273	39	Previous correct left	LO028	20220616_145438
40	0.9579545454545455	40	Previous correct left	LO028	20220616_145438
41	0.9590909090909091	41	Previous correct left	LO028	20220616_145438
42	0.9784090909090909	42	Previous correct left	LO028	20220616_145438
43	0.9704545454545455	43	Previous correct left	LO028	20220616_145438
44	0.9784090909090909	44	Previous correct left	LO028	20220616_145438
45	0.9875	45	Previous correct left	LO028	20220616_145438
46	0.9715909090909091	46	Previous correct left	LO028	20220616_145438
47	0.9738636363636364	47	Previous correct left	LO028	20220616_145438
48	0.975	48	Previous correct left	LO028	20220616_145438
49	0.9715909090909091	49	Previous correct left	LO028	20220616_145438
50	0.9806818181818182	50	Previous correct left	LO028	20220616_145438
51	0.9761363636363637	51	Previous correct left	LO028	20220616_145438
52	0.9818181818181818	52	Previous correct left	LO028	20220616_145438
53	0.9920454545454546	53	Previous correct left	LO028	20220616_145438
54	0.9829545454545454	54	Previous correct left	LO028	20220616_145438
55	0.9829545454545454	55	Previous correct left	LO028	20220616_145438
56	0.975	56	Previous correct left	LO028	20220616_145438
57	0.9727272727272728	57	Previous correct left	LO028	20220616_145438
58	0.9886363636363636	58	Previous correct left	LO028	20220616_145438
59	0.9875	59	Previous correct left	LO028	20220616_145438
60	0.9852272727272727	60	Previous correct left	LO028	20220616_145438
61	0.9875	61	Previous correct left	LO028	20220616_145438
62	1.0	62	Previous correct left	LO028	20220616_145438
63	0.9977272727272727	63	Previous correct left	LO028	20220616_145438
64	0.9988636363636364	64	Previous correct left	LO028	20220616_145438
65	0.9943181818181818	65	Previous correct left	LO028	20220616_145438
66	0.9897727272727272	66	Previous correct left	LO028	20220616_145438
67	0.9738636363636364	67	Previous correct left	LO028	20220616_145438
68	0.9704545454545455	68	Previous correct left	LO028	20220616_145438
69	0.9704545454545455	69	Previous correct left	LO028	20220616_145438
70	0.9556818181818182	70	Previous correct left	LO028	20220616_145438
71	0.8761363636363636	71	Previous correct left	LO028	20220616_145438
72	0.8715909090909091	72	Previous correct left	LO028	20220616_145438
73	0.8454545454545455	73	Previous correct left	LO028	20220616_145438
74	0.8443181818181819	74	Previous correct left	LO028	20220616_145438
75	0.865909090909091	75	Previous correct left	LO028	20220616_145438
76	0.8602272727272727	76	Previous correct left	LO028	20220616_145438
77	0.8443181818181819	77	Previous correct left	LO028	20220616_145438
78	0.8409090909090909	78	Previous correct left	LO028	20220616_145438
79	0.8477272727272728	79	Previous correct left	LO028	20220616_145438
80	0.8068181818181818	80	Previous correct left	LO028	20220616_145438
81	0.8079545454545455	81	Previous correct left	LO028	20220616_145438
82	0.8261363636363637	82	Previous correct left	LO028	20220616_145438
83	0.8113636363636364	83	Previous correct left	LO028	20220616_145438
84	0.821590909090909	84	Previous correct left	LO028	20220616_145438
85	0.7988636363636363	85	Previous correct left	LO028	20220616_145438
86	0.8431818181818181	86	Previous correct left	LO028	20220616_145438
87	0.8488636363636364	87	Previous correct left	LO028	20220616_145438
88	0.8363636363636363	88	Previous correct left	LO028	20220616_145438
89	0.8238636363636364	89	Previous correct left	LO028	20220616_145438
90	0.8352272727272727	90	Previous correct left	LO028	20220616_145438
91	0.8420454545454545	91	Previous correct left	LO028	20220616_145438
92	0.8295454545454546	92	Previous correct left	LO028	20220616_145438
93	0.8511363636363637	93	Previous correct left	LO028	20220616_145438
94	0.8409090909090909	94	Previous correct left	LO028	20220616_145438
95	0.8363636363636363	95	Previous correct left	LO028	20220616_145438
96	0.821590909090909	96	Previous correct left	LO028	20220616_145438
97	0.85	97	Previous correct left	LO028	20220616_145438
98	0.8170454545454545	98	Previous correct left	LO028	20220616_145438
99	0.8079545454545455	99	Previous correct left	LO028	20220616_145438
100	0.7965909090909091	100	Previous correct left	LO028	20220616_145438
101	0.8068181818181818	101	Previous correct left	LO028	20220616_145438
102	0.8295454545454546	102	Previous correct left	LO028	20220616_145438
103	0.8238636363636364	103	Previous correct left	LO028	20220616_145438
104	0.8147727272727273	104	Previous correct left	LO028	20220616_145438
105	0.8238636363636364	105	Previous correct left	LO028	20220616_145438
106	0.7886363636363637	106	Previous correct left	LO028	20220616_145438
107	0.7465909090909091	107	Previous correct left	LO028	20220616_145438
108	0.7522727272727273	108	Previous correct left	LO028	20220616_145438
109	0.7840909090909091	109	Previous correct left	LO028	20220616_145438
110	0.7704545454545455	110	Previous correct left	LO028	20220616_145438
111	0.7556818181818182	111	Previous correct left	LO028	20220616_145438
112	0.8011363636363636	112	Previous correct left	LO028	20220616_145438
113	0.8272727272727273	113	Previous correct left	LO028	20220616_145438
114	0.8159090909090909	114	Previous correct left	LO028	20220616_145438
115	0.7886363636363637	115	Previous correct left	LO028	20220616_145438
116	0.7840909090909091	116	Previous correct left	LO028	20220616_145438
117	0.7897727272727273	117	Previous correct left	LO028	20220616_145438
118	0.803409090909091	118	Previous correct left	LO028	20220616_145438
119	0.7943181818181818	119	Previous correct left	LO028	20220616_145438
120	0.7534090909090909	120	Previous correct left	LO028	20220616_145438
121	0.7556818181818182	121	Previous correct left	LO028	20220616_145438
122	0.775	122	Previous correct left	LO028	20220616_145438
123	0.8147727272727273	123	Previous correct left	LO028	20220616_145438
124	0.7886363636363637	124	Previous correct left	LO028	20220616_145438
125	0.7829545454545455	125	Previous correct left	LO028	20220616_145438
126	0.7704545454545455	126	Previous correct left	LO028	20220616_145438
127	0.7397727272727272	127	Previous correct left	LO028	20220616_145438
128	0.6852272727272727	128	Previous correct left	LO028	20220616_145438
129	0.6431818181818182	129	Previous correct left	LO028	20220616_145438
130	0.7159090909090909	130	Previous correct left	LO028	20220616_145438
131	0.7193181818181819	131	Previous correct left	LO028	20220616_145438
132	0.7056818181818182	132	Previous correct left	LO028	20220616_145438
133	0.6454545454545455	0	Previous incorrect left	LO028	20220616_145438
134	0.65	1	Previous incorrect left	LO028	20220616_145438
135	0.5863636363636363	2	Previous incorrect left	LO028	20220616_145438
136	0.696590909090909	3	Previous incorrect left	LO028	20220616_145438
137	0.7454545454545455	4	Previous incorrect left	LO028	20220616_145438
138	0.8306818181818182	5	Previous incorrect left	LO028	20220616_145438
139	0.8784090909090909	6	Previous incorrect left	LO028	20220616_145438
140	0.8954545454545455	7	Previous incorrect left	LO028	20220616_145438
141	0.9204545454545454	8	Previous incorrect left	LO028	20220616_145438
142	0.9352272727272727	9	Previous incorrect left	LO028	20220616_145438
143	0.9727272727272728	10	Previous incorrect left	LO028	20220616_145438
144	0.9715909090909091	11	Previous incorrect left	LO028	20220616_145438
145	0.9590909090909091	12	Previous incorrect left	LO028	20220616_145438
146	0.9625	13	Previous incorrect left	LO028	20220616_145438
147	0.9659090909090909	14	Previous incorrect left	LO028	20220616_145438
148	0.9556818181818182	15	Previous incorrect left	LO028	20220616_145438
149	0.9386363636363636	16	Previous incorrect left	LO028	20220616_145438
150	0.9454545454545454	17	Previous incorrect left	LO028	20220616_145438
151	0.9363636363636364	18	Previous incorrect left	LO028	20220616_145438
152	0.946590909090909	19	Previous incorrect left	LO028	20220616_145438
153	0.9193181818181818	20	Previous incorrect left	LO028	20220616_145438
154	0.9431818181818182	21	Previous incorrect left	LO028	20220616_145438
155	0.9568181818181818	22	Previous incorrect left	LO028	20220616_145438
156	0.9363636363636364	23	Previous incorrect left	LO028	20220616_145438
157	0.9375	24	Previous incorrect left	LO028	20220616_145438
158	0.9147727272727273	25	Previous incorrect left	LO028	20220616_145438
159	0.9159090909090909	26	Previous incorrect left	LO028	20220616_145438
160	0.9363636363636364	27	Previous incorrect left	LO028	20220616_145438
161	0.9397727272727273	28	Previous incorrect left	LO028	20220616_145438
162	0.9488636363636364	29	Previous incorrect left	LO028	20220616_145438
163	0.9340909090909091	30	Previous incorrect left	LO028	20220616_145438
164	0.9681818181818181	31	Previous incorrect left	LO028	20220616_145438
165	0.95	32	Previous incorrect left	LO028	20220616_145438
166	0.9375	33	Previous incorrect left	LO028	20220616_145438
167	0.9318181818181818	34	Previous incorrect left	LO028	20220616_145438
168	0.9386363636363636	35	Previous incorrect left	LO028	20220616_145438
169	0.9556818181818182	36	Previous incorrect left	LO028	20220616_145438
170	0.9545454545454546	37	Previous incorrect left	LO028	20220616_145438
171	0.9420454545454545	38	Previous incorrect left	LO028	20220616_145438
172	0.9556818181818182	39	Previous incorrect left	LO028	20220616_145438
173	0.9579545454545455	40	Previous incorrect left	LO028	20220616_145438
174	0.95	41	Previous incorrect left	LO028	20220616_145438
175	0.9488636363636364	42	Previous incorrect left	LO028	20220616_145438
176	0.9375	43	Previous incorrect left	LO028	20220616_145438
177	0.8988636363636363	44	Previous incorrect left	LO028	20220616_145438
178	0.925	45	Previous incorrect left	LO028	20220616_145438
179	0.925	46	Previous incorrect left	LO028	20220616_145438
180	0.9215909090909091	47	Previous incorrect left	LO028	20220616_145438
181	0.9090909090909091	48	Previous incorrect left	LO028	20220616_145438
182	0.8988636363636363	49	Previous incorrect left	LO028	20220616_145438
183	0.9045454545454545	50	Previous incorrect left	LO028	20220616_145438
184	0.8909090909090909	51	Previous incorrect left	LO028	20220616_145438
185	0.8920454545454546	52	Previous incorrect left	LO028	20220616_145438
186	0.8647727272727272	53	Previous incorrect left	LO028	20220616_145438
187	0.9	54	Previous incorrect left	LO028	20220616_145438
188	0.9090909090909091	55	Previous incorrect left	LO028	20220616_145438
189	0.8784090909090909	56	Previous incorrect left	LO028	20220616_145438
190	0.8806818181818182	57	Previous incorrect left	LO028	20220616_145438
191	0.9204545454545454	58	Previous incorrect left	LO028	20220616_145438
192	0.8988636363636363	59	Previous incorrect left	LO028	20220616_145438
193	0.8829545454545454	60	Previous incorrect left	LO028	20220616_145438
194	0.8647727272727272	61	Previous incorrect left	LO028	20220616_145438
195	0.8920454545454546	62	Previous incorrect left	LO028	20220616_145438
196	0.9045454545454545	63	Previous incorrect left	LO028	20220616_145438
197	0.8318181818181818	64	Previous incorrect left	LO028	20220616_145438
198	0.8409090909090909	65	Previous incorrect left	LO028	20220616_145438
199	0.8647727272727272	66	Previous incorrect left	LO028	20220616_145438
200	0.85	67	Previous incorrect left	LO028	20220616_145438
201	0.8443181818181819	68	Previous incorrect left	LO028	20220616_145438
202	0.8159090909090909	69	Previous incorrect left	LO028	20220616_145438
203	0.8170454545454545	70	Previous incorrect left	LO028	20220616_145438
204	0.6534090909090909	71	Previous incorrect left	LO028	20220616_145438
205	0.6034090909090909	72	Previous incorrect left	LO028	20220616_145438
206	0.6261363636363636	73	Previous incorrect left	LO028	20220616_145438
207	0.6272727272727273	74	Previous incorrect left	LO028	20220616_145438
208	0.6454545454545455	75	Previous incorrect left	LO028	20220616_145438
209	0.6397727272727273	76	Previous incorrect left	LO028	20220616_145438
210	0.6409090909090909	77	Previous incorrect left	LO028	20220616_145438
211	0.6852272727272727	78	Previous incorrect left	LO028	20220616_145438
212	0.6795454545454546	79	Previous incorrect left	LO028	20220616_145438
213	0.6715909090909091	80	Previous incorrect left	LO028	20220616_145438
214	0.6329545454545454	81	Previous incorrect left	LO028	20220616_145438
215	0.6420454545454546	82	Previous incorrect left	LO028	20220616_145438
216	0.7079545454545455	83	Previous incorrect left	LO028	20220616_145438
217	0.7647727272727273	84	Previous incorrect left	LO028	20220616_145438
218	0.6738636363636363	85	Previous incorrect left	LO028	20220616_145438
219	0.6329545454545454	86	Previous incorrect left	LO028	20220616_145438
220	0.6363636363636364	87	Previous incorrect left	LO028	20220616_145438
221	0.6636363636363637	88	Previous incorrect left	LO028	20220616_145438
222	0.6897727272727273	89	Previous incorrect left	LO028	20220616_145438
223	0.6647727272727273	90	Previous incorrect left	LO028	20220616_145438
224	0.6818181818181818	91	Previous incorrect left	LO028	20220616_145438
225	0.6897727272727273	92	Previous incorrect left	LO028	20220616_145438
226	0.6465909090909091	93	Previous incorrect left	LO028	20220616_145438
227	0.5943181818181819	94	Previous incorrect left	LO028	20220616_145438
228	0.6045454545454545	95	Previous incorrect left	LO028	20220616_145438
229	0.6363636363636364	96	Previous incorrect left	LO028	20220616_145438
230	0.6545454545454545	97	Previous incorrect left	LO028	20220616_145438
231	0.6136363636363636	98	Previous incorrect left	LO028	20220616_145438
232	0.6375	99	Previous incorrect left	LO028	20220616_145438
233	0.6522727272727272	100	Previous incorrect left	LO028	20220616_145438
234	0.6897727272727273	101	Previous incorrect left	LO028	20220616_145438
235	0.6670454545454545	102	Previous incorrect left	LO028	20220616_145438
236	0.6863636363636364	103	Previous incorrect left	LO028	20220616_145438
237	0.65	104	Previous incorrect left	LO028	20220616_145438
238	0.6056818181818182	105	Previous incorrect left	LO028	20220616_145438
239	0.6238636363636364	106	Previous incorrect left	LO028	20220616_145438
240	0.6693181818181818	107	Previous incorrect left	LO028	20220616_145438
241	0.6568181818181819	108	Previous incorrect left	LO028	20220616_145438
242	0.6125	109	Previous incorrect left	LO028	20220616_145438
243	0.6454545454545455	110	Previous incorrect left	LO028	20220616_145438
244	0.5840909090909091	111	Previous incorrect left	LO028	20220616_145438
245	0.5852272727272727	112	Previous incorrect left	LO028	20220616_145438
246	0.553409090909091	113	Previous incorrect left	LO028	20220616_145438
247	0.5795454545454546	114	Previous incorrect left	LO028	20220616_145438
248	0.5829545454545455	115	Previous incorrect left	LO028	20220616_145438
249	0.6170454545454546	116	Previous incorrect left	LO028	20220616_145438
250	0.5238636363636363	117	Previous incorrect left	LO028	20220616_145438
251	0.5056818181818182	118	Previous incorrect left	LO028	20220616_145438
252	0.4818181818181818	119	Previous incorrect left	LO028	20220616_145438
253	0.5522727272727272	120	Previous incorrect left	LO028	20220616_145438
254	0.6352272727272728	121	Previous incorrect left	LO028	20220616_145438
255	0.6693181818181818	122	Previous incorrect left	LO028	20220616_145438
256	0.6272727272727273	123	Previous incorrect left	LO028	20220616_145438
257	0.625	124	Previous incorrect left	LO028	20220616_145438
258	0.6397727272727273	125	Previous incorrect left	LO028	20220616_145438
259	0.6522727272727272	126	Previous incorrect left	LO028	20220616_145438
260	0.6647727272727273	127	Previous incorrect left	LO028	20220616_145438
261	0.5897727272727272	128	Previous incorrect left	LO028	20220616_145438
262	0.5920454545454545	129	Previous incorrect left	LO028	20220616_145438
263	0.625	130	Previous incorrect left	LO028	20220616_145438
264	0.6068181818181818	131	Previous incorrect left	LO028	20220616_145438
265	0.5988636363636364	132	Previous incorrect left	LO028	20220616_145438
266	0.5806818181818182	0	Previous incorrect right	LO028	20220616_145438
267	0.575	1	Previous incorrect right	LO028	20220616_145438
268	0.7068181818181818	2	Previous incorrect right	LO028	20220616_145438
269	0.7295454545454545	3	Previous incorrect right	LO028	20220616_145438
270	0.825	4	Previous incorrect right	LO028	20220616_145438
271	0.8829545454545454	5	Previous incorrect right	LO028	20220616_145438
272	0.9147727272727273	6	Previous incorrect right	LO028	20220616_145438
273	0.9420454545454545	7	Previous incorrect right	LO028	20220616_145438
274	0.9681818181818181	8	Previous incorrect right	LO028	20220616_145438
275	0.9852272727272727	9	Previous incorrect right	LO028	20220616_145438
276	0.9897727272727272	10	Previous incorrect right	LO028	20220616_145438
277	0.9761363636363637	11	Previous incorrect right	LO028	20220616_145438
278	0.9375	12	Previous incorrect right	LO028	20220616_145438
279	0.9409090909090909	13	Previous incorrect right	LO028	20220616_145438
280	0.9590909090909091	14	Previous incorrect right	LO028	20220616_145438
281	0.9613636363636363	15	Previous incorrect right	LO028	20220616_145438
282	0.9738636363636364	16	Previous incorrect right	LO028	20220616_145438
283	0.9613636363636363	17	Previous incorrect right	LO028	20220616_145438
284	0.9738636363636364	18	Previous incorrect right	LO028	20220616_145438
285	0.9715909090909091	19	Previous incorrect right	LO028	20220616_145438
286	0.9806818181818182	20	Previous incorrect right	LO028	20220616_145438
287	0.9772727272727273	21	Previous incorrect right	LO028	20220616_145438
288	0.9647727272727272	22	Previous incorrect right	LO028	20220616_145438
289	0.9556818181818182	23	Previous incorrect right	LO028	20220616_145438
290	0.9625	24	Previous incorrect right	LO028	20220616_145438
291	0.9647727272727272	25	Previous incorrect right	LO028	20220616_145438
292	0.9681818181818181	26	Previous incorrect right	LO028	20220616_145438
293	0.9568181818181818	27	Previous incorrect right	LO028	20220616_145438
294	0.9727272727272728	28	Previous incorrect right	LO028	20220616_145438
295	0.9670454545454545	29	Previous incorrect right	LO028	20220616_145438
296	0.9522727272727273	30	Previous incorrect right	LO028	20220616_145438
297	0.9727272727272728	31	Previous incorrect right	LO028	20220616_145438
298	0.9806818181818182	32	Previous incorrect right	LO028	20220616_145438
299	0.9647727272727272	33	Previous incorrect right	LO028	20220616_145438
300	0.9715909090909091	34	Previous incorrect right	LO028	20220616_145438
301	0.9443181818181818	35	Previous incorrect right	LO028	20220616_145438
302	0.9295454545454546	36	Previous incorrect right	LO028	20220616_145438
303	0.9409090909090909	37	Previous incorrect right	LO028	20220616_145438
304	0.9204545454545454	38	Previous incorrect right	LO028	20220616_145438
305	0.946590909090909	39	Previous incorrect right	LO028	20220616_145438
306	0.9318181818181818	40	Previous incorrect right	LO028	20220616_145438
307	0.9431818181818182	41	Previous incorrect right	LO028	20220616_145438
308	0.9193181818181818	42	Previous incorrect right	LO028	20220616_145438
309	0.8829545454545454	43	Previous incorrect right	LO028	20220616_145438
310	0.8988636363636363	44	Previous incorrect right	LO028	20220616_145438
311	0.8897727272727273	45	Previous incorrect right	LO028	20220616_145438
312	0.9125	46	Previous incorrect right	LO028	20220616_145438
313	0.9181818181818182	47	Previous incorrect right	LO028	20220616_145438
314	0.8931818181818182	48	Previous incorrect right	LO028	20220616_145438
315	0.8693181818181818	49	Previous incorrect right	LO028	20220616_145438
316	0.8636363636363636	50	Previous incorrect right	LO028	20220616_145438
317	0.8943181818181818	51	Previous incorrect right	LO028	20220616_145438
318	0.8522727272727273	52	Previous incorrect right	LO028	20220616_145438
319	0.821590909090909	53	Previous incorrect right	LO028	20220616_145438
320	0.8329545454545455	54	Previous incorrect right	LO028	20220616_145438
321	0.8	55	Previous incorrect right	LO028	20220616_145438
322	0.803409090909091	56	Previous incorrect right	LO028	20220616_145438
323	0.8227272727272728	57	Previous incorrect right	LO028	20220616_145438
324	0.8306818181818182	58	Previous incorrect right	LO028	20220616_145438
325	0.8	59	Previous incorrect right	LO028	20220616_145438
326	0.7965909090909091	60	Previous incorrect right	LO028	20220616_145438
327	0.7965909090909091	61	Previous incorrect right	LO028	20220616_145438
328	0.7772727272727272	62	Previous incorrect right	LO028	20220616_145438
329	0.7886363636363637	63	Previous incorrect right	LO028	20220616_145438
330	0.7863636363636364	64	Previous incorrect right	LO028	20220616_145438
331	0.7659090909090909	65	Previous incorrect right	LO028	20220616_145438
332	0.821590909090909	66	Previous incorrect right	LO028	20220616_145438
333	0.7704545454545455	67	Previous incorrect right	LO028	20220616_145438
334	0.7659090909090909	68	Previous incorrect right	LO028	20220616_145438
335	0.7954545454545454	69	Previous incorrect right	LO028	20220616_145438
336	0.7386363636363636	70	Previous incorrect right	LO028	20220616_145438
337	0.678409090909091	71	Previous incorrect right	LO028	20220616_145438
338	0.6306818181818182	72	Previous incorrect right	LO028	20220616_145438
339	0.6034090909090909	73	Previous incorrect right	LO028	20220616_145438
340	0.5738636363636364	74	Previous incorrect right	LO028	20220616_145438
341	0.5704545454545454	75	Previous incorrect right	LO028	20220616_145438
342	0.5920454545454545	76	Previous incorrect right	LO028	20220616_145438
343	0.5875	77	Previous incorrect right	LO028	20220616_145438
344	0.5602272727272727	78	Previous incorrect right	LO028	20220616_145438
345	0.55	79	Previous incorrect right	LO028	20220616_145438
346	0.6284090909090909	80	Previous incorrect right	LO028	20220616_145438
347	0.6181818181818182	81	Previous incorrect right	LO028	20220616_145438
348	0.5625	82	Previous incorrect right	LO028	20220616_145438
349	0.5420454545454545	83	Previous incorrect right	LO028	20220616_145438
350	0.5579545454545455	84	Previous incorrect right	LO028	20220616_145438
351	0.5829545454545455	85	Previous incorrect right	LO028	20220616_145438
352	0.5875	86	Previous incorrect right	LO028	20220616_145438
353	0.5011363636363636	87	Previous incorrect right	LO028	20220616_145438
354	0.5409090909090909	88	Previous incorrect right	LO028	20220616_145438
355	0.5681818181818182	89	Previous incorrect right	LO028	20220616_145438
356	0.6147727272727272	90	Previous incorrect right	LO028	20220616_145438
357	0.571590909090909	91	Previous incorrect right	LO028	20220616_145438
358	0.5386363636363637	92	Previous incorrect right	LO028	20220616_145438
359	0.4909090909090909	93	Previous incorrect right	LO028	20220616_145438
360	0.4375	94	Previous incorrect right	LO028	20220616_145438
361	0.509090909090909	95	Previous incorrect right	LO028	20220616_145438
362	0.6034090909090909	96	Previous incorrect right	LO028	20220616_145438
363	0.5670454545454545	97	Previous incorrect right	LO028	20220616_145438
364	0.575	98	Previous incorrect right	LO028	20220616_145438
365	0.5568181818181818	99	Previous incorrect right	LO028	20220616_145438
366	0.5136363636363637	100	Previous incorrect right	LO028	20220616_145438
367	0.4909090909090909	101	Previous incorrect right	LO028	20220616_145438
368	0.5409090909090909	102	Previous incorrect right	LO028	20220616_145438
369	0.6113636363636363	103	Previous incorrect right	LO028	20220616_145438
370	0.5761363636363637	104	Previous incorrect right	LO028	20220616_145438
371	0.6215909090909091	105	Previous incorrect right	LO028	20220616_145438
372	0.5625	106	Previous incorrect right	LO028	20220616_145438
373	0.575	107	Previous incorrect right	LO028	20220616_145438
374	0.5636363636363636	108	Previous incorrect right	LO028	20220616_145438
375	0.5738636363636364	109	Previous incorrect right	LO028	20220616_145438
376	0.5056818181818182	110	Previous incorrect right	LO028	20220616_145438
377	0.5375	111	Previous incorrect right	LO028	20220616_145438
378	0.5693181818181818	112	Previous incorrect right	LO028	20220616_145438
379	0.5784090909090909	113	Previous incorrect right	LO028	20220616_145438
380	0.6215909090909091	114	Previous incorrect right	LO028	20220616_145438
381	0.6	115	Previous incorrect right	LO028	20220616_145438
382	0.5181818181818182	116	Previous incorrect right	LO028	20220616_145438
383	0.4818181818181818	117	Previous incorrect right	LO028	20220616_145438
384	0.5465909090909091	118	Previous incorrect right	LO028	20220616_145438
385	0.5465909090909091	119	Previous incorrect right	LO028	20220616_145438
386	0.5670454545454545	120	Previous incorrect right	LO028	20220616_145438
387	0.5329545454545455	121	Previous incorrect right	LO028	20220616_145438
388	0.5352272727272728	122	Previous incorrect right	LO028	20220616_145438
389	0.5545454545454546	123	Previous incorrect right	LO028	20220616_145438
390	0.5306818181818181	124	Previous incorrect right	LO028	20220616_145438
391	0.4465909090909091	125	Previous incorrect right	LO028	20220616_145438
392	0.45	126	Previous incorrect right	LO028	20220616_145438
393	0.5227272727272727	127	Previous incorrect right	LO028	20220616_145438
394	0.4943181818181818	128	Previous incorrect right	LO028	20220616_145438
395	0.49772727272727274	129	Previous incorrect right	LO028	20220616_145438
396	0.5	130	Previous incorrect right	LO028	20220616_145438
397	0.5170454545454546	131	Previous incorrect right	LO028	20220616_145438
398	0.4238636363636364	132	Previous incorrect right	LO028	20220616_145438
399	0.5159090909090909	0	Previous correct right	LO028	20220616_145438
400	0.6193181818181818	1	Previous correct right	LO028	20220616_145438
401	0.7090909090909091	2	Previous correct right	LO028	20220616_145438
402	0.8045454545454546	3	Previous correct right	LO028	20220616_145438
403	0.8545454545454545	4	Previous correct right	LO028	20220616_145438
404	0.8931818181818182	5	Previous correct right	LO028	20220616_145438
405	0.9034090909090909	6	Previous correct right	LO028	20220616_145438
406	0.9193181818181818	7	Previous correct right	LO028	20220616_145438
407	0.9522727272727273	8	Previous correct right	LO028	20220616_145438
408	0.9613636363636363	9	Previous correct right	LO028	20220616_145438
409	0.9545454545454546	10	Previous correct right	LO028	20220616_145438
410	0.9431818181818182	11	Previous correct right	LO028	20220616_145438
411	0.9431818181818182	12	Previous correct right	LO028	20220616_145438
412	0.9693181818181819	13	Previous correct right	LO028	20220616_145438
413	0.9806818181818182	14	Previous correct right	LO028	20220616_145438
414	0.9965909090909091	15	Previous correct right	LO028	20220616_145438
415	0.9920454545454546	16	Previous correct right	LO028	20220616_145438
416	0.9988636363636364	17	Previous correct right	LO028	20220616_145438
417	0.9977272727272727	18	Previous correct right	LO028	20220616_145438
418	0.9954545454545455	19	Previous correct right	LO028	20220616_145438
419	0.9988636363636364	20	Previous correct right	LO028	20220616_145438
420	1.0	21	Previous correct right	LO028	20220616_145438
421	1.0	22	Previous correct right	LO028	20220616_145438
422	0.9988636363636364	23	Previous correct right	LO028	20220616_145438
423	0.9965909090909091	24	Previous correct right	LO028	20220616_145438
424	0.9920454545454546	25	Previous correct right	LO028	20220616_145438
425	0.9965909090909091	26	Previous correct right	LO028	20220616_145438
426	0.9875	27	Previous correct right	LO028	20220616_145438
427	0.9806818181818182	28	Previous correct right	LO028	20220616_145438
428	0.9647727272727272	29	Previous correct right	LO028	20220616_145438
429	0.9875	30	Previous correct right	LO028	20220616_145438
430	0.9681818181818181	31	Previous correct right	LO028	20220616_145438
431	0.9840909090909091	32	Previous correct right	LO028	20220616_145438
432	0.9886363636363636	33	Previous correct right	LO028	20220616_145438
433	0.9863636363636363	34	Previous correct right	LO028	20220616_145438
434	0.990909090909091	35	Previous correct right	LO028	20220616_145438
435	0.9965909090909091	36	Previous correct right	LO028	20220616_145438
436	1.0	37	Previous correct right	LO028	20220616_145438
437	0.9943181818181818	38	Previous correct right	LO028	20220616_145438
438	0.9920454545454546	39	Previous correct right	LO028	20220616_145438
439	0.9920454545454546	40	Previous correct right	LO028	20220616_145438
440	0.9806818181818182	41	Previous correct right	LO028	20220616_145438
441	0.9795454545454545	42	Previous correct right	LO028	20220616_145438
442	0.9863636363636363	43	Previous correct right	LO028	20220616_145438
443	0.9954545454545455	44	Previous correct right	LO028	20220616_145438
444	0.9954545454545455	45	Previous correct right	LO028	20220616_145438
445	0.9863636363636363	46	Previous correct right	LO028	20220616_145438
446	0.9977272727272727	47	Previous correct right	LO028	20220616_145438
447	0.9954545454545455	48	Previous correct right	LO028	20220616_145438
448	0.9977272727272727	49	Previous correct right	LO028	20220616_145438
449	0.9920454545454546	50	Previous correct right	LO028	20220616_145438
450	0.9988636363636364	51	Previous correct right	LO028	20220616_145438
451	1.0	52	Previous correct right	LO028	20220616_145438
452	0.9920454545454546	53	Previous correct right	LO028	20220616_145438
453	0.9931818181818182	54	Previous correct right	LO028	20220616_145438
454	0.9943181818181818	55	Previous correct right	LO028	20220616_145438
455	0.9943181818181818	56	Previous correct right	LO028	20220616_145438
456	1.0	57	Previous correct right	LO028	20220616_145438
457	1.0	58	Previous correct right	LO028	20220616_145438
458	1.0	59	Previous correct right	LO028	20220616_145438
459	1.0	60	Previous correct right	LO028	20220616_145438
460	0.9806818181818182	61	Previous correct right	LO028	20220616_145438
461	0.9795454545454545	62	Previous correct right	LO028	20220616_145438
462	0.9784090909090909	63	Previous correct right	LO028	20220616_145438
463	0.9738636363636364	64	Previous correct right	LO028	20220616_145438
464	0.9693181818181819	65	Previous correct right	LO028	20220616_145438
465	0.946590909090909	66	Previous correct right	LO028	20220616_145438
466	0.9318181818181818	67	Previous correct right	LO028	20220616_145438
467	0.9511363636363637	68	Previous correct right	LO028	20220616_145438
468	0.9715909090909091	69	Previous correct right	LO028	20220616_145438
469	0.9534090909090909	70	Previous correct right	LO028	20220616_145438
470	0.884090909090909	71	Previous correct right	LO028	20220616_145438
471	0.8693181818181818	72	Previous correct right	LO028	20220616_145438
472	0.8875	73	Previous correct right	LO028	20220616_145438
473	0.8931818181818182	74	Previous correct right	LO028	20220616_145438
474	0.884090909090909	75	Previous correct right	LO028	20220616_145438
475	0.8954545454545455	76	Previous correct right	LO028	20220616_145438
476	0.8795454545454545	77	Previous correct right	LO028	20220616_145438
477	0.8965909090909091	78	Previous correct right	LO028	20220616_145438
478	0.8954545454545455	79	Previous correct right	LO028	20220616_145438
479	0.8738636363636364	80	Previous correct right	LO028	20220616_145438
480	0.8670454545454546	81	Previous correct right	LO028	20220616_145438
481	0.8545454545454545	82	Previous correct right	LO028	20220616_145438
482	0.8261363636363637	83	Previous correct right	LO028	20220616_145438
483	0.8170454545454545	84	Previous correct right	LO028	20220616_145438
484	0.8443181818181819	85	Previous correct right	LO028	20220616_145438
485	0.8511363636363637	86	Previous correct right	LO028	20220616_145438
486	0.8409090909090909	87	Previous correct right	LO028	20220616_145438
487	0.8761363636363636	88	Previous correct right	LO028	20220616_145438
488	0.9034090909090909	89	Previous correct right	LO028	20220616_145438
489	0.8772727272727273	90	Previous correct right	LO028	20220616_145438
490	0.8772727272727273	91	Previous correct right	LO028	20220616_145438
491	0.8386363636363636	92	Previous correct right	LO028	20220616_145438
492	0.8579545454545454	93	Previous correct right	LO028	20220616_145438
493	0.8522727272727273	94	Previous correct right	LO028	20220616_145438
494	0.8511363636363637	95	Previous correct right	LO028	20220616_145438
495	0.8386363636363636	96	Previous correct right	LO028	20220616_145438
496	0.8965909090909091	97	Previous correct right	LO028	20220616_145438
497	0.8522727272727273	98	Previous correct right	LO028	20220616_145438
498	0.8738636363636364	99	Previous correct right	LO028	20220616_145438
499	0.8534090909090909	100	Previous correct right	LO028	20220616_145438
500	0.8477272727272728	101	Previous correct right	LO028	20220616_145438
501	0.8636363636363636	102	Previous correct right	LO028	20220616_145438
502	0.8443181818181819	103	Previous correct right	LO028	20220616_145438
503	0.8806818181818182	104	Previous correct right	LO028	20220616_145438
504	0.8863636363636364	105	Previous correct right	LO028	20220616_145438
505	0.8613636363636363	106	Previous correct right	LO028	20220616_145438
506	0.825	107	Previous correct right	LO028	20220616_145438
507	0.8397727272727272	108	Previous correct right	LO028	20220616_145438
508	0.8568181818181818	109	Previous correct right	LO028	20220616_145438
509	0.8545454545454545	110	Previous correct right	LO028	20220616_145438
510	0.8477272727272728	111	Previous correct right	LO028	20220616_145438
511	0.8056818181818182	112	Previous correct right	LO028	20220616_145438
512	0.8318181818181818	113	Previous correct right	LO028	20220616_145438
513	0.8636363636363636	114	Previous correct right	LO028	20220616_145438
514	0.8784090909090909	115	Previous correct right	LO028	20220616_145438
515	0.8397727272727272	116	Previous correct right	LO028	20220616_145438
516	0.7556818181818182	117	Previous correct right	LO028	20220616_145438
517	0.7454545454545455	118	Previous correct right	LO028	20220616_145438
518	0.7670454545454546	119	Previous correct right	LO028	20220616_145438
519	0.7738636363636363	120	Previous correct right	LO028	20220616_145438
520	0.8	121	Previous correct right	LO028	20220616_145438
521	0.803409090909091	122	Previous correct right	LO028	20220616_145438
522	0.7738636363636363	123	Previous correct right	LO028	20220616_145438
523	0.759090909090909	124	Previous correct right	LO028	20220616_145438
524	0.7897727272727273	125	Previous correct right	LO028	20220616_145438
525	0.7727272727272727	126	Previous correct right	LO028	20220616_145438
526	0.7965909090909091	127	Previous correct right	LO028	20220616_145438
527	0.7636363636363637	128	Previous correct right	LO028	20220616_145438
528	0.7375	129	Previous correct right	LO028	20220616_145438
529	0.75	130	Previous correct right	LO028	20220616_145438
530	0.7443181818181818	131	Previous correct right	LO028	20220616_145438
531	0.759090909090909	132	Previous correct right	LO028	20220616_145438
532	0.7717391304347826	0	Previous correct left	LO032	20220830_121448
533	0.9152173913043479	1	Previous correct left	LO032	20220830_121448
534	0.9456521739130435	2	Previous correct left	LO032	20220830_121448
535	0.9565217391304348	3	Previous correct left	LO032	20220830_121448
536	0.9956521739130435	4	Previous correct left	LO032	20220830_121448
537	1.0	5	Previous correct left	LO032	20220830_121448
538	1.0	6	Previous correct left	LO032	20220830_121448
539	1.0	7	Previous correct left	LO032	20220830_121448
540	1.0	8	Previous correct left	LO032	20220830_121448
541	1.0	9	Previous correct left	LO032	20220830_121448
542	1.0	10	Previous correct left	LO032	20220830_121448
543	1.0	11	Previous correct left	LO032	20220830_121448
544	1.0	12	Previous correct left	LO032	20220830_121448
545	0.9978260869565218	13	Previous correct left	LO032	20220830_121448
546	1.0	14	Previous correct left	LO032	20220830_121448
547	0.9956521739130435	15	Previous correct left	LO032	20220830_121448
548	0.991304347826087	16	Previous correct left	LO032	20220830_121448
549	0.9847826086956522	17	Previous correct left	LO032	20220830_121448
550	0.9978260869565218	18	Previous correct left	LO032	20220830_121448
551	0.9978260869565218	19	Previous correct left	LO032	20220830_121448
552	0.9934782608695653	20	Previous correct left	LO032	20220830_121448
553	0.9934782608695653	21	Previous correct left	LO032	20220830_121448
554	0.9869565217391304	22	Previous correct left	LO032	20220830_121448
555	0.9695652173913043	23	Previous correct left	LO032	20220830_121448
556	0.9695652173913043	24	Previous correct left	LO032	20220830_121448
557	0.9608695652173913	25	Previous correct left	LO032	20220830_121448
558	0.9586956521739131	26	Previous correct left	LO032	20220830_121448
559	0.9630434782608696	27	Previous correct left	LO032	20220830_121448
560	0.9586956521739131	28	Previous correct left	LO032	20220830_121448
561	0.9630434782608696	29	Previous correct left	LO032	20220830_121448
562	0.9608695652173913	30	Previous correct left	LO032	20220830_121448
563	0.9608695652173913	31	Previous correct left	LO032	20220830_121448
564	0.9478260869565217	32	Previous correct left	LO032	20220830_121448
565	0.9652173913043478	33	Previous correct left	LO032	20220830_121448
566	0.9608695652173913	34	Previous correct left	LO032	20220830_121448
567	0.9260869565217391	35	Previous correct left	LO032	20220830_121448
568	0.9239130434782609	36	Previous correct left	LO032	20220830_121448
569	0.9434782608695652	37	Previous correct left	LO032	20220830_121448
570	0.9543478260869566	38	Previous correct left	LO032	20220830_121448
571	0.9456521739130435	39	Previous correct left	LO032	20220830_121448
572	0.9456521739130435	40	Previous correct left	LO032	20220830_121448
573	0.9130434782608695	41	Previous correct left	LO032	20220830_121448
574	0.9108695652173913	42	Previous correct left	LO032	20220830_121448
575	0.9304347826086956	43	Previous correct left	LO032	20220830_121448
576	0.9347826086956522	44	Previous correct left	LO032	20220830_121448
577	0.9260869565217391	45	Previous correct left	LO032	20220830_121448
578	0.9282608695652174	46	Previous correct left	LO032	20220830_121448
579	0.9326086956521739	47	Previous correct left	LO032	20220830_121448
580	0.9543478260869566	48	Previous correct left	LO032	20220830_121448
581	0.9478260869565217	49	Previous correct left	LO032	20220830_121448
582	0.9478260869565217	50	Previous correct left	LO032	20220830_121448
583	0.9478260869565217	51	Previous correct left	LO032	20220830_121448
584	0.9586956521739131	52	Previous correct left	LO032	20220830_121448
585	0.9869565217391304	53	Previous correct left	LO032	20220830_121448
586	0.9847826086956522	54	Previous correct left	LO032	20220830_121448
587	0.9369565217391305	55	Previous correct left	LO032	20220830_121448
588	0.9391304347826087	56	Previous correct left	LO032	20220830_121448
589	0.9347826086956522	57	Previous correct left	LO032	20220830_121448
590	0.967391304347826	58	Previous correct left	LO032	20220830_121448
591	1.0	59	Previous correct left	LO032	20220830_121448
592	1.0	60	Previous correct left	LO032	20220830_121448
593	1.0	61	Previous correct left	LO032	20220830_121448
594	1.0	62	Previous correct left	LO032	20220830_121448
595	1.0	63	Previous correct left	LO032	20220830_121448
596	1.0	64	Previous correct left	LO032	20220830_121448
597	1.0	65	Previous correct left	LO032	20220830_121448
598	1.0	66	Previous correct left	LO032	20220830_121448
599	1.0	67	Previous correct left	LO032	20220830_121448
600	0.9956521739130435	68	Previous correct left	LO032	20220830_121448
601	0.9717391304347827	69	Previous correct left	LO032	20220830_121448
602	0.9565217391304348	70	Previous correct left	LO032	20220830_121448
603	0.8869565217391304	71	Previous correct left	LO032	20220830_121448
604	0.8608695652173913	72	Previous correct left	LO032	20220830_121448
605	0.8173913043478261	73	Previous correct left	LO032	20220830_121448
606	0.8304347826086956	74	Previous correct left	LO032	20220830_121448
607	0.8173913043478261	75	Previous correct left	LO032	20220830_121448
608	0.8326086956521739	76	Previous correct left	LO032	20220830_121448
609	0.8347826086956521	77	Previous correct left	LO032	20220830_121448
610	0.8304347826086956	78	Previous correct left	LO032	20220830_121448
611	0.8347826086956521	79	Previous correct left	LO032	20220830_121448
612	0.8043478260869565	80	Previous correct left	LO032	20220830_121448
613	0.8456521739130435	81	Previous correct left	LO032	20220830_121448
614	0.8456521739130435	82	Previous correct left	LO032	20220830_121448
615	0.8130434782608695	83	Previous correct left	LO032	20220830_121448
616	0.7891304347826087	84	Previous correct left	LO032	20220830_121448
617	0.85	85	Previous correct left	LO032	20220830_121448
618	0.841304347826087	86	Previous correct left	LO032	20220830_121448
619	0.8391304347826087	87	Previous correct left	LO032	20220830_121448
620	0.808695652173913	88	Previous correct left	LO032	20220830_121448
621	0.758695652173913	89	Previous correct left	LO032	20220830_121448
622	0.8065217391304348	90	Previous correct left	LO032	20220830_121448
623	0.8739130434782608	91	Previous correct left	LO032	20220830_121448
624	0.8326086956521739	92	Previous correct left	LO032	20220830_121448
625	0.8434782608695652	93	Previous correct left	LO032	20220830_121448
626	0.8369565217391305	94	Previous correct left	LO032	20220830_121448
627	0.8021739130434783	95	Previous correct left	LO032	20220830_121448
628	0.8630434782608696	96	Previous correct left	LO032	20220830_121448
629	0.8565217391304348	97	Previous correct left	LO032	20220830_121448
630	0.8652173913043478	98	Previous correct left	LO032	20220830_121448
631	0.8521739130434782	99	Previous correct left	LO032	20220830_121448
632	0.8630434782608696	100	Previous correct left	LO032	20220830_121448
633	0.8434782608695652	101	Previous correct left	LO032	20220830_121448
634	0.8326086956521739	102	Previous correct left	LO032	20220830_121448
635	0.8152173913043478	103	Previous correct left	LO032	20220830_121448
636	0.8239130434782609	104	Previous correct left	LO032	20220830_121448
637	0.8586956521739131	105	Previous correct left	LO032	20220830_121448
638	0.8652173913043478	106	Previous correct left	LO032	20220830_121448
639	0.8478260869565217	107	Previous correct left	LO032	20220830_121448
640	0.7804347826086957	108	Previous correct left	LO032	20220830_121448
641	0.7913043478260869	109	Previous correct left	LO032	20220830_121448
642	0.8239130434782609	110	Previous correct left	LO032	20220830_121448
643	0.8347826086956521	111	Previous correct left	LO032	20220830_121448
644	0.7869565217391304	112	Previous correct left	LO032	20220830_121448
645	0.8065217391304348	113	Previous correct left	LO032	20220830_121448
646	0.8108695652173913	114	Previous correct left	LO032	20220830_121448
647	0.8239130434782609	115	Previous correct left	LO032	20220830_121448
648	0.8260869565217391	116	Previous correct left	LO032	20220830_121448
649	0.7021739130434783	117	Previous correct left	LO032	20220830_121448
650	0.8043478260869565	118	Previous correct left	LO032	20220830_121448
651	0.8065217391304348	119	Previous correct left	LO032	20220830_121448
652	0.8173913043478261	120	Previous correct left	LO032	20220830_121448
653	0.8043478260869565	121	Previous correct left	LO032	20220830_121448
654	0.7630434782608696	122	Previous correct left	LO032	20220830_121448
655	0.8608695652173913	123	Previous correct left	LO032	20220830_121448
656	0.8543478260869565	124	Previous correct left	LO032	20220830_121448
657	0.8891304347826087	125	Previous correct left	LO032	20220830_121448
658	0.9065217391304348	126	Previous correct left	LO032	20220830_121448
659	0.8934782608695652	127	Previous correct left	LO032	20220830_121448
660	0.8652173913043478	128	Previous correct left	LO032	20220830_121448
661	0.8717391304347826	129	Previous correct left	LO032	20220830_121448
662	0.9065217391304348	130	Previous correct left	LO032	20220830_121448
663	0.8760869565217392	131	Previous correct left	LO032	20220830_121448
664	0.9021739130434783	132	Previous correct left	LO032	20220830_121448
665	0.7913043478260869	0	Previous incorrect left	LO032	20220830_121448
666	0.7869565217391304	1	Previous incorrect left	LO032	20220830_121448
667	0.8478260869565217	2	Previous incorrect left	LO032	20220830_121448
668	0.8586956521739131	3	Previous incorrect left	LO032	20220830_121448
669	0.8978260869565218	4	Previous incorrect left	LO032	20220830_121448
670	0.9043478260869565	5	Previous incorrect left	LO032	20220830_121448
671	0.9152173913043479	6	Previous incorrect left	LO032	20220830_121448
672	0.9130434782608695	7	Previous incorrect left	LO032	20220830_121448
673	0.9130434782608695	8	Previous incorrect left	LO032	20220830_121448
674	0.9326086956521739	9	Previous incorrect left	LO032	20220830_121448
675	0.9282608695652174	10	Previous incorrect left	LO032	20220830_121448
676	0.9217391304347826	11	Previous incorrect left	LO032	20220830_121448
677	0.9326086956521739	12	Previous incorrect left	LO032	20220830_121448
678	0.9326086956521739	13	Previous incorrect left	LO032	20220830_121448
679	0.9282608695652174	14	Previous incorrect left	LO032	20220830_121448
680	0.941304347826087	15	Previous incorrect left	LO032	20220830_121448
681	0.9152173913043479	16	Previous incorrect left	LO032	20220830_121448
682	0.9065217391304348	17	Previous incorrect left	LO032	20220830_121448
683	0.9021739130434783	18	Previous incorrect left	LO032	20220830_121448
684	0.9195652173913044	19	Previous incorrect left	LO032	20220830_121448
685	0.9	20	Previous incorrect left	LO032	20220830_121448
686	0.9021739130434783	21	Previous incorrect left	LO032	20220830_121448
687	0.9108695652173913	22	Previous incorrect left	LO032	20220830_121448
688	0.9130434782608695	23	Previous incorrect left	LO032	20220830_121448
689	0.9	24	Previous incorrect left	LO032	20220830_121448
690	0.8978260869565218	25	Previous incorrect left	LO032	20220830_121448
691	0.8804347826086957	26	Previous incorrect left	LO032	20220830_121448
692	0.8717391304347826	27	Previous incorrect left	LO032	20220830_121448
693	0.8717391304347826	28	Previous incorrect left	LO032	20220830_121448
694	0.8652173913043478	29	Previous incorrect left	LO032	20220830_121448
695	0.8847826086956522	30	Previous incorrect left	LO032	20220830_121448
696	0.8521739130434782	31	Previous incorrect left	LO032	20220830_121448
697	0.8652173913043478	32	Previous incorrect left	LO032	20220830_121448
698	0.8695652173913043	33	Previous incorrect left	LO032	20220830_121448
699	0.8978260869565218	34	Previous incorrect left	LO032	20220830_121448
700	0.8913043478260869	35	Previous incorrect left	LO032	20220830_121448
701	0.8760869565217392	36	Previous incorrect left	LO032	20220830_121448
702	0.8891304347826087	37	Previous incorrect left	LO032	20220830_121448
703	0.9043478260869565	38	Previous incorrect left	LO032	20220830_121448
704	0.9130434782608695	39	Previous incorrect left	LO032	20220830_121448
705	0.9021739130434783	40	Previous incorrect left	LO032	20220830_121448
706	0.8804347826086957	41	Previous incorrect left	LO032	20220830_121448
707	0.8869565217391304	42	Previous incorrect left	LO032	20220830_121448
708	0.8760869565217392	43	Previous incorrect left	LO032	20220830_121448
709	0.8717391304347826	44	Previous incorrect left	LO032	20220830_121448
710	0.8891304347826087	45	Previous incorrect left	LO032	20220830_121448
711	0.8652173913043478	46	Previous incorrect left	LO032	20220830_121448
712	0.8869565217391304	47	Previous incorrect left	LO032	20220830_121448
713	0.8652173913043478	48	Previous incorrect left	LO032	20220830_121448
714	0.8695652173913043	49	Previous incorrect left	LO032	20220830_121448
715	0.8521739130434782	50	Previous incorrect left	LO032	20220830_121448
716	0.8521739130434782	51	Previous incorrect left	LO032	20220830_121448
717	0.8173913043478261	52	Previous incorrect left	LO032	20220830_121448
718	0.8369565217391305	53	Previous incorrect left	LO032	20220830_121448
719	0.8282608695652174	54	Previous incorrect left	LO032	20220830_121448
720	0.8586956521739131	55	Previous incorrect left	LO032	20220830_121448
721	0.85	56	Previous incorrect left	LO032	20220830_121448
722	0.8478260869565217	57	Previous incorrect left	LO032	20220830_121448
723	0.8760869565217392	58	Previous incorrect left	LO032	20220830_121448
724	0.8630434782608696	59	Previous incorrect left	LO032	20220830_121448
725	0.8652173913043478	60	Previous incorrect left	LO032	20220830_121448
726	0.85	61	Previous incorrect left	LO032	20220830_121448
727	0.8391304347826087	62	Previous incorrect left	LO032	20220830_121448
728	0.8456521739130435	63	Previous incorrect left	LO032	20220830_121448
729	0.8260869565217391	64	Previous incorrect left	LO032	20220830_121448
730	0.8543478260869565	65	Previous incorrect left	LO032	20220830_121448
731	0.8260869565217391	66	Previous incorrect left	LO032	20220830_121448
732	0.8130434782608695	67	Previous incorrect left	LO032	20220830_121448
733	0.8282608695652174	68	Previous incorrect left	LO032	20220830_121448
734	0.8347826086956521	69	Previous incorrect left	LO032	20220830_121448
735	0.782608695652174	70	Previous incorrect left	LO032	20220830_121448
736	0.5934782608695652	71	Previous incorrect left	LO032	20220830_121448
737	0.5173913043478261	72	Previous incorrect left	LO032	20220830_121448
738	0.5630434782608695	73	Previous incorrect left	LO032	20220830_121448
739	0.5369565217391304	74	Previous incorrect left	LO032	20220830_121448
740	0.55	75	Previous incorrect left	LO032	20220830_121448
741	0.5282608695652173	76	Previous incorrect left	LO032	20220830_121448
742	0.5391304347826087	77	Previous incorrect left	LO032	20220830_121448
743	0.5608695652173913	78	Previous incorrect left	LO032	20220830_121448
744	0.5304347826086957	79	Previous incorrect left	LO032	20220830_121448
745	0.49782608695652175	80	Previous incorrect left	LO032	20220830_121448
746	0.5565217391304348	81	Previous incorrect left	LO032	20220830_121448
747	0.5630434782608695	82	Previous incorrect left	LO032	20220830_121448
748	0.5391304347826087	83	Previous incorrect left	LO032	20220830_121448
749	0.5108695652173914	84	Previous incorrect left	LO032	20220830_121448
750	0.4717391304347826	85	Previous incorrect left	LO032	20220830_121448
751	0.4717391304347826	86	Previous incorrect left	LO032	20220830_121448
752	0.46304347826086956	87	Previous incorrect left	LO032	20220830_121448
753	0.45	88	Previous incorrect left	LO032	20220830_121448
754	0.47391304347826085	89	Previous incorrect left	LO032	20220830_121448
755	0.4391304347826087	90	Previous incorrect left	LO032	20220830_121448
756	0.45869565217391306	91	Previous incorrect left	LO032	20220830_121448
757	0.5239130434782608	92	Previous incorrect left	LO032	20220830_121448
758	0.508695652173913	93	Previous incorrect left	LO032	20220830_121448
759	0.5282608695652173	94	Previous incorrect left	LO032	20220830_121448
760	0.5	95	Previous incorrect left	LO032	20220830_121448
761	0.5130434782608696	96	Previous incorrect left	LO032	20220830_121448
762	0.5478260869565217	97	Previous incorrect left	LO032	20220830_121448
763	0.5478260869565217	98	Previous incorrect left	LO032	20220830_121448
764	0.4652173913043478	99	Previous incorrect left	LO032	20220830_121448
765	0.44782608695652176	100	Previous incorrect left	LO032	20220830_121448
766	0.4891304347826087	101	Previous incorrect left	LO032	20220830_121448
767	0.5021739130434782	102	Previous incorrect left	LO032	20220830_121448
768	0.5239130434782608	103	Previous incorrect left	LO032	20220830_121448
769	0.4891304347826087	104	Previous incorrect left	LO032	20220830_121448
770	0.5608695652173913	105	Previous incorrect left	LO032	20220830_121448
771	0.45869565217391306	106	Previous incorrect left	LO032	20220830_121448
772	0.40217391304347827	107	Previous incorrect left	LO032	20220830_121448
773	0.3934782608695652	108	Previous incorrect left	LO032	20220830_121448
774	0.4652173913043478	109	Previous incorrect left	LO032	20220830_121448
775	0.48478260869565215	110	Previous incorrect left	LO032	20220830_121448
776	0.47608695652173916	111	Previous incorrect left	LO032	20220830_121448
777	0.47608695652173916	112	Previous incorrect left	LO032	20220830_121448
778	0.40652173913043477	113	Previous incorrect left	LO032	20220830_121448
779	0.40652173913043477	114	Previous incorrect left	LO032	20220830_121448
780	0.3565217391304348	115	Previous incorrect left	LO032	20220830_121448
781	0.3869565217391304	116	Previous incorrect left	LO032	20220830_121448
782	0.41956521739130437	117	Previous incorrect left	LO032	20220830_121448
783	0.3847826086956522	118	Previous incorrect left	LO032	20220830_121448
784	0.40869565217391307	119	Previous incorrect left	LO032	20220830_121448
785	0.3652173913043478	120	Previous incorrect left	LO032	20220830_121448
786	0.40652173913043477	121	Previous incorrect left	LO032	20220830_121448
787	0.4043478260869565	122	Previous incorrect left	LO032	20220830_121448
788	0.3826086956521739	123	Previous incorrect left	LO032	20220830_121448
789	0.34347826086956523	124	Previous incorrect left	LO032	20220830_121448
790	0.34347826086956523	125	Previous incorrect left	LO032	20220830_121448
791	0.32608695652173914	126	Previous incorrect left	LO032	20220830_121448
792	0.4260869565217391	127	Previous incorrect left	LO032	20220830_121448
793	0.3760869565217391	128	Previous incorrect left	LO032	20220830_121448
794	0.2956521739130435	129	Previous incorrect left	LO032	20220830_121448
795	0.26521739130434785	130	Previous incorrect left	LO032	20220830_121448
796	0.32608695652173914	131	Previous incorrect left	LO032	20220830_121448
797	0.26956521739130435	132	Previous incorrect left	LO032	20220830_121448
798	0.3739130434782609	0	Previous incorrect right	LO032	20220830_121448
799	0.5173913043478261	1	Previous incorrect right	LO032	20220830_121448
800	0.6543478260869565	2	Previous incorrect right	LO032	20220830_121448
801	0.6869565217391305	3	Previous incorrect right	LO032	20220830_121448
802	0.7521739130434782	4	Previous incorrect right	LO032	20220830_121448
803	0.7695652173913043	5	Previous incorrect right	LO032	20220830_121448
804	0.8	6	Previous incorrect right	LO032	20220830_121448
805	0.8108695652173913	7	Previous incorrect right	LO032	20220830_121448
806	0.7869565217391304	8	Previous incorrect right	LO032	20220830_121448
807	0.8195652173913044	9	Previous incorrect right	LO032	20220830_121448
808	0.8630434782608696	10	Previous incorrect right	LO032	20220830_121448
809	0.8847826086956522	11	Previous incorrect right	LO032	20220830_121448
810	0.9217391304347826	12	Previous incorrect right	LO032	20220830_121448
811	0.9260869565217391	13	Previous incorrect right	LO032	20220830_121448
812	0.908695652173913	14	Previous incorrect right	LO032	20220830_121448
813	0.8934782608695652	15	Previous incorrect right	LO032	20220830_121448
814	0.8934782608695652	16	Previous incorrect right	LO032	20220830_121448
815	0.8891304347826087	17	Previous incorrect right	LO032	20220830_121448
816	0.8891304347826087	18	Previous incorrect right	LO032	20220830_121448
817	0.9	19	Previous incorrect right	LO032	20220830_121448
818	0.9	20	Previous incorrect right	LO032	20220830_121448
819	0.8760869565217392	21	Previous incorrect right	LO032	20220830_121448
820	0.8673913043478261	22	Previous incorrect right	LO032	20220830_121448
821	0.8630434782608696	23	Previous incorrect right	LO032	20220830_121448
822	0.8760869565217392	24	Previous incorrect right	LO032	20220830_121448
823	0.8913043478260869	25	Previous incorrect right	LO032	20220830_121448
824	0.8869565217391304	26	Previous incorrect right	LO032	20220830_121448
825	0.8326086956521739	27	Previous incorrect right	LO032	20220830_121448
826	0.8586956521739131	28	Previous incorrect right	LO032	20220830_121448
827	0.7978260869565217	29	Previous incorrect right	LO032	20220830_121448
828	0.7434782608695653	30	Previous incorrect right	LO032	20220830_121448
829	0.7717391304347826	31	Previous incorrect right	LO032	20220830_121448
830	0.7652173913043478	32	Previous incorrect right	LO032	20220830_121448
831	0.691304347826087	33	Previous incorrect right	LO032	20220830_121448
832	0.7130434782608696	34	Previous incorrect right	LO032	20220830_121448
833	0.7282608695652174	35	Previous incorrect right	LO032	20220830_121448
834	0.7630434782608696	36	Previous incorrect right	LO032	20220830_121448
835	0.7478260869565218	37	Previous incorrect right	LO032	20220830_121448
836	0.808695652173913	38	Previous incorrect right	LO032	20220830_121448
837	0.7652173913043478	39	Previous incorrect right	LO032	20220830_121448
838	0.7369565217391304	40	Previous incorrect right	LO032	20220830_121448
839	0.7391304347826086	41	Previous incorrect right	LO032	20220830_121448
840	0.7391304347826086	42	Previous incorrect right	LO032	20220830_121448
841	0.7369565217391304	43	Previous incorrect right	LO032	20220830_121448
842	0.7260869565217392	44	Previous incorrect right	LO032	20220830_121448
843	0.6847826086956522	45	Previous incorrect right	LO032	20220830_121448
844	0.7804347826086957	46	Previous incorrect right	LO032	20220830_121448
845	0.8652173913043478	47	Previous incorrect right	LO032	20220830_121448
846	0.8782608695652174	48	Previous incorrect right	LO032	20220830_121448
847	0.8717391304347826	49	Previous incorrect right	LO032	20220830_121448
848	0.8521739130434782	50	Previous incorrect right	LO032	20220830_121448
849	0.8478260869565217	51	Previous incorrect right	LO032	20220830_121448
850	0.841304347826087	52	Previous incorrect right	LO032	20220830_121448
851	0.808695652173913	53	Previous incorrect right	LO032	20220830_121448
852	0.8152173913043478	54	Previous incorrect right	LO032	20220830_121448
853	0.7673913043478261	55	Previous incorrect right	LO032	20220830_121448
854	0.7456521739130435	56	Previous incorrect right	LO032	20220830_121448
855	0.7369565217391304	57	Previous incorrect right	LO032	20220830_121448
856	0.7304347826086957	58	Previous incorrect right	LO032	20220830_121448
857	0.7369565217391304	59	Previous incorrect right	LO032	20220830_121448
858	0.7195652173913043	60	Previous incorrect right	LO032	20220830_121448
859	0.7347826086956522	61	Previous incorrect right	LO032	20220830_121448
860	0.7021739130434783	62	Previous incorrect right	LO032	20220830_121448
861	0.6717391304347826	63	Previous incorrect right	LO032	20220830_121448
862	0.6543478260869565	64	Previous incorrect right	LO032	20220830_121448
863	0.6804347826086956	65	Previous incorrect right	LO032	20220830_121448
864	0.6891304347826087	66	Previous incorrect right	LO032	20220830_121448
865	0.6847826086956522	67	Previous incorrect right	LO032	20220830_121448
866	0.6934782608695652	68	Previous incorrect right	LO032	20220830_121448
867	0.7130434782608696	69	Previous incorrect right	LO032	20220830_121448
868	0.7021739130434783	70	Previous incorrect right	LO032	20220830_121448
869	0.6043478260869565	71	Previous incorrect right	LO032	20220830_121448
870	0.5760869565217391	72	Previous incorrect right	LO032	20220830_121448
871	0.6347826086956522	73	Previous incorrect right	LO032	20220830_121448
872	0.6673913043478261	74	Previous incorrect right	LO032	20220830_121448
873	0.6847826086956522	75	Previous incorrect right	LO032	20220830_121448
874	0.6217391304347826	76	Previous incorrect right	LO032	20220830_121448
875	0.6956521739130435	77	Previous incorrect right	LO032	20220830_121448
876	0.6869565217391305	78	Previous incorrect right	LO032	20220830_121448
877	0.6739130434782609	79	Previous incorrect right	LO032	20220830_121448
878	0.6347826086956522	80	Previous incorrect right	LO032	20220830_121448
879	0.6043478260869565	81	Previous incorrect right	LO032	20220830_121448
880	0.6369565217391304	82	Previous incorrect right	LO032	20220830_121448
881	0.6478260869565218	83	Previous incorrect right	LO032	20220830_121448
882	0.6826086956521739	84	Previous incorrect right	LO032	20220830_121448
883	0.6934782608695652	85	Previous incorrect right	LO032	20220830_121448
884	0.6456521739130435	86	Previous incorrect right	LO032	20220830_121448
885	0.6369565217391304	87	Previous incorrect right	LO032	20220830_121448
886	0.5652173913043478	88	Previous incorrect right	LO032	20220830_121448
887	0.6	89	Previous incorrect right	LO032	20220830_121448
888	0.6630434782608695	90	Previous incorrect right	LO032	20220830_121448
889	0.6282608695652174	91	Previous incorrect right	LO032	20220830_121448
890	0.5869565217391305	92	Previous incorrect right	LO032	20220830_121448
891	0.532608695652174	93	Previous incorrect right	LO032	20220830_121448
892	0.5173913043478261	94	Previous incorrect right	LO032	20220830_121448
893	0.5456521739130434	95	Previous incorrect right	LO032	20220830_121448
894	0.6173913043478261	96	Previous incorrect right	LO032	20220830_121448
895	0.5978260869565217	97	Previous incorrect right	LO032	20220830_121448
896	0.5934782608695652	98	Previous incorrect right	LO032	20220830_121448
897	0.5521739130434783	99	Previous incorrect right	LO032	20220830_121448
898	0.4956521739130435	100	Previous incorrect right	LO032	20220830_121448
899	0.4717391304347826	101	Previous incorrect right	LO032	20220830_121448
900	0.5065217391304347	102	Previous incorrect right	LO032	20220830_121448
901	0.6021739130434782	103	Previous incorrect right	LO032	20220830_121448
902	0.5826086956521739	104	Previous incorrect right	LO032	20220830_121448
903	0.5782608695652174	105	Previous incorrect right	LO032	20220830_121448
904	0.5630434782608695	106	Previous incorrect right	LO032	20220830_121448
905	0.5152173913043478	107	Previous incorrect right	LO032	20220830_121448
906	0.5173913043478261	108	Previous incorrect right	LO032	20220830_121448
907	0.532608695652174	109	Previous incorrect right	LO032	20220830_121448
908	0.4152173913043478	110	Previous incorrect right	LO032	20220830_121448
909	0.41739130434782606	111	Previous incorrect right	LO032	20220830_121448
910	0.34347826086956523	112	Previous incorrect right	LO032	20220830_121448
911	0.33695652173913043	113	Previous incorrect right	LO032	20220830_121448
912	0.3826086956521739	114	Previous incorrect right	LO032	20220830_121448
913	0.34347826086956523	115	Previous incorrect right	LO032	20220830_121448
914	0.4217391304347826	116	Previous incorrect right	LO032	20220830_121448
915	0.49782608695652175	117	Previous incorrect right	LO032	20220830_121448
916	0.44782608695652176	118	Previous incorrect right	LO032	20220830_121448
917	0.45652173913043476	119	Previous incorrect right	LO032	20220830_121448
918	0.532608695652174	120	Previous incorrect right	LO032	20220830_121448
919	0.39565217391304347	121	Previous incorrect right	LO032	20220830_121448
920	0.39565217391304347	122	Previous incorrect right	LO032	20220830_121448
921	0.5065217391304347	123	Previous incorrect right	LO032	20220830_121448
922	0.5391304347826087	124	Previous incorrect right	LO032	20220830_121448
923	0.5282608695652173	125	Previous incorrect right	LO032	20220830_121448
924	0.48043478260869565	126	Previous incorrect right	LO032	20220830_121448
925	0.508695652173913	127	Previous incorrect right	LO032	20220830_121448
926	0.5260869565217391	128	Previous incorrect right	LO032	20220830_121448
927	0.49130434782608695	129	Previous incorrect right	LO032	20220830_121448
928	0.4652173913043478	130	Previous incorrect right	LO032	20220830_121448
929	0.4652173913043478	131	Previous incorrect right	LO032	20220830_121448
930	0.3652173913043478	132	Previous incorrect right	LO032	20220830_121448
931	0.6391304347826087	0	Previous correct right	LO032	20220830_121448
932	0.782608695652174	1	Previous correct right	LO032	20220830_121448
933	0.8978260869565218	2	Previous correct right	LO032	20220830_121448
934	0.9630434782608696	3	Previous correct right	LO032	20220830_121448
935	0.9847826086956522	4	Previous correct right	LO032	20220830_121448
936	1.0	5	Previous correct right	LO032	20220830_121448
937	0.9934782608695653	6	Previous correct right	LO032	20220830_121448
938	0.9891304347826086	7	Previous correct right	LO032	20220830_121448
939	0.9934782608695653	8	Previous correct right	LO032	20220830_121448
940	0.9956521739130435	9	Previous correct right	LO032	20220830_121448
941	1.0	10	Previous correct right	LO032	20220830_121448
942	0.9956521739130435	11	Previous correct right	LO032	20220830_121448
943	0.9978260869565218	12	Previous correct right	LO032	20220830_121448
944	0.9978260869565218	13	Previous correct right	LO032	20220830_121448
945	1.0	14	Previous correct right	LO032	20220830_121448
946	0.9891304347826086	15	Previous correct right	LO032	20220830_121448
947	0.991304347826087	16	Previous correct right	LO032	20220830_121448
948	0.9956521739130435	17	Previous correct right	LO032	20220830_121448
949	0.9978260869565218	18	Previous correct right	LO032	20220830_121448
950	1.0	19	Previous correct right	LO032	20220830_121448
951	1.0	20	Previous correct right	LO032	20220830_121448
952	1.0	21	Previous correct right	LO032	20220830_121448
953	0.9978260869565218	22	Previous correct right	LO032	20220830_121448
954	1.0	23	Previous correct right	LO032	20220830_121448
955	0.9978260869565218	24	Previous correct right	LO032	20220830_121448
956	0.9978260869565218	25	Previous correct right	LO032	20220830_121448
957	1.0	26	Previous correct right	LO032	20220830_121448
958	1.0	27	Previous correct right	LO032	20220830_121448
959	1.0	28	Previous correct right	LO032	20220830_121448
960	1.0	29	Previous correct right	LO032	20220830_121448
961	1.0	30	Previous correct right	LO032	20220830_121448
962	0.9891304347826086	31	Previous correct right	LO032	20220830_121448
963	0.9956521739130435	32	Previous correct right	LO032	20220830_121448
964	0.9956521739130435	33	Previous correct right	LO032	20220830_121448
965	0.9760869565217392	34	Previous correct right	LO032	20220830_121448
966	0.9695652173913043	35	Previous correct right	LO032	20220830_121448
967	0.9695652173913043	36	Previous correct right	LO032	20220830_121448
968	0.9869565217391304	37	Previous correct right	LO032	20220830_121448
969	1.0	38	Previous correct right	LO032	20220830_121448
970	0.9869565217391304	39	Previous correct right	LO032	20220830_121448
971	0.9934782608695653	40	Previous correct right	LO032	20220830_121448
972	1.0	41	Previous correct right	LO032	20220830_121448
973	0.991304347826087	42	Previous correct right	LO032	20220830_121448
974	0.9847826086956522	43	Previous correct right	LO032	20220830_121448
975	1.0	44	Previous correct right	LO032	20220830_121448
976	1.0	45	Previous correct right	LO032	20220830_121448
977	1.0	46	Previous correct right	LO032	20220830_121448
978	1.0	47	Previous correct right	LO032	20220830_121448
979	0.991304347826087	48	Previous correct right	LO032	20220830_121448
980	1.0	49	Previous correct right	LO032	20220830_121448
981	1.0	50	Previous correct right	LO032	20220830_121448
982	1.0	51	Previous correct right	LO032	20220830_121448
983	1.0	52	Previous correct right	LO032	20220830_121448
984	1.0	53	Previous correct right	LO032	20220830_121448
985	1.0	54	Previous correct right	LO032	20220830_121448
986	0.991304347826087	55	Previous correct right	LO032	20220830_121448
987	0.9978260869565218	56	Previous correct right	LO032	20220830_121448
988	0.9978260869565218	57	Previous correct right	LO032	20220830_121448
989	0.9978260869565218	58	Previous correct right	LO032	20220830_121448
990	1.0	59	Previous correct right	LO032	20220830_121448
991	1.0	60	Previous correct right	LO032	20220830_121448
992	1.0	61	Previous correct right	LO032	20220830_121448
993	0.9978260869565218	62	Previous correct right	LO032	20220830_121448
994	1.0	63	Previous correct right	LO032	20220830_121448
995	1.0	64	Previous correct right	LO032	20220830_121448
996	0.991304347826087	65	Previous correct right	LO032	20220830_121448
997	0.9956521739130435	66	Previous correct right	LO032	20220830_121448
998	0.9956521739130435	67	Previous correct right	LO032	20220830_121448
999	0.9934782608695653	68	Previous correct right	LO032	20220830_121448
1000	0.9891304347826086	69	Previous correct right	LO032	20220830_121448
1001	0.9869565217391304	70	Previous correct right	LO032	20220830_121448
1002	0.8326086956521739	71	Previous correct right	LO032	20220830_121448
1003	0.8260869565217391	72	Previous correct right	LO032	20220830_121448
1004	0.7934782608695652	73	Previous correct right	LO032	20220830_121448
1005	0.7869565217391304	74	Previous correct right	LO032	20220830_121448
1006	0.808695652173913	75	Previous correct right	LO032	20220830_121448
1007	0.7760869565217391	76	Previous correct right	LO032	20220830_121448
1008	0.741304347826087	77	Previous correct right	LO032	20220830_121448
1009	0.7347826086956522	78	Previous correct right	LO032	20220830_121448
1010	0.7239130434782609	79	Previous correct right	LO032	20220830_121448
1011	0.7086956521739131	80	Previous correct right	LO032	20220830_121448
1012	0.7434782608695653	81	Previous correct right	LO032	20220830_121448
1013	0.7108695652173913	82	Previous correct right	LO032	20220830_121448
1014	0.7152173913043478	83	Previous correct right	LO032	20220830_121448
1015	0.7021739130434783	84	Previous correct right	LO032	20220830_121448
1016	0.6804347826086956	85	Previous correct right	LO032	20220830_121448
1017	0.7086956521739131	86	Previous correct right	LO032	20220830_121448
1018	0.6826086956521739	87	Previous correct right	LO032	20220830_121448
1019	0.7	88	Previous correct right	LO032	20220830_121448
1020	0.6782608695652174	89	Previous correct right	LO032	20220830_121448
1021	0.6869565217391305	90	Previous correct right	LO032	20220830_121448
1022	0.6804347826086956	91	Previous correct right	LO032	20220830_121448
1023	0.7021739130434783	92	Previous correct right	LO032	20220830_121448
1024	0.6804347826086956	93	Previous correct right	LO032	20220830_121448
1025	0.6956521739130435	94	Previous correct right	LO032	20220830_121448
1026	0.7021739130434783	95	Previous correct right	LO032	20220830_121448
1027	0.6978260869565217	96	Previous correct right	LO032	20220830_121448
1028	0.6978260869565217	97	Previous correct right	LO032	20220830_121448
1029	0.7130434782608696	98	Previous correct right	LO032	20220830_121448
1030	0.6956521739130435	99	Previous correct right	LO032	20220830_121448
1031	0.7152173913043478	100	Previous correct right	LO032	20220830_121448
1032	0.7043478260869566	101	Previous correct right	LO032	20220830_121448
1033	0.7239130434782609	102	Previous correct right	LO032	20220830_121448
1034	0.7326086956521739	103	Previous correct right	LO032	20220830_121448
1035	0.8021739130434783	104	Previous correct right	LO032	20220830_121448
1036	0.8108695652173913	105	Previous correct right	LO032	20220830_121448
1037	0.8456521739130435	106	Previous correct right	LO032	20220830_121448
1038	0.8260869565217391	107	Previous correct right	LO032	20220830_121448
1039	0.8065217391304348	108	Previous correct right	LO032	20220830_121448
1040	0.8021739130434783	109	Previous correct right	LO032	20220830_121448
1041	0.8434782608695652	110	Previous correct right	LO032	20220830_121448
1042	0.8217391304347826	111	Previous correct right	LO032	20220830_121448
1043	0.8065217391304348	112	Previous correct right	LO032	20220830_121448
1044	0.7695652173913043	113	Previous correct right	LO032	20220830_121448
1045	0.8	114	Previous correct right	LO032	20220830_121448
1046	0.8260869565217391	115	Previous correct right	LO032	20220830_121448
1047	0.8021739130434783	116	Previous correct right	LO032	20220830_121448
1048	0.7782608695652173	117	Previous correct right	LO032	20220830_121448
1049	0.7630434782608696	118	Previous correct right	LO032	20220830_121448
1050	0.7239130434782609	119	Previous correct right	LO032	20220830_121448
1051	0.7347826086956522	120	Previous correct right	LO032	20220830_121448
1052	0.7543478260869565	121	Previous correct right	LO032	20220830_121448
1053	0.7608695652173914	122	Previous correct right	LO032	20220830_121448
1054	0.7608695652173914	123	Previous correct right	LO032	20220830_121448
1055	0.7521739130434782	124	Previous correct right	LO032	20220830_121448
1056	0.7565217391304347	125	Previous correct right	LO032	20220830_121448
1057	0.7086956521739131	126	Previous correct right	LO032	20220830_121448
1058	0.7282608695652174	127	Previous correct right	LO032	20220830_121448
1059	0.758695652173913	128	Previous correct right	LO032	20220830_121448
1060	0.7282608695652174	129	Previous correct right	LO032	20220830_121448
1061	0.7065217391304348	130	Previous correct right	LO032	20220830_121448
1062	0.7217391304347827	131	Previous correct right	LO032	20220830_121448
1063	0.7043478260869566	132	Previous correct right	LO032	20220830_121448
1064	0.6894736842105263	0	Previous correct left	LO032	20220905_123313
1065	0.743421052631579	1	Previous correct left	LO032	20220905_123313
1066	0.825	2	Previous correct left	LO032	20220905_123313
1067	0.8855263157894737	3	Previous correct left	LO032	20220905_123313
1068	0.9052631578947369	4	Previous correct left	LO032	20220905_123313
1069	0.9184210526315789	5	Previous correct left	LO032	20220905_123313
1070	0.9236842105263158	6	Previous correct left	LO032	20220905_123313
1071	0.9355263157894737	7	Previous correct left	LO032	20220905_123313
1072	0.9513157894736842	8	Previous correct left	LO032	20220905_123313
1073	0.968421052631579	9	Previous correct left	LO032	20220905_123313
1074	0.968421052631579	10	Previous correct left	LO032	20220905_123313
1075	0.9815789473684211	11	Previous correct left	LO032	20220905_123313
1076	0.9868421052631579	12	Previous correct left	LO032	20220905_123313
1077	0.9815789473684211	13	Previous correct left	LO032	20220905_123313
1078	0.9815789473684211	14	Previous correct left	LO032	20220905_123313
1079	0.9789473684210527	15	Previous correct left	LO032	20220905_123313
1080	0.9763157894736842	16	Previous correct left	LO032	20220905_123313
1081	0.9736842105263158	17	Previous correct left	LO032	20220905_123313
1082	0.9868421052631579	18	Previous correct left	LO032	20220905_123313
1083	0.9881578947368421	19	Previous correct left	LO032	20220905_123313
1084	0.9802631578947368	20	Previous correct left	LO032	20220905_123313
1085	0.9881578947368421	21	Previous correct left	LO032	20220905_123313
1086	0.9855263157894737	22	Previous correct left	LO032	20220905_123313
1087	0.9815789473684211	23	Previous correct left	LO032	20220905_123313
1088	0.9881578947368421	24	Previous correct left	LO032	20220905_123313
1089	0.9842105263157894	25	Previous correct left	LO032	20220905_123313
1090	0.9881578947368421	26	Previous correct left	LO032	20220905_123313
1091	0.9894736842105263	27	Previous correct left	LO032	20220905_123313
1092	0.9894736842105263	28	Previous correct left	LO032	20220905_123313
1093	0.9868421052631579	29	Previous correct left	LO032	20220905_123313
1094	0.9815789473684211	30	Previous correct left	LO032	20220905_123313
1095	0.9565789473684211	31	Previous correct left	LO032	20220905_123313
1096	0.9460526315789474	32	Previous correct left	LO032	20220905_123313
1097	0.9644736842105263	33	Previous correct left	LO032	20220905_123313
1098	0.9592105263157895	34	Previous correct left	LO032	20220905_123313
1099	0.9605263157894737	35	Previous correct left	LO032	20220905_123313
1100	0.968421052631579	36	Previous correct left	LO032	20220905_123313
1101	0.9657894736842105	37	Previous correct left	LO032	20220905_123313
1102	0.9644736842105263	38	Previous correct left	LO032	20220905_123313
1103	0.95	39	Previous correct left	LO032	20220905_123313
1104	0.9605263157894737	40	Previous correct left	LO032	20220905_123313
1105	0.968421052631579	41	Previous correct left	LO032	20220905_123313
1106	0.9644736842105263	42	Previous correct left	LO032	20220905_123313
1107	0.975	43	Previous correct left	LO032	20220905_123313
1108	0.9763157894736842	44	Previous correct left	LO032	20220905_123313
1109	0.9710526315789474	45	Previous correct left	LO032	20220905_123313
1110	0.9736842105263158	46	Previous correct left	LO032	20220905_123313
1111	0.9789473684210527	47	Previous correct left	LO032	20220905_123313
1112	0.9828947368421053	48	Previous correct left	LO032	20220905_123313
1113	0.9868421052631579	49	Previous correct left	LO032	20220905_123313
1114	0.9855263157894737	50	Previous correct left	LO032	20220905_123313
1115	0.9855263157894737	51	Previous correct left	LO032	20220905_123313
1116	0.9894736842105263	52	Previous correct left	LO032	20220905_123313
1117	0.9921052631578947	53	Previous correct left	LO032	20220905_123313
1118	0.993421052631579	54	Previous correct left	LO032	20220905_123313
1119	0.9894736842105263	55	Previous correct left	LO032	20220905_123313
1120	0.9973684210526316	56	Previous correct left	LO032	20220905_123313
1121	1.0	57	Previous correct left	LO032	20220905_123313
1122	0.9921052631578947	58	Previous correct left	LO032	20220905_123313
1123	1.0	59	Previous correct left	LO032	20220905_123313
1124	0.9973684210526316	60	Previous correct left	LO032	20220905_123313
1125	0.9907894736842106	61	Previous correct left	LO032	20220905_123313
1126	0.9921052631578947	62	Previous correct left	LO032	20220905_123313
1127	0.9894736842105263	63	Previous correct left	LO032	20220905_123313
1128	0.9894736842105263	64	Previous correct left	LO032	20220905_123313
1129	0.9921052631578947	65	Previous correct left	LO032	20220905_123313
1130	0.9881578947368421	66	Previous correct left	LO032	20220905_123313
1131	0.9960526315789474	67	Previous correct left	LO032	20220905_123313
1132	0.9986842105263158	68	Previous correct left	LO032	20220905_123313
1133	0.9907894736842106	69	Previous correct left	LO032	20220905_123313
1134	0.9802631578947368	70	Previous correct left	LO032	20220905_123313
1135	0.9710526315789474	71	Previous correct left	LO032	20220905_123313
1136	0.9710526315789474	72	Previous correct left	LO032	20220905_123313
1137	0.968421052631579	73	Previous correct left	LO032	20220905_123313
1138	0.9578947368421052	74	Previous correct left	LO032	20220905_123313
1139	0.968421052631579	75	Previous correct left	LO032	20220905_123313
1140	0.9710526315789474	76	Previous correct left	LO032	20220905_123313
1141	0.9618421052631579	77	Previous correct left	LO032	20220905_123313
1142	0.9736842105263158	78	Previous correct left	LO032	20220905_123313
1143	0.9802631578947368	79	Previous correct left	LO032	20220905_123313
1144	0.9815789473684211	80	Previous correct left	LO032	20220905_123313
1145	0.9697368421052631	81	Previous correct left	LO032	20220905_123313
1146	0.9723684210526315	82	Previous correct left	LO032	20220905_123313
1147	0.9815789473684211	83	Previous correct left	LO032	20220905_123313
1148	0.968421052631579	84	Previous correct left	LO032	20220905_123313
1149	0.9763157894736842	85	Previous correct left	LO032	20220905_123313
1150	0.9710526315789474	86	Previous correct left	LO032	20220905_123313
1151	0.9671052631578947	87	Previous correct left	LO032	20220905_123313
1152	0.9657894736842105	88	Previous correct left	LO032	20220905_123313
1153	0.9631578947368421	89	Previous correct left	LO032	20220905_123313
1154	0.968421052631579	90	Previous correct left	LO032	20220905_123313
1155	0.9802631578947368	91	Previous correct left	LO032	20220905_123313
1156	0.9815789473684211	92	Previous correct left	LO032	20220905_123313
1157	0.9789473684210527	93	Previous correct left	LO032	20220905_123313
1158	0.9644736842105263	94	Previous correct left	LO032	20220905_123313
1159	0.9723684210526315	95	Previous correct left	LO032	20220905_123313
1160	0.975	96	Previous correct left	LO032	20220905_123313
1161	0.9763157894736842	97	Previous correct left	LO032	20220905_123313
1162	0.9697368421052631	98	Previous correct left	LO032	20220905_123313
1163	0.9644736842105263	99	Previous correct left	LO032	20220905_123313
1164	0.9736842105263158	100	Previous correct left	LO032	20220905_123313
1165	0.9644736842105263	101	Previous correct left	LO032	20220905_123313
1166	0.9657894736842105	102	Previous correct left	LO032	20220905_123313
1167	0.9776315789473684	103	Previous correct left	LO032	20220905_123313
1168	0.9842105263157894	104	Previous correct left	LO032	20220905_123313
1169	0.968421052631579	105	Previous correct left	LO032	20220905_123313
1170	0.968421052631579	106	Previous correct left	LO032	20220905_123313
1171	0.9671052631578947	107	Previous correct left	LO032	20220905_123313
1172	0.9723684210526315	108	Previous correct left	LO032	20220905_123313
1173	0.9671052631578947	109	Previous correct left	LO032	20220905_123313
1174	0.9855263157894737	110	Previous correct left	LO032	20220905_123313
1175	0.9842105263157894	111	Previous correct left	LO032	20220905_123313
1176	0.9789473684210527	112	Previous correct left	LO032	20220905_123313
1177	0.9789473684210527	113	Previous correct left	LO032	20220905_123313
1178	0.9789473684210527	114	Previous correct left	LO032	20220905_123313
1179	0.9868421052631579	115	Previous correct left	LO032	20220905_123313
1180	0.9776315789473684	116	Previous correct left	LO032	20220905_123313
1181	0.9763157894736842	117	Previous correct left	LO032	20220905_123313
1182	0.9802631578947368	118	Previous correct left	LO032	20220905_123313
1183	0.9776315789473684	119	Previous correct left	LO032	20220905_123313
1184	0.9605263157894737	120	Previous correct left	LO032	20220905_123313
1185	0.9657894736842105	121	Previous correct left	LO032	20220905_123313
1186	0.9815789473684211	122	Previous correct left	LO032	20220905_123313
1187	0.9657894736842105	123	Previous correct left	LO032	20220905_123313
1188	0.9697368421052631	124	Previous correct left	LO032	20220905_123313
1189	0.9710526315789474	125	Previous correct left	LO032	20220905_123313
1190	0.9565789473684211	126	Previous correct left	LO032	20220905_123313
1191	0.9578947368421052	127	Previous correct left	LO032	20220905_123313
1192	0.9644736842105263	128	Previous correct left	LO032	20220905_123313
1193	0.9657894736842105	129	Previous correct left	LO032	20220905_123313
1194	0.9592105263157895	130	Previous correct left	LO032	20220905_123313
1195	0.9736842105263158	131	Previous correct left	LO032	20220905_123313
1196	0.9644736842105263	132	Previous correct left	LO032	20220905_123313
1197	0.7552631578947369	0	Previous incorrect left	LO032	20220905_123313
1198	0.7907894736842105	1	Previous incorrect left	LO032	20220905_123313
1199	0.8276315789473684	2	Previous incorrect left	LO032	20220905_123313
1200	0.875	3	Previous incorrect left	LO032	20220905_123313
1201	0.8960526315789473	4	Previous incorrect left	LO032	20220905_123313
1202	0.9223684210526316	5	Previous incorrect left	LO032	20220905_123313
1203	0.9421052631578948	6	Previous incorrect left	LO032	20220905_123313
1204	0.9605263157894737	7	Previous incorrect left	LO032	20220905_123313
1205	0.9776315789473684	8	Previous incorrect left	LO032	20220905_123313
1206	0.9802631578947368	9	Previous incorrect left	LO032	20220905_123313
1207	0.9644736842105263	10	Previous incorrect left	LO032	20220905_123313
1208	0.9736842105263158	11	Previous incorrect left	LO032	20220905_123313
1209	0.968421052631579	12	Previous incorrect left	LO032	20220905_123313
1210	0.9578947368421052	13	Previous incorrect left	LO032	20220905_123313
1211	0.9671052631578947	14	Previous incorrect left	LO032	20220905_123313
1212	0.9539473684210527	15	Previous incorrect left	LO032	20220905_123313
1213	0.9605263157894737	16	Previous incorrect left	LO032	20220905_123313
1214	0.968421052631579	17	Previous incorrect left	LO032	20220905_123313
1215	0.9578947368421052	18	Previous incorrect left	LO032	20220905_123313
1216	0.9736842105263158	19	Previous incorrect left	LO032	20220905_123313
1217	0.968421052631579	20	Previous incorrect left	LO032	20220905_123313
1218	0.9657894736842105	21	Previous incorrect left	LO032	20220905_123313
1219	0.9697368421052631	22	Previous incorrect left	LO032	20220905_123313
1220	0.9657894736842105	23	Previous incorrect left	LO032	20220905_123313
1221	0.9657894736842105	24	Previous incorrect left	LO032	20220905_123313
1222	0.9565789473684211	25	Previous incorrect left	LO032	20220905_123313
1223	0.9342105263157895	26	Previous incorrect left	LO032	20220905_123313
1224	0.9460526315789474	27	Previous incorrect left	LO032	20220905_123313
1225	0.9210526315789473	28	Previous incorrect left	LO032	20220905_123313
1226	0.9039473684210526	29	Previous incorrect left	LO032	20220905_123313
1227	0.9	30	Previous incorrect left	LO032	20220905_123313
1228	0.8881578947368421	31	Previous incorrect left	LO032	20220905_123313
1229	0.8486842105263158	32	Previous incorrect left	LO032	20220905_123313
1230	0.8592105263157894	33	Previous incorrect left	LO032	20220905_123313
1231	0.8855263157894737	34	Previous incorrect left	LO032	20220905_123313
1232	0.868421052631579	35	Previous incorrect left	LO032	20220905_123313
1233	0.8315789473684211	36	Previous incorrect left	LO032	20220905_123313
1234	0.8078947368421052	37	Previous incorrect left	LO032	20220905_123313
1235	0.8368421052631579	38	Previous incorrect left	LO032	20220905_123313
1236	0.8355263157894737	39	Previous incorrect left	LO032	20220905_123313
1237	0.7776315789473685	40	Previous incorrect left	LO032	20220905_123313
1238	0.7592105263157894	41	Previous incorrect left	LO032	20220905_123313
1239	0.7986842105263158	42	Previous incorrect left	LO032	20220905_123313
1240	0.7789473684210526	43	Previous incorrect left	LO032	20220905_123313
1241	0.781578947368421	44	Previous incorrect left	LO032	20220905_123313
1242	0.7684210526315789	45	Previous incorrect left	LO032	20220905_123313
1243	0.743421052631579	46	Previous incorrect left	LO032	20220905_123313
1244	0.7526315789473684	47	Previous incorrect left	LO032	20220905_123313
1245	0.75	48	Previous incorrect left	LO032	20220905_123313
1246	0.743421052631579	49	Previous incorrect left	LO032	20220905_123313
1247	0.7868421052631579	50	Previous incorrect left	LO032	20220905_123313
1248	0.7881578947368421	51	Previous incorrect left	LO032	20220905_123313
1249	0.7881578947368421	52	Previous incorrect left	LO032	20220905_123313
1250	0.7763157894736842	53	Previous incorrect left	LO032	20220905_123313
1251	0.7947368421052632	54	Previous incorrect left	LO032	20220905_123313
1252	0.7960526315789473	55	Previous incorrect left	LO032	20220905_123313
1253	0.7907894736842105	56	Previous incorrect left	LO032	20220905_123313
1254	0.7631578947368421	57	Previous incorrect left	LO032	20220905_123313
1255	0.7710526315789473	58	Previous incorrect left	LO032	20220905_123313
1256	0.7710526315789473	59	Previous incorrect left	LO032	20220905_123313
1257	0.7842105263157895	60	Previous incorrect left	LO032	20220905_123313
1258	0.8105263157894737	61	Previous incorrect left	LO032	20220905_123313
1259	0.8315789473684211	62	Previous incorrect left	LO032	20220905_123313
1260	0.8184210526315789	63	Previous incorrect left	LO032	20220905_123313
1261	0.8092105263157895	64	Previous incorrect left	LO032	20220905_123313
1262	0.8184210526315789	65	Previous incorrect left	LO032	20220905_123313
1263	0.8144736842105263	66	Previous incorrect left	LO032	20220905_123313
1264	0.8144736842105263	67	Previous incorrect left	LO032	20220905_123313
1265	0.7907894736842105	68	Previous incorrect left	LO032	20220905_123313
1266	0.7684210526315789	69	Previous incorrect left	LO032	20220905_123313
1267	0.7802631578947369	70	Previous incorrect left	LO032	20220905_123313
1268	0.6539473684210526	71	Previous incorrect left	LO032	20220905_123313
1269	0.6460526315789473	72	Previous incorrect left	LO032	20220905_123313
1270	0.6223684210526316	73	Previous incorrect left	LO032	20220905_123313
1271	0.6605263157894737	74	Previous incorrect left	LO032	20220905_123313
1272	0.6302631578947369	75	Previous incorrect left	LO032	20220905_123313
1273	0.6105263157894737	76	Previous incorrect left	LO032	20220905_123313
1274	0.6263157894736842	77	Previous incorrect left	LO032	20220905_123313
1275	0.625	78	Previous incorrect left	LO032	20220905_123313
1276	0.5986842105263158	79	Previous incorrect left	LO032	20220905_123313
1277	0.6355263157894737	80	Previous incorrect left	LO032	20220905_123313
1278	0.5684210526315789	81	Previous incorrect left	LO032	20220905_123313
1279	0.5815789473684211	82	Previous incorrect left	LO032	20220905_123313
1280	0.5697368421052632	83	Previous incorrect left	LO032	20220905_123313
1281	0.5921052631578947	84	Previous incorrect left	LO032	20220905_123313
1282	0.5447368421052632	85	Previous incorrect left	LO032	20220905_123313
1283	0.5789473684210527	86	Previous incorrect left	LO032	20220905_123313
1284	0.5763157894736842	87	Previous incorrect left	LO032	20220905_123313
1285	0.5210526315789473	88	Previous incorrect left	LO032	20220905_123313
1286	0.5394736842105263	89	Previous incorrect left	LO032	20220905_123313
1287	0.5407894736842105	90	Previous incorrect left	LO032	20220905_123313
1288	0.5421052631578948	91	Previous incorrect left	LO032	20220905_123313
1289	0.5131578947368421	92	Previous incorrect left	LO032	20220905_123313
1290	0.5552631578947368	93	Previous incorrect left	LO032	20220905_123313
1291	0.5236842105263158	94	Previous incorrect left	LO032	20220905_123313
1292	0.5473684210526316	95	Previous incorrect left	LO032	20220905_123313
1293	0.5078947368421053	96	Previous incorrect left	LO032	20220905_123313
1294	0.5394736842105263	97	Previous incorrect left	LO032	20220905_123313
1295	0.5144736842105263	98	Previous incorrect left	LO032	20220905_123313
1296	0.5434210526315789	99	Previous incorrect left	LO032	20220905_123313
1297	0.5421052631578948	100	Previous incorrect left	LO032	20220905_123313
1298	0.5197368421052632	101	Previous incorrect left	LO032	20220905_123313
1299	0.5210526315789473	102	Previous incorrect left	LO032	20220905_123313
1300	0.5092105263157894	103	Previous incorrect left	LO032	20220905_123313
1301	0.4855263157894737	104	Previous incorrect left	LO032	20220905_123313
1302	0.49605263157894736	105	Previous incorrect left	LO032	20220905_123313
1303	0.5210526315789473	106	Previous incorrect left	LO032	20220905_123313
1304	0.46710526315789475	107	Previous incorrect left	LO032	20220905_123313
1305	0.5052631578947369	108	Previous incorrect left	LO032	20220905_123313
1306	0.5434210526315789	109	Previous incorrect left	LO032	20220905_123313
1307	0.4986842105263158	110	Previous incorrect left	LO032	20220905_123313
1308	0.4855263157894737	111	Previous incorrect left	LO032	20220905_123313
1309	0.5	112	Previous incorrect left	LO032	20220905_123313
1310	0.49736842105263157	113	Previous incorrect left	LO032	20220905_123313
1311	0.5355263157894737	114	Previous incorrect left	LO032	20220905_123313
1312	0.5013157894736842	115	Previous incorrect left	LO032	20220905_123313
1313	0.45789473684210524	116	Previous incorrect left	LO032	20220905_123313
1314	0.5078947368421053	117	Previous incorrect left	LO032	20220905_123313
1315	0.48157894736842105	118	Previous incorrect left	LO032	20220905_123313
1316	0.48026315789473684	119	Previous incorrect left	LO032	20220905_123313
1317	0.4644736842105263	120	Previous incorrect left	LO032	20220905_123313
1318	0.4776315789473684	121	Previous incorrect left	LO032	20220905_123313
1319	0.49473684210526314	122	Previous incorrect left	LO032	20220905_123313
1320	0.4776315789473684	123	Previous incorrect left	LO032	20220905_123313
1321	0.4697368421052632	124	Previous incorrect left	LO032	20220905_123313
1322	0.40131578947368424	125	Previous incorrect left	LO032	20220905_123313
1323	0.4105263157894737	126	Previous incorrect left	LO032	20220905_123313
1324	0.4618421052631579	127	Previous incorrect left	LO032	20220905_123313
1325	0.40131578947368424	128	Previous incorrect left	LO032	20220905_123313
1326	0.40657894736842104	129	Previous incorrect left	LO032	20220905_123313
1327	0.4421052631578947	130	Previous incorrect left	LO032	20220905_123313
1328	0.42105263157894735	131	Previous incorrect left	LO032	20220905_123313
1329	0.3973684210526316	132	Previous incorrect left	LO032	20220905_123313
1330	0.7552631578947369	0	Previous incorrect right	LO032	20220905_123313
1331	0.7684210526315789	1	Previous incorrect right	LO032	20220905_123313
1332	0.7710526315789473	2	Previous incorrect right	LO032	20220905_123313
1333	0.8789473684210526	3	Previous incorrect right	LO032	20220905_123313
1334	0.8618421052631579	4	Previous incorrect right	LO032	20220905_123313
1335	0.8828947368421053	5	Previous incorrect right	LO032	20220905_123313
1336	0.9184210526315789	6	Previous incorrect right	LO032	20220905_123313
1337	0.9486842105263158	7	Previous incorrect right	LO032	20220905_123313
1338	0.9447368421052632	8	Previous incorrect right	LO032	20220905_123313
1339	0.9723684210526315	9	Previous incorrect right	LO032	20220905_123313
1340	0.9539473684210527	10	Previous incorrect right	LO032	20220905_123313
1341	0.9513157894736842	11	Previous incorrect right	LO032	20220905_123313
1342	0.9763157894736842	12	Previous incorrect right	LO032	20220905_123313
1343	0.9921052631578947	13	Previous incorrect right	LO032	20220905_123313
1344	0.9578947368421052	14	Previous incorrect right	LO032	20220905_123313
1345	0.9710526315789474	15	Previous incorrect right	LO032	20220905_123313
1346	0.9736842105263158	16	Previous incorrect right	LO032	20220905_123313
1347	0.9736842105263158	17	Previous incorrect right	LO032	20220905_123313
1348	0.9723684210526315	18	Previous incorrect right	LO032	20220905_123313
1349	0.9868421052631579	19	Previous incorrect right	LO032	20220905_123313
1350	0.9776315789473684	20	Previous incorrect right	LO032	20220905_123313
1351	0.9710526315789474	21	Previous incorrect right	LO032	20220905_123313
1352	0.9578947368421052	22	Previous incorrect right	LO032	20220905_123313
1353	0.9394736842105263	23	Previous incorrect right	LO032	20220905_123313
1354	0.9355263157894737	24	Previous incorrect right	LO032	20220905_123313
1355	0.9157894736842105	25	Previous incorrect right	LO032	20220905_123313
1356	0.9118421052631579	26	Previous incorrect right	LO032	20220905_123313
1357	0.9434210526315789	27	Previous incorrect right	LO032	20220905_123313
1358	0.9315789473684211	28	Previous incorrect right	LO032	20220905_123313
1359	0.9157894736842105	29	Previous incorrect right	LO032	20220905_123313
1360	0.9447368421052632	30	Previous incorrect right	LO032	20220905_123313
1361	0.9355263157894737	31	Previous incorrect right	LO032	20220905_123313
1362	0.9381578947368421	32	Previous incorrect right	LO032	20220905_123313
1363	0.9355263157894737	33	Previous incorrect right	LO032	20220905_123313
1364	0.9394736842105263	34	Previous incorrect right	LO032	20220905_123313
1365	0.9236842105263158	35	Previous incorrect right	LO032	20220905_123313
1366	0.8868421052631579	36	Previous incorrect right	LO032	20220905_123313
1367	0.8934210526315789	37	Previous incorrect right	LO032	20220905_123313
1368	0.9223684210526316	38	Previous incorrect right	LO032	20220905_123313
1369	0.9210526315789473	39	Previous incorrect right	LO032	20220905_123313
1370	0.9026315789473685	40	Previous incorrect right	LO032	20220905_123313
1371	0.8657894736842106	41	Previous incorrect right	LO032	20220905_123313
1372	0.8868421052631579	42	Previous incorrect right	LO032	20220905_123313
1373	0.8986842105263158	43	Previous incorrect right	LO032	20220905_123313
1374	0.9092105263157895	44	Previous incorrect right	LO032	20220905_123313
1375	0.9197368421052632	45	Previous incorrect right	LO032	20220905_123313
1376	0.9144736842105263	46	Previous incorrect right	LO032	20220905_123313
1377	0.9026315789473685	47	Previous incorrect right	LO032	20220905_123313
1378	0.9039473684210526	48	Previous incorrect right	LO032	20220905_123313
1379	0.8986842105263158	49	Previous incorrect right	LO032	20220905_123313
1380	0.8934210526315789	50	Previous incorrect right	LO032	20220905_123313
1381	0.8986842105263158	51	Previous incorrect right	LO032	20220905_123313
1382	0.8921052631578947	52	Previous incorrect right	LO032	20220905_123313
1383	0.8973684210526316	53	Previous incorrect right	LO032	20220905_123313
1384	0.9026315789473685	54	Previous incorrect right	LO032	20220905_123313
1385	0.9131578947368421	55	Previous incorrect right	LO032	20220905_123313
1386	0.9105263157894737	56	Previous incorrect right	LO032	20220905_123313
1387	0.925	57	Previous incorrect right	LO032	20220905_123313
1388	0.9144736842105263	58	Previous incorrect right	LO032	20220905_123313
1389	0.8894736842105263	59	Previous incorrect right	LO032	20220905_123313
1390	0.9039473684210526	60	Previous incorrect right	LO032	20220905_123313
1391	0.9052631578947369	61	Previous incorrect right	LO032	20220905_123313
1392	0.8986842105263158	62	Previous incorrect right	LO032	20220905_123313
1393	0.9184210526315789	63	Previous incorrect right	LO032	20220905_123313
1394	0.9263157894736842	64	Previous incorrect right	LO032	20220905_123313
1395	0.8894736842105263	65	Previous incorrect right	LO032	20220905_123313
1396	0.8776315789473684	66	Previous incorrect right	LO032	20220905_123313
1397	0.8921052631578947	67	Previous incorrect right	LO032	20220905_123313
1398	0.875	68	Previous incorrect right	LO032	20220905_123313
1399	0.8578947368421053	69	Previous incorrect right	LO032	20220905_123313
1400	0.868421052631579	70	Previous incorrect right	LO032	20220905_123313
1401	0.8394736842105263	71	Previous incorrect right	LO032	20220905_123313
1402	0.8421052631578947	72	Previous incorrect right	LO032	20220905_123313
1403	0.8460526315789474	73	Previous incorrect right	LO032	20220905_123313
1404	0.8421052631578947	74	Previous incorrect right	LO032	20220905_123313
1405	0.8184210526315789	75	Previous incorrect right	LO032	20220905_123313
1406	0.8394736842105263	76	Previous incorrect right	LO032	20220905_123313
1407	0.8552631578947368	77	Previous incorrect right	LO032	20220905_123313
1408	0.8736842105263158	78	Previous incorrect right	LO032	20220905_123313
1409	0.868421052631579	79	Previous incorrect right	LO032	20220905_123313
1410	0.8513157894736842	80	Previous incorrect right	LO032	20220905_123313
1411	0.8578947368421053	81	Previous incorrect right	LO032	20220905_123313
1412	0.875	82	Previous incorrect right	LO032	20220905_123313
1413	0.8934210526315789	83	Previous incorrect right	LO032	20220905_123313
1414	0.8828947368421053	84	Previous incorrect right	LO032	20220905_123313
1415	0.9078947368421053	85	Previous incorrect right	LO032	20220905_123313
1416	0.8921052631578947	86	Previous incorrect right	LO032	20220905_123313
1417	0.8802631578947369	87	Previous incorrect right	LO032	20220905_123313
1418	0.8736842105263158	88	Previous incorrect right	LO032	20220905_123313
1419	0.8789473684210526	89	Previous incorrect right	LO032	20220905_123313
1420	0.8947368421052632	90	Previous incorrect right	LO032	20220905_123313
1421	0.8921052631578947	91	Previous incorrect right	LO032	20220905_123313
1422	0.8802631578947369	92	Previous incorrect right	LO032	20220905_123313
1423	0.8407894736842105	93	Previous incorrect right	LO032	20220905_123313
1424	0.8342105263157895	94	Previous incorrect right	LO032	20220905_123313
1425	0.8657894736842106	95	Previous incorrect right	LO032	20220905_123313
1426	0.8644736842105263	96	Previous incorrect right	LO032	20220905_123313
1427	0.8631578947368421	97	Previous incorrect right	LO032	20220905_123313
1428	0.8342105263157895	98	Previous incorrect right	LO032	20220905_123313
1429	0.7789473684210526	99	Previous incorrect right	LO032	20220905_123313
1430	0.7973684210526316	100	Previous incorrect right	LO032	20220905_123313
1431	0.8013157894736842	101	Previous incorrect right	LO032	20220905_123313
1432	0.8039473684210526	102	Previous incorrect right	LO032	20220905_123313
1433	0.8328947368421052	103	Previous incorrect right	LO032	20220905_123313
1434	0.8421052631578947	104	Previous incorrect right	LO032	20220905_123313
1435	0.8105263157894737	105	Previous incorrect right	LO032	20220905_123313
1436	0.7736842105263158	106	Previous incorrect right	LO032	20220905_123313
1437	0.7552631578947369	107	Previous incorrect right	LO032	20220905_123313
1438	0.7381578947368421	108	Previous incorrect right	LO032	20220905_123313
1439	0.7947368421052632	109	Previous incorrect right	LO032	20220905_123313
1440	0.781578947368421	110	Previous incorrect right	LO032	20220905_123313
1441	0.7684210526315789	111	Previous incorrect right	LO032	20220905_123313
1442	0.7328947368421053	112	Previous incorrect right	LO032	20220905_123313
1443	0.7328947368421053	113	Previous incorrect right	LO032	20220905_123313
1444	0.7539473684210526	114	Previous incorrect right	LO032	20220905_123313
1445	0.775	115	Previous incorrect right	LO032	20220905_123313
1446	0.7763157894736842	116	Previous incorrect right	LO032	20220905_123313
1447	0.7592105263157894	117	Previous incorrect right	LO032	20220905_123313
1448	0.7328947368421053	118	Previous incorrect right	LO032	20220905_123313
1449	0.7697368421052632	119	Previous incorrect right	LO032	20220905_123313
1450	0.7697368421052632	120	Previous incorrect right	LO032	20220905_123313
1451	0.7828947368421053	121	Previous incorrect right	LO032	20220905_123313
1452	0.7605263157894737	122	Previous incorrect right	LO032	20220905_123313
1453	0.7407894736842106	123	Previous incorrect right	LO032	20220905_123313
1454	0.7289473684210527	124	Previous incorrect right	LO032	20220905_123313
1455	0.7697368421052632	125	Previous incorrect right	LO032	20220905_123313
1456	0.7776315789473685	126	Previous incorrect right	LO032	20220905_123313
1457	0.8157894736842105	127	Previous incorrect right	LO032	20220905_123313
1458	0.8197368421052632	128	Previous incorrect right	LO032	20220905_123313
1459	0.8052631578947368	129	Previous incorrect right	LO032	20220905_123313
1460	0.7973684210526316	130	Previous incorrect right	LO032	20220905_123313
1461	0.8	131	Previous incorrect right	LO032	20220905_123313
1462	0.7960526315789473	132	Previous incorrect right	LO032	20220905_123313
1463	0.6644736842105263	0	Previous correct right	LO032	20220905_123313
1464	0.7	1	Previous correct right	LO032	20220905_123313
1465	0.6118421052631579	2	Previous correct right	LO032	20220905_123313
1466	0.7302631578947368	3	Previous correct right	LO032	20220905_123313
1467	0.7671052631578947	4	Previous correct right	LO032	20220905_123313
1468	0.8026315789473685	5	Previous correct right	LO032	20220905_123313
1469	0.8842105263157894	6	Previous correct right	LO032	20220905_123313
1470	0.9223684210526316	7	Previous correct right	LO032	20220905_123313
1471	0.9473684210526315	8	Previous correct right	LO032	20220905_123313
1472	0.9789473684210527	9	Previous correct right	LO032	20220905_123313
1473	0.9947368421052631	10	Previous correct right	LO032	20220905_123313
1474	1.0	11	Previous correct right	LO032	20220905_123313
1475	0.9986842105263158	12	Previous correct right	LO032	20220905_123313
1476	1.0	13	Previous correct right	LO032	20220905_123313
1477	1.0	14	Previous correct right	LO032	20220905_123313
1478	1.0	15	Previous correct right	LO032	20220905_123313
1479	1.0	16	Previous correct right	LO032	20220905_123313
1480	1.0	17	Previous correct right	LO032	20220905_123313
1481	1.0	18	Previous correct right	LO032	20220905_123313
1482	1.0	19	Previous correct right	LO032	20220905_123313
1483	1.0	20	Previous correct right	LO032	20220905_123313
1484	0.9986842105263158	21	Previous correct right	LO032	20220905_123313
1485	0.9986842105263158	22	Previous correct right	LO032	20220905_123313
1486	1.0	23	Previous correct right	LO032	20220905_123313
1487	1.0	24	Previous correct right	LO032	20220905_123313
1488	0.9986842105263158	25	Previous correct right	LO032	20220905_123313
1489	1.0	26	Previous correct right	LO032	20220905_123313
1490	1.0	27	Previous correct right	LO032	20220905_123313
1491	0.9986842105263158	28	Previous correct right	LO032	20220905_123313
1492	0.9986842105263158	29	Previous correct right	LO032	20220905_123313
1493	0.9973684210526316	30	Previous correct right	LO032	20220905_123313
1494	0.9894736842105263	31	Previous correct right	LO032	20220905_123313
1495	0.9815789473684211	32	Previous correct right	LO032	20220905_123313
1496	0.9815789473684211	33	Previous correct right	LO032	20220905_123313
1497	0.9828947368421053	34	Previous correct right	LO032	20220905_123313
1498	0.9842105263157894	35	Previous correct right	LO032	20220905_123313
1499	0.9855263157894737	36	Previous correct right	LO032	20220905_123313
1500	0.9973684210526316	37	Previous correct right	LO032	20220905_123313
1501	0.9921052631578947	38	Previous correct right	LO032	20220905_123313
1502	0.9921052631578947	39	Previous correct right	LO032	20220905_123313
1503	0.9894736842105263	40	Previous correct right	LO032	20220905_123313
1504	0.9894736842105263	41	Previous correct right	LO032	20220905_123313
1505	0.9855263157894737	42	Previous correct right	LO032	20220905_123313
1506	0.9868421052631579	43	Previous correct right	LO032	20220905_123313
1507	0.9868421052631579	44	Previous correct right	LO032	20220905_123313
1508	0.9868421052631579	45	Previous correct right	LO032	20220905_123313
1509	0.9894736842105263	46	Previous correct right	LO032	20220905_123313
1510	0.9855263157894737	47	Previous correct right	LO032	20220905_123313
1511	0.9802631578947368	48	Previous correct right	LO032	20220905_123313
1512	0.9973684210526316	49	Previous correct right	LO032	20220905_123313
1513	1.0	50	Previous correct right	LO032	20220905_123313
1514	0.9986842105263158	51	Previous correct right	LO032	20220905_123313
1515	0.9973684210526316	52	Previous correct right	LO032	20220905_123313
1516	1.0	53	Previous correct right	LO032	20220905_123313
1517	1.0	54	Previous correct right	LO032	20220905_123313
1518	1.0	55	Previous correct right	LO032	20220905_123313
1519	0.9960526315789474	56	Previous correct right	LO032	20220905_123313
1520	1.0	57	Previous correct right	LO032	20220905_123313
1521	0.993421052631579	58	Previous correct right	LO032	20220905_123313
1522	0.9868421052631579	59	Previous correct right	LO032	20220905_123313
1523	0.9855263157894737	60	Previous correct right	LO032	20220905_123313
1524	0.9881578947368421	61	Previous correct right	LO032	20220905_123313
1525	0.9881578947368421	62	Previous correct right	LO032	20220905_123313
1526	1.0	63	Previous correct right	LO032	20220905_123313
1527	1.0	64	Previous correct right	LO032	20220905_123313
1528	1.0	65	Previous correct right	LO032	20220905_123313
1529	1.0	66	Previous correct right	LO032	20220905_123313
1530	1.0	67	Previous correct right	LO032	20220905_123313
1531	1.0	68	Previous correct right	LO032	20220905_123313
1532	1.0	69	Previous correct right	LO032	20220905_123313
1533	0.9986842105263158	70	Previous correct right	LO032	20220905_123313
1534	0.8802631578947369	71	Previous correct right	LO032	20220905_123313
1535	0.881578947368421	72	Previous correct right	LO032	20220905_123313
1536	0.8881578947368421	73	Previous correct right	LO032	20220905_123313
1537	0.8934210526315789	74	Previous correct right	LO032	20220905_123313
1538	0.8960526315789473	75	Previous correct right	LO032	20220905_123313
1539	0.881578947368421	76	Previous correct right	LO032	20220905_123313
1540	0.8789473684210526	77	Previous correct right	LO032	20220905_123313
1541	0.881578947368421	78	Previous correct right	LO032	20220905_123313
1542	0.8802631578947369	79	Previous correct right	LO032	20220905_123313
1543	0.8802631578947369	80	Previous correct right	LO032	20220905_123313
1544	0.8736842105263158	81	Previous correct right	LO032	20220905_123313
1545	0.8789473684210526	82	Previous correct right	LO032	20220905_123313
1546	0.8736842105263158	83	Previous correct right	LO032	20220905_123313
1547	0.8763157894736842	84	Previous correct right	LO032	20220905_123313
1548	0.875	85	Previous correct right	LO032	20220905_123313
1549	0.8855263157894737	86	Previous correct right	LO032	20220905_123313
1550	0.8828947368421053	87	Previous correct right	LO032	20220905_123313
1551	0.8697368421052631	88	Previous correct right	LO032	20220905_123313
1552	0.8671052631578947	89	Previous correct right	LO032	20220905_123313
1553	0.8763157894736842	90	Previous correct right	LO032	20220905_123313
1554	0.8802631578947369	91	Previous correct right	LO032	20220905_123313
1555	0.8842105263157894	92	Previous correct right	LO032	20220905_123313
1556	0.875	93	Previous correct right	LO032	20220905_123313
1557	0.8710526315789474	94	Previous correct right	LO032	20220905_123313
1558	0.8736842105263158	95	Previous correct right	LO032	20220905_123313
1559	0.8907894736842106	96	Previous correct right	LO032	20220905_123313
1560	0.8697368421052631	97	Previous correct right	LO032	20220905_123313
1561	0.8947368421052632	98	Previous correct right	LO032	20220905_123313
1562	0.8934210526315789	99	Previous correct right	LO032	20220905_123313
1563	0.8986842105263158	100	Previous correct right	LO032	20220905_123313
1564	0.9	101	Previous correct right	LO032	20220905_123313
1565	0.8934210526315789	102	Previous correct right	LO032	20220905_123313
1566	0.8868421052631579	103	Previous correct right	LO032	20220905_123313
1567	0.8973684210526316	104	Previous correct right	LO032	20220905_123313
1568	0.906578947368421	105	Previous correct right	LO032	20220905_123313
1569	0.9039473684210526	106	Previous correct right	LO032	20220905_123313
1570	0.9118421052631579	107	Previous correct right	LO032	20220905_123313
1571	0.9092105263157895	108	Previous correct right	LO032	20220905_123313
1572	0.9131578947368421	109	Previous correct right	LO032	20220905_123313
1573	0.9118421052631579	110	Previous correct right	LO032	20220905_123313
1574	0.9118421052631579	111	Previous correct right	LO032	20220905_123313
1575	0.9092105263157895	112	Previous correct right	LO032	20220905_123313
1576	0.9144736842105263	113	Previous correct right	LO032	20220905_123313
1577	0.9157894736842105	114	Previous correct right	LO032	20220905_123313
1578	0.9013157894736842	115	Previous correct right	LO032	20220905_123313
1579	0.9013157894736842	116	Previous correct right	LO032	20220905_123313
1580	0.8736842105263158	117	Previous correct right	LO032	20220905_123313
1581	0.881578947368421	118	Previous correct right	LO032	20220905_123313
1582	0.8921052631578947	119	Previous correct right	LO032	20220905_123313
1583	0.8868421052631579	120	Previous correct right	LO032	20220905_123313
1584	0.9144736842105263	121	Previous correct right	LO032	20220905_123313
1585	0.9118421052631579	122	Previous correct right	LO032	20220905_123313
1586	0.9223684210526316	123	Previous correct right	LO032	20220905_123313
1587	0.925	124	Previous correct right	LO032	20220905_123313
1588	0.9315789473684211	125	Previous correct right	LO032	20220905_123313
1589	0.925	126	Previous correct right	LO032	20220905_123313
1590	0.9157894736842105	127	Previous correct right	LO032	20220905_123313
1591	0.9184210526315789	128	Previous correct right	LO032	20220905_123313
1592	0.9197368421052632	129	Previous correct right	LO032	20220905_123313
1593	0.9302631578947368	130	Previous correct right	LO032	20220905_123313
1594	0.9223684210526316	131	Previous correct right	LO032	20220905_123313
1595	0.9223684210526316	132	Previous correct right	LO032	20220905_123313
1596	0.7715277777777778	0	Previous correct left	LO032	20220907_150825
1597	0.8034722222222223	1	Previous correct left	LO032	20220907_150825
1598	0.8340277777777778	2	Previous correct left	LO032	20220907_150825
1599	0.8451388888888889	3	Previous correct left	LO032	20220907_150825
1600	0.8659722222222223	4	Previous correct left	LO032	20220907_150825
1601	0.9048611111111111	5	Previous correct left	LO032	20220907_150825
1602	0.9548611111111112	6	Previous correct left	LO032	20220907_150825
1603	0.9736111111111111	7	Previous correct left	LO032	20220907_150825
1604	0.9791666666666666	8	Previous correct left	LO032	20220907_150825
1605	0.9965277777777778	9	Previous correct left	LO032	20220907_150825
1606	0.9979166666666667	10	Previous correct left	LO032	20220907_150825
1607	0.9895833333333334	11	Previous correct left	LO032	20220907_150825
1608	0.9909722222222223	12	Previous correct left	LO032	20220907_150825
1609	0.9930555555555556	13	Previous correct left	LO032	20220907_150825
1610	0.9895833333333334	14	Previous correct left	LO032	20220907_150825
1611	0.9909722222222223	15	Previous correct left	LO032	20220907_150825
1612	0.9868055555555556	16	Previous correct left	LO032	20220907_150825
1613	0.9923611111111111	17	Previous correct left	LO032	20220907_150825
1614	0.9986111111111111	18	Previous correct left	LO032	20220907_150825
1615	0.9895833333333334	19	Previous correct left	LO032	20220907_150825
1616	0.9861111111111112	20	Previous correct left	LO032	20220907_150825
1617	0.9840277777777777	21	Previous correct left	LO032	20220907_150825
1618	0.9861111111111112	22	Previous correct left	LO032	20220907_150825
1619	0.9902777777777778	23	Previous correct left	LO032	20220907_150825
1620	0.9868055555555556	24	Previous correct left	LO032	20220907_150825
1621	0.9909722222222223	25	Previous correct left	LO032	20220907_150825
1622	0.9930555555555556	26	Previous correct left	LO032	20220907_150825
1623	0.9958333333333333	27	Previous correct left	LO032	20220907_150825
1624	0.9902777777777778	28	Previous correct left	LO032	20220907_150825
1625	0.9840277777777777	29	Previous correct left	LO032	20220907_150825
1626	0.9784722222222222	30	Previous correct left	LO032	20220907_150825
1627	0.9743055555555555	31	Previous correct left	LO032	20220907_150825
1628	0.9770833333333333	32	Previous correct left	LO032	20220907_150825
1629	0.9763888888888889	33	Previous correct left	LO032	20220907_150825
1630	0.9722222222222222	34	Previous correct left	LO032	20220907_150825
1631	0.9680555555555556	35	Previous correct left	LO032	20220907_150825
1632	0.96875	36	Previous correct left	LO032	20220907_150825
1633	0.9652777777777778	37	Previous correct left	LO032	20220907_150825
1634	0.9743055555555555	38	Previous correct left	LO032	20220907_150825
1635	0.9791666666666666	39	Previous correct left	LO032	20220907_150825
1636	0.9625	40	Previous correct left	LO032	20220907_150825
1637	0.9666666666666667	41	Previous correct left	LO032	20220907_150825
1638	0.9673611111111111	42	Previous correct left	LO032	20220907_150825
1639	0.96875	43	Previous correct left	LO032	20220907_150825
1640	0.9618055555555556	44	Previous correct left	LO032	20220907_150825
1641	0.9638888888888889	45	Previous correct left	LO032	20220907_150825
1642	0.9715277777777778	46	Previous correct left	LO032	20220907_150825
1643	0.9756944444444444	47	Previous correct left	LO032	20220907_150825
1644	0.9805555555555555	48	Previous correct left	LO032	20220907_150825
1645	0.9777777777777777	49	Previous correct left	LO032	20220907_150825
1646	0.9680555555555556	50	Previous correct left	LO032	20220907_150825
1647	0.9701388888888889	51	Previous correct left	LO032	20220907_150825
1648	0.9826388888888888	52	Previous correct left	LO032	20220907_150825
1649	0.9888888888888889	53	Previous correct left	LO032	20220907_150825
1650	0.9916666666666667	54	Previous correct left	LO032	20220907_150825
1651	0.99375	55	Previous correct left	LO032	20220907_150825
1652	0.9979166666666667	56	Previous correct left	LO032	20220907_150825
1653	0.9895833333333334	57	Previous correct left	LO032	20220907_150825
1654	0.9909722222222223	58	Previous correct left	LO032	20220907_150825
1655	0.9916666666666667	59	Previous correct left	LO032	20220907_150825
1656	0.9930555555555556	60	Previous correct left	LO032	20220907_150825
1657	0.9965277777777778	61	Previous correct left	LO032	20220907_150825
1658	1.0	62	Previous correct left	LO032	20220907_150825
1659	1.0	63	Previous correct left	LO032	20220907_150825
1660	1.0	64	Previous correct left	LO032	20220907_150825
1661	0.9993055555555556	65	Previous correct left	LO032	20220907_150825
1662	0.9993055555555556	66	Previous correct left	LO032	20220907_150825
1663	1.0	67	Previous correct left	LO032	20220907_150825
1664	0.9979166666666667	68	Previous correct left	LO032	20220907_150825
1665	0.9958333333333333	69	Previous correct left	LO032	20220907_150825
1666	0.9951388888888889	70	Previous correct left	LO032	20220907_150825
1667	0.9229166666666667	71	Previous correct left	LO032	20220907_150825
1668	0.9145833333333333	72	Previous correct left	LO032	20220907_150825
1669	0.9152777777777777	73	Previous correct left	LO032	20220907_150825
1670	0.9319444444444445	74	Previous correct left	LO032	20220907_150825
1671	0.9333333333333333	75	Previous correct left	LO032	20220907_150825
1672	0.9201388888888888	76	Previous correct left	LO032	20220907_150825
1673	0.9166666666666666	77	Previous correct left	LO032	20220907_150825
1674	0.9145833333333333	78	Previous correct left	LO032	20220907_150825
1675	0.9180555555555555	79	Previous correct left	LO032	20220907_150825
1676	0.9326388888888889	80	Previous correct left	LO032	20220907_150825
1677	0.9347222222222222	81	Previous correct left	LO032	20220907_150825
1678	0.9298611111111111	82	Previous correct left	LO032	20220907_150825
1679	0.9340277777777778	83	Previous correct left	LO032	20220907_150825
1680	0.9416666666666667	84	Previous correct left	LO032	20220907_150825
1681	0.9361111111111111	85	Previous correct left	LO032	20220907_150825
1682	0.9402777777777778	86	Previous correct left	LO032	20220907_150825
1683	0.9256944444444445	87	Previous correct left	LO032	20220907_150825
1684	0.95	88	Previous correct left	LO032	20220907_150825
1685	0.9402777777777778	89	Previous correct left	LO032	20220907_150825
1686	0.9361111111111111	90	Previous correct left	LO032	20220907_150825
1687	0.9402777777777778	91	Previous correct left	LO032	20220907_150825
1688	0.9541666666666667	92	Previous correct left	LO032	20220907_150825
1689	0.95625	93	Previous correct left	LO032	20220907_150825
1690	0.95	94	Previous correct left	LO032	20220907_150825
1691	0.9402777777777778	95	Previous correct left	LO032	20220907_150825
1692	0.94375	96	Previous correct left	LO032	20220907_150825
1693	0.9215277777777777	97	Previous correct left	LO032	20220907_150825
1694	0.9368055555555556	98	Previous correct left	LO032	20220907_150825
1695	0.94375	99	Previous correct left	LO032	20220907_150825
1696	0.94375	100	Previous correct left	LO032	20220907_150825
1697	0.9486111111111111	101	Previous correct left	LO032	20220907_150825
1698	0.9458333333333333	102	Previous correct left	LO032	20220907_150825
1699	0.9520833333333333	103	Previous correct left	LO032	20220907_150825
1700	0.9506944444444444	104	Previous correct left	LO032	20220907_150825
1701	0.9375	105	Previous correct left	LO032	20220907_150825
1702	0.9430555555555555	106	Previous correct left	LO032	20220907_150825
1703	0.9444444444444444	107	Previous correct left	LO032	20220907_150825
1704	0.9347222222222222	108	Previous correct left	LO032	20220907_150825
1705	0.9451388888888889	109	Previous correct left	LO032	20220907_150825
1706	0.9208333333333333	110	Previous correct left	LO032	20220907_150825
1707	0.9423611111111111	111	Previous correct left	LO032	20220907_150825
1708	0.94375	112	Previous correct left	LO032	20220907_150825
1709	0.9263888888888889	113	Previous correct left	LO032	20220907_150825
1710	0.9375	114	Previous correct left	LO032	20220907_150825
1711	0.9486111111111111	115	Previous correct left	LO032	20220907_150825
1712	0.9375	116	Previous correct left	LO032	20220907_150825
1713	0.8993055555555556	117	Previous correct left	LO032	20220907_150825
1714	0.9104166666666667	118	Previous correct left	LO032	20220907_150825
1715	0.9090277777777778	119	Previous correct left	LO032	20220907_150825
1716	0.8743055555555556	120	Previous correct left	LO032	20220907_150825
1717	0.8576388888888888	121	Previous correct left	LO032	20220907_150825
1718	0.8736111111111111	122	Previous correct left	LO032	20220907_150825
1719	0.9013888888888889	123	Previous correct left	LO032	20220907_150825
1720	0.9090277777777778	124	Previous correct left	LO032	20220907_150825
1721	0.9076388888888889	125	Previous correct left	LO032	20220907_150825
1722	0.8965277777777778	126	Previous correct left	LO032	20220907_150825
1723	0.9048611111111111	127	Previous correct left	LO032	20220907_150825
1724	0.9277777777777778	128	Previous correct left	LO032	20220907_150825
1725	0.9138888888888889	129	Previous correct left	LO032	20220907_150825
1726	0.8854166666666666	130	Previous correct left	LO032	20220907_150825
1727	0.8659722222222223	131	Previous correct left	LO032	20220907_150825
1728	0.8770833333333333	132	Previous correct left	LO032	20220907_150825
1729	0.8444444444444444	0	Previous incorrect left	LO032	20220907_150825
1730	0.8534722222222222	1	Previous incorrect left	LO032	20220907_150825
1731	0.8909722222222223	2	Previous incorrect left	LO032	20220907_150825
1732	0.9097222222222222	3	Previous incorrect left	LO032	20220907_150825
1733	0.9229166666666667	4	Previous incorrect left	LO032	20220907_150825
1734	0.9541666666666667	5	Previous incorrect left	LO032	20220907_150825
1735	0.9638888888888889	6	Previous incorrect left	LO032	20220907_150825
1736	0.9451388888888889	7	Previous incorrect left	LO032	20220907_150825
1737	0.9673611111111111	8	Previous incorrect left	LO032	20220907_150825
1738	0.9631944444444445	9	Previous incorrect left	LO032	20220907_150825
1739	0.9666666666666667	10	Previous incorrect left	LO032	20220907_150825
1740	0.9631944444444445	11	Previous incorrect left	LO032	20220907_150825
1741	0.95	12	Previous incorrect left	LO032	20220907_150825
1742	0.9534722222222223	13	Previous incorrect left	LO032	20220907_150825
1743	0.9541666666666667	14	Previous incorrect left	LO032	20220907_150825
1744	0.9701388888888889	15	Previous incorrect left	LO032	20220907_150825
1745	0.9631944444444445	16	Previous incorrect left	LO032	20220907_150825
1746	0.9791666666666666	17	Previous incorrect left	LO032	20220907_150825
1747	0.9784722222222222	18	Previous incorrect left	LO032	20220907_150825
1748	0.9854166666666667	19	Previous incorrect left	LO032	20220907_150825
1749	0.975	20	Previous incorrect left	LO032	20220907_150825
1750	0.9868055555555556	21	Previous incorrect left	LO032	20220907_150825
1751	0.9881944444444445	22	Previous incorrect left	LO032	20220907_150825
1752	0.9756944444444444	23	Previous incorrect left	LO032	20220907_150825
1753	0.9763888888888889	24	Previous incorrect left	LO032	20220907_150825
1754	0.9770833333333333	25	Previous incorrect left	LO032	20220907_150825
1755	0.9659722222222222	26	Previous incorrect left	LO032	20220907_150825
1756	0.9416666666666667	27	Previous incorrect left	LO032	20220907_150825
1757	0.9305555555555556	28	Previous incorrect left	LO032	20220907_150825
1758	0.9694444444444444	29	Previous incorrect left	LO032	20220907_150825
1759	0.9729166666666667	30	Previous incorrect left	LO032	20220907_150825
1760	0.9340277777777778	31	Previous incorrect left	LO032	20220907_150825
1761	0.94375	32	Previous incorrect left	LO032	20220907_150825
1762	0.9326388888888889	33	Previous incorrect left	LO032	20220907_150825
1763	0.9104166666666667	34	Previous incorrect left	LO032	20220907_150825
1764	0.9145833333333333	35	Previous incorrect left	LO032	20220907_150825
1765	0.9277777777777778	36	Previous incorrect left	LO032	20220907_150825
1766	0.9284722222222223	37	Previous incorrect left	LO032	20220907_150825
1767	0.9125	38	Previous incorrect left	LO032	20220907_150825
1768	0.8944444444444445	39	Previous incorrect left	LO032	20220907_150825
1769	0.9048611111111111	40	Previous incorrect left	LO032	20220907_150825
1770	0.925	41	Previous incorrect left	LO032	20220907_150825
1771	0.9548611111111112	42	Previous incorrect left	LO032	20220907_150825
1772	0.925	43	Previous incorrect left	LO032	20220907_150825
1773	0.9020833333333333	44	Previous incorrect left	LO032	20220907_150825
1774	0.8993055555555556	45	Previous incorrect left	LO032	20220907_150825
1775	0.8972222222222223	46	Previous incorrect left	LO032	20220907_150825
1776	0.8694444444444445	47	Previous incorrect left	LO032	20220907_150825
1777	0.8680555555555556	48	Previous incorrect left	LO032	20220907_150825
1778	0.8541666666666666	49	Previous incorrect left	LO032	20220907_150825
1779	0.8527777777777777	50	Previous incorrect left	LO032	20220907_150825
1780	0.8673611111111111	51	Previous incorrect left	LO032	20220907_150825
1781	0.8604166666666667	52	Previous incorrect left	LO032	20220907_150825
1782	0.8756944444444444	53	Previous incorrect left	LO032	20220907_150825
1783	0.8729166666666667	54	Previous incorrect left	LO032	20220907_150825
1784	0.8805555555555555	55	Previous incorrect left	LO032	20220907_150825
1785	0.8520833333333333	56	Previous incorrect left	LO032	20220907_150825
1786	0.8423611111111111	57	Previous incorrect left	LO032	20220907_150825
1787	0.8444444444444444	58	Previous incorrect left	LO032	20220907_150825
1788	0.8527777777777777	59	Previous incorrect left	LO032	20220907_150825
1789	0.8555555555555555	60	Previous incorrect left	LO032	20220907_150825
1790	0.8284722222222223	61	Previous incorrect left	LO032	20220907_150825
1791	0.8208333333333333	62	Previous incorrect left	LO032	20220907_150825
1792	0.8326388888888889	63	Previous incorrect left	LO032	20220907_150825
1793	0.8166666666666667	64	Previous incorrect left	LO032	20220907_150825
1794	0.8479166666666667	65	Previous incorrect left	LO032	20220907_150825
1795	0.8409722222222222	66	Previous incorrect left	LO032	20220907_150825
1796	0.8291666666666667	67	Previous incorrect left	LO032	20220907_150825
1797	0.8111111111111111	68	Previous incorrect left	LO032	20220907_150825
1798	0.8173611111111111	69	Previous incorrect left	LO032	20220907_150825
1799	0.81875	70	Previous incorrect left	LO032	20220907_150825
1800	0.6277777777777778	71	Previous incorrect left	LO032	20220907_150825
1801	0.61875	72	Previous incorrect left	LO032	20220907_150825
1802	0.6451388888888889	73	Previous incorrect left	LO032	20220907_150825
1803	0.6972222222222222	74	Previous incorrect left	LO032	20220907_150825
1804	0.6819444444444445	75	Previous incorrect left	LO032	20220907_150825
1805	0.675	76	Previous incorrect left	LO032	20220907_150825
1806	0.6590277777777778	77	Previous incorrect left	LO032	20220907_150825
1807	0.6006944444444444	78	Previous incorrect left	LO032	20220907_150825
1808	0.6534722222222222	79	Previous incorrect left	LO032	20220907_150825
1809	0.6222222222222222	80	Previous incorrect left	LO032	20220907_150825
1810	0.6513888888888889	81	Previous incorrect left	LO032	20220907_150825
1811	0.5770833333333333	82	Previous incorrect left	LO032	20220907_150825
1812	0.6347222222222222	83	Previous incorrect left	LO032	20220907_150825
1813	0.6541666666666667	84	Previous incorrect left	LO032	20220907_150825
1814	0.6041666666666666	85	Previous incorrect left	LO032	20220907_150825
1815	0.5347222222222222	86	Previous incorrect left	LO032	20220907_150825
1816	0.525	87	Previous incorrect left	LO032	20220907_150825
1817	0.5986111111111111	88	Previous incorrect left	LO032	20220907_150825
1818	0.5645833333333333	89	Previous incorrect left	LO032	20220907_150825
1819	0.55	90	Previous incorrect left	LO032	20220907_150825
1820	0.5388888888888889	91	Previous incorrect left	LO032	20220907_150825
1821	0.5541666666666667	92	Previous incorrect left	LO032	20220907_150825
1822	0.5597222222222222	93	Previous incorrect left	LO032	20220907_150825
1823	0.5680555555555555	94	Previous incorrect left	LO032	20220907_150825
1824	0.5534722222222223	95	Previous incorrect left	LO032	20220907_150825
1825	0.5368055555555555	96	Previous incorrect left	LO032	20220907_150825
1826	0.5923611111111111	97	Previous incorrect left	LO032	20220907_150825
1827	0.5430555555555555	98	Previous incorrect left	LO032	20220907_150825
1828	0.5006944444444444	99	Previous incorrect left	LO032	20220907_150825
1829	0.3993055555555556	100	Previous incorrect left	LO032	20220907_150825
1830	0.3854166666666667	101	Previous incorrect left	LO032	20220907_150825
1831	0.5243055555555556	102	Previous incorrect left	LO032	20220907_150825
1832	0.44583333333333336	103	Previous incorrect left	LO032	20220907_150825
1833	0.46805555555555556	104	Previous incorrect left	LO032	20220907_150825
1834	0.49166666666666664	105	Previous incorrect left	LO032	20220907_150825
1835	0.4597222222222222	106	Previous incorrect left	LO032	20220907_150825
1836	0.44930555555555557	107	Previous incorrect left	LO032	20220907_150825
1837	0.5104166666666666	108	Previous incorrect left	LO032	20220907_150825
1838	0.44166666666666665	109	Previous incorrect left	LO032	20220907_150825
1839	0.5215277777777778	110	Previous incorrect left	LO032	20220907_150825
1840	0.44513888888888886	111	Previous incorrect left	LO032	20220907_150825
1841	0.40347222222222223	112	Previous incorrect left	LO032	20220907_150825
1842	0.44027777777777777	113	Previous incorrect left	LO032	20220907_150825
1843	0.43680555555555556	114	Previous incorrect left	LO032	20220907_150825
1844	0.36736111111111114	115	Previous incorrect left	LO032	20220907_150825
1845	0.4236111111111111	116	Previous incorrect left	LO032	20220907_150825
1846	0.42430555555555555	117	Previous incorrect left	LO032	20220907_150825
1847	0.4375	118	Previous incorrect left	LO032	20220907_150825
1848	0.4048611111111111	119	Previous incorrect left	LO032	20220907_150825
1849	0.4576388888888889	120	Previous incorrect left	LO032	20220907_150825
1850	0.48194444444444445	121	Previous incorrect left	LO032	20220907_150825
1851	0.4618055555555556	122	Previous incorrect left	LO032	20220907_150825
1852	0.44583333333333336	123	Previous incorrect left	LO032	20220907_150825
1853	0.48333333333333334	124	Previous incorrect left	LO032	20220907_150825
1854	0.43194444444444446	125	Previous incorrect left	LO032	20220907_150825
1855	0.47152777777777777	126	Previous incorrect left	LO032	20220907_150825
1856	0.5069444444444444	127	Previous incorrect left	LO032	20220907_150825
1857	0.4847222222222222	128	Previous incorrect left	LO032	20220907_150825
1858	0.44722222222222224	129	Previous incorrect left	LO032	20220907_150825
1859	0.5013888888888889	130	Previous incorrect left	LO032	20220907_150825
1860	0.4270833333333333	131	Previous incorrect left	LO032	20220907_150825
1861	0.47708333333333336	132	Previous incorrect left	LO032	20220907_150825
1862	0.7208333333333333	0	Previous incorrect right	LO032	20220907_150825
1863	0.7444444444444445	1	Previous incorrect right	LO032	20220907_150825
1864	0.7798611111111111	2	Previous incorrect right	LO032	20220907_150825
1865	0.7923611111111111	3	Previous incorrect right	LO032	20220907_150825
1866	0.83125	4	Previous incorrect right	LO032	20220907_150825
1867	0.86875	5	Previous incorrect right	LO032	20220907_150825
1868	0.8881944444444444	6	Previous incorrect right	LO032	20220907_150825
1869	0.8986111111111111	7	Previous incorrect right	LO032	20220907_150825
1870	0.925	8	Previous incorrect right	LO032	20220907_150825
1871	0.9256944444444445	9	Previous incorrect right	LO032	20220907_150825
1872	0.9263888888888889	10	Previous incorrect right	LO032	20220907_150825
1873	0.9416666666666667	11	Previous incorrect right	LO032	20220907_150825
1874	0.9340277777777778	12	Previous incorrect right	LO032	20220907_150825
1875	0.9180555555555555	13	Previous incorrect right	LO032	20220907_150825
1876	0.9166666666666666	14	Previous incorrect right	LO032	20220907_150825
1877	0.9236111111111112	15	Previous incorrect right	LO032	20220907_150825
1878	0.9083333333333333	16	Previous incorrect right	LO032	20220907_150825
1879	0.9381944444444444	17	Previous incorrect right	LO032	20220907_150825
1880	0.9208333333333333	18	Previous incorrect right	LO032	20220907_150825
1881	0.9305555555555556	19	Previous incorrect right	LO032	20220907_150825
1882	0.9236111111111112	20	Previous incorrect right	LO032	20220907_150825
1883	0.925	21	Previous incorrect right	LO032	20220907_150825
1884	0.91875	22	Previous incorrect right	LO032	20220907_150825
1885	0.9215277777777777	23	Previous incorrect right	LO032	20220907_150825
1886	0.9430555555555555	24	Previous incorrect right	LO032	20220907_150825
1887	0.9055555555555556	25	Previous incorrect right	LO032	20220907_150825
1888	0.9243055555555556	26	Previous incorrect right	LO032	20220907_150825
1889	0.9173611111111111	27	Previous incorrect right	LO032	20220907_150825
1890	0.9222222222222223	28	Previous incorrect right	LO032	20220907_150825
1891	0.9222222222222223	29	Previous incorrect right	LO032	20220907_150825
1892	0.9291666666666667	30	Previous incorrect right	LO032	20220907_150825
1893	0.9305555555555556	31	Previous incorrect right	LO032	20220907_150825
1894	0.9319444444444445	32	Previous incorrect right	LO032	20220907_150825
1895	0.9465277777777777	33	Previous incorrect right	LO032	20220907_150825
1896	0.9520833333333333	34	Previous incorrect right	LO032	20220907_150825
1897	0.9458333333333333	35	Previous incorrect right	LO032	20220907_150825
1898	0.9472222222222222	36	Previous incorrect right	LO032	20220907_150825
1899	0.9472222222222222	37	Previous incorrect right	LO032	20220907_150825
1900	0.9479166666666666	38	Previous incorrect right	LO032	20220907_150825
1901	0.9354166666666667	39	Previous incorrect right	LO032	20220907_150825
1902	0.9222222222222223	40	Previous incorrect right	LO032	20220907_150825
1903	0.925	41	Previous incorrect right	LO032	20220907_150825
1904	0.9430555555555555	42	Previous incorrect right	LO032	20220907_150825
1905	0.9263888888888889	43	Previous incorrect right	LO032	20220907_150825
1906	0.9284722222222223	44	Previous incorrect right	LO032	20220907_150825
1907	0.9243055555555556	45	Previous incorrect right	LO032	20220907_150825
1908	0.9173611111111111	46	Previous incorrect right	LO032	20220907_150825
1909	0.9152777777777777	47	Previous incorrect right	LO032	20220907_150825
1910	0.9256944444444445	48	Previous incorrect right	LO032	20220907_150825
1911	0.9243055555555556	49	Previous incorrect right	LO032	20220907_150825
1912	0.9277777777777778	50	Previous incorrect right	LO032	20220907_150825
1913	0.9333333333333333	51	Previous incorrect right	LO032	20220907_150825
1914	0.9090277777777778	52	Previous incorrect right	LO032	20220907_150825
1915	0.9180555555555555	53	Previous incorrect right	LO032	20220907_150825
1916	0.9006944444444445	54	Previous incorrect right	LO032	20220907_150825
1917	0.9118055555555555	55	Previous incorrect right	LO032	20220907_150825
1918	0.9034722222222222	56	Previous incorrect right	LO032	20220907_150825
1919	0.9041666666666667	57	Previous incorrect right	LO032	20220907_150825
1920	0.9131944444444444	58	Previous incorrect right	LO032	20220907_150825
1921	0.9159722222222222	59	Previous incorrect right	LO032	20220907_150825
1922	0.9048611111111111	60	Previous incorrect right	LO032	20220907_150825
1923	0.8916666666666667	61	Previous incorrect right	LO032	20220907_150825
1924	0.8847222222222222	62	Previous incorrect right	LO032	20220907_150825
1925	0.8861111111111111	63	Previous incorrect right	LO032	20220907_150825
1926	0.8833333333333333	64	Previous incorrect right	LO032	20220907_150825
1927	0.86875	65	Previous incorrect right	LO032	20220907_150825
1928	0.875	66	Previous incorrect right	LO032	20220907_150825
1929	0.8826388888888889	67	Previous incorrect right	LO032	20220907_150825
1930	0.8708333333333333	68	Previous incorrect right	LO032	20220907_150825
1931	0.8576388888888888	69	Previous incorrect right	LO032	20220907_150825
1932	0.8520833333333333	70	Previous incorrect right	LO032	20220907_150825
1933	0.7611111111111111	71	Previous incorrect right	LO032	20220907_150825
1934	0.7555555555555555	72	Previous incorrect right	LO032	20220907_150825
1935	0.7493055555555556	73	Previous incorrect right	LO032	20220907_150825
1936	0.7458333333333333	74	Previous incorrect right	LO032	20220907_150825
1937	0.7423611111111111	75	Previous incorrect right	LO032	20220907_150825
1938	0.7701388888888889	76	Previous incorrect right	LO032	20220907_150825
1939	0.7798611111111111	77	Previous incorrect right	LO032	20220907_150825
1940	0.7541666666666667	78	Previous incorrect right	LO032	20220907_150825
1941	0.7194444444444444	79	Previous incorrect right	LO032	20220907_150825
1942	0.7173611111111111	80	Previous incorrect right	LO032	20220907_150825
1943	0.7229166666666667	81	Previous incorrect right	LO032	20220907_150825
1944	0.75	82	Previous incorrect right	LO032	20220907_150825
1945	0.725	83	Previous incorrect right	LO032	20220907_150825
1946	0.7590277777777777	84	Previous incorrect right	LO032	20220907_150825
1947	0.7541666666666667	85	Previous incorrect right	LO032	20220907_150825
1948	0.7576388888888889	86	Previous incorrect right	LO032	20220907_150825
1949	0.7638888888888888	87	Previous incorrect right	LO032	20220907_150825
1950	0.7506944444444444	88	Previous incorrect right	LO032	20220907_150825
1951	0.7388888888888889	89	Previous incorrect right	LO032	20220907_150825
1952	0.7277777777777777	90	Previous incorrect right	LO032	20220907_150825
1953	0.7472222222222222	91	Previous incorrect right	LO032	20220907_150825
1954	0.7541666666666667	92	Previous incorrect right	LO032	20220907_150825
1955	0.7395833333333334	93	Previous incorrect right	LO032	20220907_150825
1956	0.7541666666666667	94	Previous incorrect right	LO032	20220907_150825
1957	0.7784722222222222	95	Previous incorrect right	LO032	20220907_150825
1958	0.7715277777777778	96	Previous incorrect right	LO032	20220907_150825
1959	0.7694444444444445	97	Previous incorrect right	LO032	20220907_150825
1960	0.7354166666666667	98	Previous incorrect right	LO032	20220907_150825
1961	0.69375	99	Previous incorrect right	LO032	20220907_150825
1962	0.6694444444444444	100	Previous incorrect right	LO032	20220907_150825
1963	0.6909722222222222	101	Previous incorrect right	LO032	20220907_150825
1964	0.7194444444444444	102	Previous incorrect right	LO032	20220907_150825
1965	0.6944444444444444	103	Previous incorrect right	LO032	20220907_150825
1966	0.7104166666666667	104	Previous incorrect right	LO032	20220907_150825
1967	0.6770833333333334	105	Previous incorrect right	LO032	20220907_150825
1968	0.6819444444444445	106	Previous incorrect right	LO032	20220907_150825
1969	0.7333333333333333	107	Previous incorrect right	LO032	20220907_150825
1970	0.7	108	Previous incorrect right	LO032	20220907_150825
1971	0.6541666666666667	109	Previous incorrect right	LO032	20220907_150825
1972	0.6451388888888889	110	Previous incorrect right	LO032	20220907_150825
1973	0.6833333333333333	111	Previous incorrect right	LO032	20220907_150825
1974	0.7111111111111111	112	Previous incorrect right	LO032	20220907_150825
1975	0.6527777777777778	113	Previous incorrect right	LO032	20220907_150825
1976	0.6368055555555555	114	Previous incorrect right	LO032	20220907_150825
1977	0.6611111111111111	115	Previous incorrect right	LO032	20220907_150825
1978	0.7041666666666667	116	Previous incorrect right	LO032	20220907_150825
1979	0.6590277777777778	117	Previous incorrect right	LO032	20220907_150825
1980	0.6354166666666666	118	Previous incorrect right	LO032	20220907_150825
1981	0.6347222222222222	119	Previous incorrect right	LO032	20220907_150825
1982	0.6381944444444444	120	Previous incorrect right	LO032	20220907_150825
1983	0.6680555555555555	121	Previous incorrect right	LO032	20220907_150825
1984	0.6118055555555556	122	Previous incorrect right	LO032	20220907_150825
1985	0.6451388888888889	123	Previous incorrect right	LO032	20220907_150825
1986	0.6923611111111111	124	Previous incorrect right	LO032	20220907_150825
1987	0.6694444444444444	125	Previous incorrect right	LO032	20220907_150825
1988	0.6333333333333333	126	Previous incorrect right	LO032	20220907_150825
1989	0.66875	127	Previous incorrect right	LO032	20220907_150825
1990	0.6277777777777778	128	Previous incorrect right	LO032	20220907_150825
1991	0.625	129	Previous incorrect right	LO032	20220907_150825
1992	0.6486111111111111	130	Previous incorrect right	LO032	20220907_150825
1993	0.6861111111111111	131	Previous incorrect right	LO032	20220907_150825
1994	0.7069444444444445	132	Previous incorrect right	LO032	20220907_150825
1995	0.6743055555555556	0	Previous correct right	LO032	20220907_150825
1996	0.7201388888888889	1	Previous correct right	LO032	20220907_150825
1997	0.74375	2	Previous correct right	LO032	20220907_150825
1998	0.7673611111111112	3	Previous correct right	LO032	20220907_150825
[truncated: 10,237 more rows]
