# Supplementary material for: Anterior cingulate neurons combine outcome monitoring of past decisions with ongoing movement signals
Source: Nat Commun. 2026 Mar 24;17:4354. doi: 10.1038/s41467-026-70639-1 (PMC13171896; doi:10.1038/s41467-026-70639-1)
Supplement: Supplementary file 5 — Source data [file 41467_2026_70639_MOESM5_ESM.zip › Supplementary_statistics_source_data_files/Reviewer_figure2b_class_wise_decoding_accuracy_no_overlap.csv]

	accuracy	time	history_context	subject	session
0	0.5159090909090909	0	Previous correct left	LO028	20220616_145438
1	0.4818181818181818	1	Previous correct left	LO028	20220616_145438
2	0.44545454545454544	2	Previous correct left	LO028	20220616_145438
3	0.5295454545454545	3	Previous correct left	LO028	20220616_145438
4	0.6454545454545455	4	Previous correct left	LO028	20220616_145438
5	0.7045454545454546	5	Previous correct left	LO028	20220616_145438
6	0.7329545454545454	6	Previous correct left	LO028	20220616_145438
7	0.7806818181818181	7	Previous correct left	LO028	20220616_145438
8	0.8568181818181818	8	Previous correct left	LO028	20220616_145438
9	0.8829545454545454	9	Previous correct left	LO028	20220616_145438
10	0.9318181818181818	10	Previous correct left	LO028	20220616_145438
11	0.9681818181818181	11	Previous correct left	LO028	20220616_145438
12	0.9693181818181819	12	Previous correct left	LO028	20220616_145438
13	0.9829545454545454	13	Previous correct left	LO028	20220616_145438
14	0.990909090909091	14	Previous correct left	LO028	20220616_145438
15	1.0	15	Previous correct left	LO028	20220616_145438
16	0.9875	16	Previous correct left	LO028	20220616_145438
17	0.9806818181818182	17	Previous correct left	LO028	20220616_145438
18	0.9829545454545454	18	Previous correct left	LO028	20220616_145438
19	0.9886363636363636	19	Previous correct left	LO028	20220616_145438
20	0.9852272727272727	20	Previous correct left	LO028	20220616_145438
21	0.9704545454545455	21	Previous correct left	LO028	20220616_145438
22	0.9772727272727273	22	Previous correct left	LO028	20220616_145438
23	0.9681818181818181	23	Previous correct left	LO028	20220616_145438
24	0.9443181818181818	24	Previous correct left	LO028	20220616_145438
25	0.9761363636363637	25	Previous correct left	LO028	20220616_145438
26	0.9784090909090909	26	Previous correct left	LO028	20220616_145438
27	0.9863636363636363	27	Previous correct left	LO028	20220616_145438
28	0.9840909090909091	28	Previous correct left	LO028	20220616_145438
29	0.9795454545454545	29	Previous correct left	LO028	20220616_145438
30	0.9920454545454546	30	Previous correct left	LO028	20220616_145438
31	0.9511363636363637	31	Previous correct left	LO028	20220616_145438
32	0.9420454545454545	32	Previous correct left	LO028	20220616_145438
33	0.9545454545454546	33	Previous correct left	LO028	20220616_145438
34	0.9568181818181818	34	Previous correct left	LO028	20220616_145438
35	0.9795454545454545	35	Previous correct left	LO028	20220616_145438
36	0.9795454545454545	36	Previous correct left	LO028	20220616_145438
37	0.9886363636363636	37	Previous correct left	LO028	20220616_145438
38	0.9659090909090909	38	Previous correct left	LO028	20220616_145438
39	0.9590909090909091	39	Previous correct left	LO028	20220616_145438
40	0.9693181818181819	40	Previous correct left	LO028	20220616_145438
41	0.9806818181818182	41	Previous correct left	LO028	20220616_145438
42	0.9784090909090909	42	Previous correct left	LO028	20220616_145438
43	0.975	43	Previous correct left	LO028	20220616_145438
44	0.9840909090909091	44	Previous correct left	LO028	20220616_145438
45	0.9875	45	Previous correct left	LO028	20220616_145438
46	0.9761363636363637	46	Previous correct left	LO028	20220616_145438
47	0.9761363636363637	47	Previous correct left	LO028	20220616_145438
48	0.9761363636363637	48	Previous correct left	LO028	20220616_145438
49	0.9636363636363636	49	Previous correct left	LO028	20220616_145438
50	0.9738636363636364	50	Previous correct left	LO028	20220616_145438
51	0.9795454545454545	51	Previous correct left	LO028	20220616_145438
52	0.9852272727272727	52	Previous correct left	LO028	20220616_145438
53	0.9886363636363636	53	Previous correct left	LO028	20220616_145438
54	0.9863636363636363	54	Previous correct left	LO028	20220616_145438
55	0.9795454545454545	55	Previous correct left	LO028	20220616_145438
56	0.9681818181818181	56	Previous correct left	LO028	20220616_145438
57	0.9670454545454545	57	Previous correct left	LO028	20220616_145438
58	0.9863636363636363	58	Previous correct left	LO028	20220616_145438
59	0.9875	59	Previous correct left	LO028	20220616_145438
60	0.9863636363636363	60	Previous correct left	LO028	20220616_145438
61	0.9943181818181818	61	Previous correct left	LO028	20220616_145438
62	1.0	62	Previous correct left	LO028	20220616_145438
63	0.9954545454545455	63	Previous correct left	LO028	20220616_145438
64	0.9977272727272727	64	Previous correct left	LO028	20220616_145438
65	0.9954545454545455	65	Previous correct left	LO028	20220616_145438
66	0.990909090909091	66	Previous correct left	LO028	20220616_145438
67	0.9738636363636364	67	Previous correct left	LO028	20220616_145438
68	0.9693181818181819	68	Previous correct left	LO028	20220616_145438
69	0.9647727272727272	69	Previous correct left	LO028	20220616_145438
70	0.9727272727272728	70	Previous correct left	LO028	20220616_145438
71	0.8693181818181818	71	Previous correct left	LO028	20220616_145438
72	0.8579545454545454	72	Previous correct left	LO028	20220616_145438
73	0.8613636363636363	73	Previous correct left	LO028	20220616_145438
74	0.8352272727272727	74	Previous correct left	LO028	20220616_145438
75	0.8545454545454545	75	Previous correct left	LO028	20220616_145438
76	0.8488636363636364	76	Previous correct left	LO028	20220616_145438
77	0.8375	77	Previous correct left	LO028	20220616_145438
78	0.8329545454545455	78	Previous correct left	LO028	20220616_145438
79	0.8238636363636364	79	Previous correct left	LO028	20220616_145438
80	0.8090909090909091	80	Previous correct left	LO028	20220616_145438
81	0.8068181818181818	81	Previous correct left	LO028	20220616_145438
82	0.8193181818181818	82	Previous correct left	LO028	20220616_145438
83	0.8090909090909091	83	Previous correct left	LO028	20220616_145438
84	0.8056818181818182	84	Previous correct left	LO028	20220616_145438
85	0.7943181818181818	85	Previous correct left	LO028	20220616_145438
86	0.8261363636363637	86	Previous correct left	LO028	20220616_145438
87	0.8625	87	Previous correct left	LO028	20220616_145438
88	0.8488636363636364	88	Previous correct left	LO028	20220616_145438
89	0.8329545454545455	89	Previous correct left	LO028	20220616_145438
90	0.8227272727272728	90	Previous correct left	LO028	20220616_145438
91	0.8443181818181819	91	Previous correct left	LO028	20220616_145438
92	0.8318181818181818	92	Previous correct left	LO028	20220616_145438
93	0.8386363636363636	93	Previous correct left	LO028	20220616_145438
94	0.8420454545454545	94	Previous correct left	LO028	20220616_145438
95	0.8522727272727273	95	Previous correct left	LO028	20220616_145438
96	0.8511363636363637	96	Previous correct left	LO028	20220616_145438
97	0.8534090909090909	97	Previous correct left	LO028	20220616_145438
98	0.8227272727272728	98	Previous correct left	LO028	20220616_145438
99	0.8056818181818182	99	Previous correct left	LO028	20220616_145438
100	0.8090909090909091	100	Previous correct left	LO028	20220616_145438
101	0.8159090909090909	101	Previous correct left	LO028	20220616_145438
102	0.8397727272727272	102	Previous correct left	LO028	20220616_145438
103	0.8431818181818181	103	Previous correct left	LO028	20220616_145438
104	0.8397727272727272	104	Previous correct left	LO028	20220616_145438
105	0.8295454545454546	105	Previous correct left	LO028	20220616_145438
106	0.7784090909090909	106	Previous correct left	LO028	20220616_145438
107	0.7522727272727273	107	Previous correct left	LO028	20220616_145438
108	0.7329545454545454	108	Previous correct left	LO028	20220616_145438
109	0.7761363636363636	109	Previous correct left	LO028	20220616_145438
110	0.7863636363636364	110	Previous correct left	LO028	20220616_145438
111	0.7647727272727273	111	Previous correct left	LO028	20220616_145438
112	0.8011363636363636	112	Previous correct left	LO028	20220616_145438
113	0.8193181818181818	113	Previous correct left	LO028	20220616_145438
114	0.8	114	Previous correct left	LO028	20220616_145438
115	0.8079545454545455	115	Previous correct left	LO028	20220616_145438
116	0.775	116	Previous correct left	LO028	20220616_145438
117	0.8	117	Previous correct left	LO028	20220616_145438
118	0.8295454545454546	118	Previous correct left	LO028	20220616_145438
119	0.7977272727272727	119	Previous correct left	LO028	20220616_145438
120	0.7795454545454545	120	Previous correct left	LO028	20220616_145438
121	0.7488636363636364	121	Previous correct left	LO028	20220616_145438
122	0.7545454545454545	122	Previous correct left	LO028	20220616_145438
123	0.8113636363636364	123	Previous correct left	LO028	20220616_145438
124	0.8011363636363636	124	Previous correct left	LO028	20220616_145438
125	0.7886363636363637	125	Previous correct left	LO028	20220616_145438
126	0.8181818181818182	126	Previous correct left	LO028	20220616_145438
127	0.7488636363636364	127	Previous correct left	LO028	20220616_145438
128	0.7136363636363636	128	Previous correct left	LO028	20220616_145438
129	0.6715909090909091	129	Previous correct left	LO028	20220616_145438
130	0.6954545454545454	130	Previous correct left	LO028	20220616_145438
131	0.6772727272727272	131	Previous correct left	LO028	20220616_145438
132	0.6772727272727272	132	Previous correct left	LO028	20220616_145438
133	0.5897727272727272	0	Previous incorrect left	LO028	20220616_145438
134	0.6329545454545454	1	Previous incorrect left	LO028	20220616_145438
135	0.6011363636363637	2	Previous incorrect left	LO028	20220616_145438
136	0.6704545454545454	3	Previous incorrect left	LO028	20220616_145438
137	0.7420454545454546	4	Previous incorrect left	LO028	20220616_145438
138	0.8306818181818182	5	Previous incorrect left	LO028	20220616_145438
139	0.8943181818181818	6	Previous incorrect left	LO028	20220616_145438
140	0.8977272727272727	7	Previous incorrect left	LO028	20220616_145438
141	0.9136363636363637	8	Previous incorrect left	LO028	20220616_145438
142	0.9181818181818182	9	Previous incorrect left	LO028	20220616_145438
143	0.9647727272727272	10	Previous incorrect left	LO028	20220616_145438
144	0.9738636363636364	11	Previous incorrect left	LO028	20220616_145438
145	0.9613636363636363	12	Previous incorrect left	LO028	20220616_145438
146	0.9590909090909091	13	Previous incorrect left	LO028	20220616_145438
147	0.9636363636363636	14	Previous incorrect left	LO028	20220616_145438
148	0.9545454545454546	15	Previous incorrect left	LO028	20220616_145438
149	0.9556818181818182	16	Previous incorrect left	LO028	20220616_145438
150	0.9454545454545454	17	Previous incorrect left	LO028	20220616_145438
151	0.9488636363636364	18	Previous incorrect left	LO028	20220616_145438
152	0.9568181818181818	19	Previous incorrect left	LO028	20220616_145438
153	0.9352272727272727	20	Previous incorrect left	LO028	20220616_145438
154	0.9431818181818182	21	Previous incorrect left	LO028	20220616_145438
155	0.9556818181818182	22	Previous incorrect left	LO028	20220616_145438
156	0.946590909090909	23	Previous incorrect left	LO028	20220616_145438
157	0.9352272727272727	24	Previous incorrect left	LO028	20220616_145438
158	0.9136363636363637	25	Previous incorrect left	LO028	20220616_145438
159	0.9238636363636363	26	Previous incorrect left	LO028	20220616_145438
160	0.9340909090909091	27	Previous incorrect left	LO028	20220616_145438
161	0.946590909090909	28	Previous incorrect left	LO028	20220616_145438
162	0.9511363636363637	29	Previous incorrect left	LO028	20220616_145438
163	0.9397727272727273	30	Previous incorrect left	LO028	20220616_145438
164	0.975	31	Previous incorrect left	LO028	20220616_145438
165	0.9522727272727273	32	Previous incorrect left	LO028	20220616_145438
166	0.9295454545454546	33	Previous incorrect left	LO028	20220616_145438
167	0.9329545454545455	34	Previous incorrect left	LO028	20220616_145438
168	0.9363636363636364	35	Previous incorrect left	LO028	20220616_145438
169	0.9534090909090909	36	Previous incorrect left	LO028	20220616_145438
170	0.9556818181818182	37	Previous incorrect left	LO028	20220616_145438
171	0.9397727272727273	38	Previous incorrect left	LO028	20220616_145438
172	0.9590909090909091	39	Previous incorrect left	LO028	20220616_145438
173	0.95	40	Previous incorrect left	LO028	20220616_145438
174	0.946590909090909	41	Previous incorrect left	LO028	20220616_145438
175	0.9488636363636364	42	Previous incorrect left	LO028	20220616_145438
176	0.9431818181818182	43	Previous incorrect left	LO028	20220616_145438
177	0.9147727272727273	44	Previous incorrect left	LO028	20220616_145438
178	0.9272727272727272	45	Previous incorrect left	LO028	20220616_145438
179	0.928409090909091	46	Previous incorrect left	LO028	20220616_145438
180	0.9204545454545454	47	Previous incorrect left	LO028	20220616_145438
181	0.9090909090909091	48	Previous incorrect left	LO028	20220616_145438
182	0.9102272727272728	49	Previous incorrect left	LO028	20220616_145438
183	0.9045454545454545	50	Previous incorrect left	LO028	20220616_145438
184	0.8965909090909091	51	Previous incorrect left	LO028	20220616_145438
185	0.9	52	Previous incorrect left	LO028	20220616_145438
186	0.8772727272727273	53	Previous incorrect left	LO028	20220616_145438
187	0.884090909090909	54	Previous incorrect left	LO028	20220616_145438
188	0.9079545454545455	55	Previous incorrect left	LO028	20220616_145438
189	0.884090909090909	56	Previous incorrect left	LO028	20220616_145438
190	0.8829545454545454	57	Previous incorrect left	LO028	20220616_145438
191	0.9170454545454545	58	Previous incorrect left	LO028	20220616_145438
192	0.9011363636363636	59	Previous incorrect left	LO028	20220616_145438
193	0.8795454545454545	60	Previous incorrect left	LO028	20220616_145438
194	0.8704545454545455	61	Previous incorrect left	LO028	20220616_145438
195	0.8909090909090909	62	Previous incorrect left	LO028	20220616_145438
196	0.9147727272727273	63	Previous incorrect left	LO028	20220616_145438
197	0.8329545454545455	64	Previous incorrect left	LO028	20220616_145438
198	0.8329545454545455	65	Previous incorrect left	LO028	20220616_145438
199	0.8715909090909091	66	Previous incorrect left	LO028	20220616_145438
200	0.8409090909090909	67	Previous incorrect left	LO028	20220616_145438
201	0.8386363636363636	68	Previous incorrect left	LO028	20220616_145438
202	0.8181818181818182	69	Previous incorrect left	LO028	20220616_145438
203	0.7977272727272727	70	Previous incorrect left	LO028	20220616_145438
204	0.6534090909090909	71	Previous incorrect left	LO028	20220616_145438
205	0.6318181818181818	72	Previous incorrect left	LO028	20220616_145438
206	0.6284090909090909	73	Previous incorrect left	LO028	20220616_145438
207	0.65	74	Previous incorrect left	LO028	20220616_145438
208	0.6306818181818182	75	Previous incorrect left	LO028	20220616_145438
209	0.6681818181818182	76	Previous incorrect left	LO028	20220616_145438
210	0.6386363636363637	77	Previous incorrect left	LO028	20220616_145438
211	0.6761363636363636	78	Previous incorrect left	LO028	20220616_145438
212	0.7011363636363637	79	Previous incorrect left	LO028	20220616_145438
213	0.6511363636363636	80	Previous incorrect left	LO028	20220616_145438
214	0.6352272727272728	81	Previous incorrect left	LO028	20220616_145438
215	0.65	82	Previous incorrect left	LO028	20220616_145438
216	0.7454545454545455	83	Previous incorrect left	LO028	20220616_145438
217	0.759090909090909	84	Previous incorrect left	LO028	20220616_145438
218	0.678409090909091	85	Previous incorrect left	LO028	20220616_145438
219	0.6715909090909091	86	Previous incorrect left	LO028	20220616_145438
220	0.6227272727272727	87	Previous incorrect left	LO028	20220616_145438
221	0.6693181818181818	88	Previous incorrect left	LO028	20220616_145438
222	0.6727272727272727	89	Previous incorrect left	LO028	20220616_145438
223	0.6977272727272728	90	Previous incorrect left	LO028	20220616_145438
224	0.6931818181818182	91	Previous incorrect left	LO028	20220616_145438
225	0.696590909090909	92	Previous incorrect left	LO028	20220616_145438
226	0.6386363636363637	93	Previous incorrect left	LO028	20220616_145438
227	0.6090909090909091	94	Previous incorrect left	LO028	20220616_145438
228	0.6011363636363637	95	Previous incorrect left	LO028	20220616_145438
229	0.6272727272727273	96	Previous incorrect left	LO028	20220616_145438
230	0.6579545454545455	97	Previous incorrect left	LO028	20220616_145438
231	0.6147727272727272	98	Previous incorrect left	LO028	20220616_145438
232	0.6465909090909091	99	Previous incorrect left	LO028	20220616_145438
233	0.6534090909090909	100	Previous incorrect left	LO028	20220616_145438
234	0.6886363636363636	101	Previous incorrect left	LO028	20220616_145438
235	0.678409090909091	102	Previous incorrect left	LO028	20220616_145438
236	0.6977272727272728	103	Previous incorrect left	LO028	20220616_145438
237	0.6215909090909091	104	Previous incorrect left	LO028	20220616_145438
238	0.5772727272727273	105	Previous incorrect left	LO028	20220616_145438
239	0.5977272727272728	106	Previous incorrect left	LO028	20220616_145438
240	0.6659090909090909	107	Previous incorrect left	LO028	20220616_145438
241	0.6693181818181818	108	Previous incorrect left	LO028	20220616_145438
242	0.6306818181818182	109	Previous incorrect left	LO028	20220616_145438
243	0.6170454545454546	110	Previous incorrect left	LO028	20220616_145438
244	0.6170454545454546	111	Previous incorrect left	LO028	20220616_145438
245	0.5977272727272728	112	Previous incorrect left	LO028	20220616_145438
246	0.5625	113	Previous incorrect left	LO028	20220616_145438
247	0.5863636363636363	114	Previous incorrect left	LO028	20220616_145438
248	0.5965909090909091	115	Previous incorrect left	LO028	20220616_145438
249	0.6443181818181818	116	Previous incorrect left	LO028	20220616_145438
250	0.5147727272727273	117	Previous incorrect left	LO028	20220616_145438
251	0.5056818181818182	118	Previous incorrect left	LO028	20220616_145438
252	0.49886363636363634	119	Previous incorrect left	LO028	20220616_145438
253	0.5602272727272727	120	Previous incorrect left	LO028	20220616_145438
254	0.6306818181818182	121	Previous incorrect left	LO028	20220616_145438
255	0.6840909090909091	122	Previous incorrect left	LO028	20220616_145438
256	0.6443181818181818	123	Previous incorrect left	LO028	20220616_145438
257	0.6465909090909091	124	Previous incorrect left	LO028	20220616_145438
258	0.6613636363636364	125	Previous incorrect left	LO028	20220616_145438
259	0.6238636363636364	126	Previous incorrect left	LO028	20220616_145438
260	0.6534090909090909	127	Previous incorrect left	LO028	20220616_145438
261	0.5909090909090909	128	Previous incorrect left	LO028	20220616_145438
262	0.5852272727272727	129	Previous incorrect left	LO028	20220616_145438
263	0.634090909090909	130	Previous incorrect left	LO028	20220616_145438
264	0.6375	131	Previous incorrect left	LO028	20220616_145438
265	0.6125	132	Previous incorrect left	LO028	20220616_145438
266	0.5659090909090909	0	Previous incorrect right	LO028	20220616_145438
267	0.5909090909090909	1	Previous incorrect right	LO028	20220616_145438
268	0.7090909090909091	2	Previous incorrect right	LO028	20220616_145438
269	0.7784090909090909	3	Previous incorrect right	LO028	20220616_145438
270	0.8159090909090909	4	Previous incorrect right	LO028	20220616_145438
271	0.8772727272727273	5	Previous incorrect right	LO028	20220616_145438
272	0.9181818181818182	6	Previous incorrect right	LO028	20220616_145438
273	0.9397727272727273	7	Previous incorrect right	LO028	20220616_145438
274	0.975	8	Previous incorrect right	LO028	20220616_145438
275	0.9806818181818182	9	Previous incorrect right	LO028	20220616_145438
276	0.9829545454545454	10	Previous incorrect right	LO028	20220616_145438
277	0.975	11	Previous incorrect right	LO028	20220616_145438
278	0.9386363636363636	12	Previous incorrect right	LO028	20220616_145438
279	0.9420454545454545	13	Previous incorrect right	LO028	20220616_145438
280	0.9727272727272728	14	Previous incorrect right	LO028	20220616_145438
281	0.9727272727272728	15	Previous incorrect right	LO028	20220616_145438
282	0.9670454545454545	16	Previous incorrect right	LO028	20220616_145438
283	0.9636363636363636	17	Previous incorrect right	LO028	20220616_145438
284	0.9681818181818181	18	Previous incorrect right	LO028	20220616_145438
285	0.9761363636363637	19	Previous incorrect right	LO028	20220616_145438
286	0.9806818181818182	20	Previous incorrect right	LO028	20220616_145438
287	0.9784090909090909	21	Previous incorrect right	LO028	20220616_145438
288	0.9693181818181819	22	Previous incorrect right	LO028	20220616_145438
289	0.9590909090909091	23	Previous incorrect right	LO028	20220616_145438
290	0.9647727272727272	24	Previous incorrect right	LO028	20220616_145438
291	0.9556818181818182	25	Previous incorrect right	LO028	20220616_145438
292	0.9772727272727273	26	Previous incorrect right	LO028	20220616_145438
293	0.9772727272727273	27	Previous incorrect right	LO028	20220616_145438
294	0.9715909090909091	28	Previous incorrect right	LO028	20220616_145438
295	0.9681818181818181	29	Previous incorrect right	LO028	20220616_145438
296	0.9511363636363637	30	Previous incorrect right	LO028	20220616_145438
297	0.9681818181818181	31	Previous incorrect right	LO028	20220616_145438
298	0.9659090909090909	32	Previous incorrect right	LO028	20220616_145438
299	0.9818181818181818	33	Previous incorrect right	LO028	20220616_145438
300	0.9590909090909091	34	Previous incorrect right	LO028	20220616_145438
301	0.9409090909090909	35	Previous incorrect right	LO028	20220616_145438
302	0.9375	36	Previous incorrect right	LO028	20220616_145438
303	0.9397727272727273	37	Previous incorrect right	LO028	20220616_145438
304	0.9102272727272728	38	Previous incorrect right	LO028	20220616_145438
305	0.9329545454545455	39	Previous incorrect right	LO028	20220616_145438
306	0.9318181818181818	40	Previous incorrect right	LO028	20220616_145438
307	0.928409090909091	41	Previous incorrect right	LO028	20220616_145438
308	0.9181818181818182	42	Previous incorrect right	LO028	20220616_145438
309	0.8943181818181818	43	Previous incorrect right	LO028	20220616_145438
310	0.8965909090909091	44	Previous incorrect right	LO028	20220616_145438
311	0.9034090909090909	45	Previous incorrect right	LO028	20220616_145438
312	0.9204545454545454	46	Previous incorrect right	LO028	20220616_145438
313	0.9170454545454545	47	Previous incorrect right	LO028	20220616_145438
314	0.8863636363636364	48	Previous incorrect right	LO028	20220616_145438
315	0.8818181818181818	49	Previous incorrect right	LO028	20220616_145438
316	0.8693181818181818	50	Previous incorrect right	LO028	20220616_145438
317	0.8909090909090909	51	Previous incorrect right	LO028	20220616_145438
318	0.8693181818181818	52	Previous incorrect right	LO028	20220616_145438
319	0.8079545454545455	53	Previous incorrect right	LO028	20220616_145438
320	0.7977272727272727	54	Previous incorrect right	LO028	20220616_145438
321	0.8011363636363636	55	Previous incorrect right	LO028	20220616_145438
322	0.821590909090909	56	Previous incorrect right	LO028	20220616_145438
323	0.8352272727272727	57	Previous incorrect right	LO028	20220616_145438
324	0.825	58	Previous incorrect right	LO028	20220616_145438
325	0.825	59	Previous incorrect right	LO028	20220616_145438
326	0.7840909090909091	60	Previous incorrect right	LO028	20220616_145438
327	0.7761363636363636	61	Previous incorrect right	LO028	20220616_145438
328	0.7795454545454545	62	Previous incorrect right	LO028	20220616_145438
329	0.7772727272727272	63	Previous incorrect right	LO028	20220616_145438
330	0.7977272727272727	64	Previous incorrect right	LO028	20220616_145438
331	0.7556818181818182	65	Previous incorrect right	LO028	20220616_145438
332	0.7931818181818182	66	Previous incorrect right	LO028	20220616_145438
333	0.7920454545454545	67	Previous incorrect right	LO028	20220616_145438
334	0.7647727272727273	68	Previous incorrect right	LO028	20220616_145438
335	0.740909090909091	69	Previous incorrect right	LO028	20220616_145438
336	0.6931818181818182	70	Previous incorrect right	LO028	20220616_145438
337	0.634090909090909	71	Previous incorrect right	LO028	20220616_145438
338	0.6034090909090909	72	Previous incorrect right	LO028	20220616_145438
339	0.6181818181818182	73	Previous incorrect right	LO028	20220616_145438
340	0.6034090909090909	74	Previous incorrect right	LO028	20220616_145438
341	0.5704545454545454	75	Previous incorrect right	LO028	20220616_145438
342	0.6318181818181818	76	Previous incorrect right	LO028	20220616_145438
343	0.6090909090909091	77	Previous incorrect right	LO028	20220616_145438
344	0.5261363636363636	78	Previous incorrect right	LO028	20220616_145438
345	0.6090909090909091	79	Previous incorrect right	LO028	20220616_145438
346	0.6431818181818182	80	Previous incorrect right	LO028	20220616_145438
347	0.6727272727272727	81	Previous incorrect right	LO028	20220616_145438
348	0.5727272727272728	82	Previous incorrect right	LO028	20220616_145438
349	0.5386363636363637	83	Previous incorrect right	LO028	20220616_145438
350	0.5579545454545455	84	Previous incorrect right	LO028	20220616_145438
351	0.5772727272727273	85	Previous incorrect right	LO028	20220616_145438
352	0.6011363636363637	86	Previous incorrect right	LO028	20220616_145438
353	0.5454545454545454	87	Previous incorrect right	LO028	20220616_145438
354	0.5284090909090909	88	Previous incorrect right	LO028	20220616_145438
355	0.5704545454545454	89	Previous incorrect right	LO028	20220616_145438
356	0.6420454545454546	90	Previous incorrect right	LO028	20220616_145438
357	0.5522727272727272	91	Previous incorrect right	LO028	20220616_145438
358	0.5159090909090909	92	Previous incorrect right	LO028	20220616_145438
359	0.4738636363636364	93	Previous incorrect right	LO028	20220616_145438
360	0.4556818181818182	94	Previous incorrect right	LO028	20220616_145438
361	0.49886363636363634	95	Previous incorrect right	LO028	20220616_145438
362	0.575	96	Previous incorrect right	LO028	20220616_145438
363	0.5625	97	Previous incorrect right	LO028	20220616_145438
364	0.5920454545454545	98	Previous incorrect right	LO028	20220616_145438
365	0.5295454545454545	99	Previous incorrect right	LO028	20220616_145438
366	0.5431818181818182	100	Previous incorrect right	LO028	20220616_145438
367	0.5056818181818182	101	Previous incorrect right	LO028	20220616_145438
368	0.55	102	Previous incorrect right	LO028	20220616_145438
369	0.6318181818181818	103	Previous incorrect right	LO028	20220616_145438
370	0.5965909090909091	104	Previous incorrect right	LO028	20220616_145438
371	0.5909090909090909	105	Previous incorrect right	LO028	20220616_145438
372	0.5920454545454545	106	Previous incorrect right	LO028	20220616_145438
373	0.5511363636363636	107	Previous incorrect right	LO028	20220616_145438
374	0.5568181818181818	108	Previous incorrect right	LO028	20220616_145438
375	0.5409090909090909	109	Previous incorrect right	LO028	20220616_145438
376	0.5272727272727272	110	Previous incorrect right	LO028	20220616_145438
377	0.509090909090909	111	Previous incorrect right	LO028	20220616_145438
378	0.5727272727272728	112	Previous incorrect right	LO028	20220616_145438
379	0.5829545454545455	113	Previous incorrect right	LO028	20220616_145438
380	0.6079545454545454	114	Previous incorrect right	LO028	20220616_145438
381	0.5625	115	Previous incorrect right	LO028	20220616_145438
382	0.5397727272727273	116	Previous incorrect right	LO028	20220616_145438
383	0.4636363636363636	117	Previous incorrect right	LO028	20220616_145438
384	0.5647727272727273	118	Previous incorrect right	LO028	20220616_145438
385	0.5659090909090909	119	Previous incorrect right	LO028	20220616_145438
386	0.5318181818181819	120	Previous incorrect right	LO028	20220616_145438
387	0.5738636363636364	121	Previous incorrect right	LO028	20220616_145438
388	0.553409090909091	122	Previous incorrect right	LO028	20220616_145438
389	0.5625	123	Previous incorrect right	LO028	20220616_145438
390	0.5443181818181818	124	Previous incorrect right	LO028	20220616_145438
391	0.4715909090909091	125	Previous incorrect right	LO028	20220616_145438
392	0.49318181818181817	126	Previous incorrect right	LO028	20220616_145438
393	0.5227272727272727	127	Previous incorrect right	LO028	20220616_145438
394	0.4647727272727273	128	Previous incorrect right	LO028	20220616_145438
395	0.5397727272727273	129	Previous incorrect right	LO028	20220616_145438
396	0.5022727272727273	130	Previous incorrect right	LO028	20220616_145438
397	0.43068181818181817	131	Previous incorrect right	LO028	20220616_145438
398	0.4147727272727273	132	Previous incorrect right	LO028	20220616_145438
399	0.49772727272727274	0	Previous correct right	LO028	20220616_145438
400	0.5931818181818181	1	Previous correct right	LO028	20220616_145438
401	0.7181818181818181	2	Previous correct right	LO028	20220616_145438
402	0.7784090909090909	3	Previous correct right	LO028	20220616_145438
403	0.8386363636363636	4	Previous correct right	LO028	20220616_145438
404	0.875	5	Previous correct right	LO028	20220616_145438
405	0.8909090909090909	6	Previous correct right	LO028	20220616_145438
406	0.925	7	Previous correct right	LO028	20220616_145438
407	0.9613636363636363	8	Previous correct right	LO028	20220616_145438
408	0.9647727272727272	9	Previous correct right	LO028	20220616_145438
409	0.9488636363636364	10	Previous correct right	LO028	20220616_145438
410	0.9409090909090909	11	Previous correct right	LO028	20220616_145438
411	0.946590909090909	12	Previous correct right	LO028	20220616_145438
412	0.9772727272727273	13	Previous correct right	LO028	20220616_145438
413	0.9761363636363637	14	Previous correct right	LO028	20220616_145438
414	1.0	15	Previous correct right	LO028	20220616_145438
415	0.9977272727272727	16	Previous correct right	LO028	20220616_145438
416	0.9977272727272727	17	Previous correct right	LO028	20220616_145438
417	1.0	18	Previous correct right	LO028	20220616_145438
418	0.9965909090909091	19	Previous correct right	LO028	20220616_145438
419	0.9988636363636364	20	Previous correct right	LO028	20220616_145438
420	0.9988636363636364	21	Previous correct right	LO028	20220616_145438
421	1.0	22	Previous correct right	LO028	20220616_145438
422	1.0	23	Previous correct right	LO028	20220616_145438
423	0.9977272727272727	24	Previous correct right	LO028	20220616_145438
424	0.9931818181818182	25	Previous correct right	LO028	20220616_145438
425	0.9988636363636364	26	Previous correct right	LO028	20220616_145438
426	0.9806818181818182	27	Previous correct right	LO028	20220616_145438
427	0.9704545454545455	28	Previous correct right	LO028	20220616_145438
428	0.9659090909090909	29	Previous correct right	LO028	20220616_145438
429	0.9829545454545454	30	Previous correct right	LO028	20220616_145438
430	0.9715909090909091	31	Previous correct right	LO028	20220616_145438
431	0.9886363636363636	32	Previous correct right	LO028	20220616_145438
432	0.9943181818181818	33	Previous correct right	LO028	20220616_145438
433	0.9965909090909091	34	Previous correct right	LO028	20220616_145438
434	0.9920454545454546	35	Previous correct right	LO028	20220616_145438
435	0.9965909090909091	36	Previous correct right	LO028	20220616_145438
436	1.0	37	Previous correct right	LO028	20220616_145438
437	0.9920454545454546	38	Previous correct right	LO028	20220616_145438
438	0.9931818181818182	39	Previous correct right	LO028	20220616_145438
439	0.9931818181818182	40	Previous correct right	LO028	20220616_145438
440	0.990909090909091	41	Previous correct right	LO028	20220616_145438
441	0.9681818181818181	42	Previous correct right	LO028	20220616_145438
442	0.9897727272727272	43	Previous correct right	LO028	20220616_145438
443	0.9920454545454546	44	Previous correct right	LO028	20220616_145438
444	0.9931818181818182	45	Previous correct right	LO028	20220616_145438
445	0.9875	46	Previous correct right	LO028	20220616_145438
446	0.9954545454545455	47	Previous correct right	LO028	20220616_145438
447	0.9965909090909091	48	Previous correct right	LO028	20220616_145438
448	0.9943181818181818	49	Previous correct right	LO028	20220616_145438
449	0.9988636363636364	50	Previous correct right	LO028	20220616_145438
450	0.9988636363636364	51	Previous correct right	LO028	20220616_145438
451	1.0	52	Previous correct right	LO028	20220616_145438
452	0.9965909090909091	53	Previous correct right	LO028	20220616_145438
453	0.9954545454545455	54	Previous correct right	LO028	20220616_145438
454	0.9920454545454546	55	Previous correct right	LO028	20220616_145438
455	1.0	56	Previous correct right	LO028	20220616_145438
456	1.0	57	Previous correct right	LO028	20220616_145438
457	1.0	58	Previous correct right	LO028	20220616_145438
458	1.0	59	Previous correct right	LO028	20220616_145438
459	0.9977272727272727	60	Previous correct right	LO028	20220616_145438
460	0.9795454545454545	61	Previous correct right	LO028	20220616_145438
461	0.9772727272727273	62	Previous correct right	LO028	20220616_145438
462	0.9795454545454545	63	Previous correct right	LO028	20220616_145438
463	0.9738636363636364	64	Previous correct right	LO028	20220616_145438
464	0.9681818181818181	65	Previous correct right	LO028	20220616_145438
465	0.9431818181818182	66	Previous correct right	LO028	20220616_145438
466	0.9397727272727273	67	Previous correct right	LO028	20220616_145438
467	0.9477272727272728	68	Previous correct right	LO028	20220616_145438
468	0.9613636363636363	69	Previous correct right	LO028	20220616_145438
469	0.9590909090909091	70	Previous correct right	LO028	20220616_145438
470	0.8795454545454545	71	Previous correct right	LO028	20220616_145438
471	0.8795454545454545	72	Previous correct right	LO028	20220616_145438
472	0.8931818181818182	73	Previous correct right	LO028	20220616_145438
473	0.8715909090909091	74	Previous correct right	LO028	20220616_145438
474	0.8875	75	Previous correct right	LO028	20220616_145438
475	0.8795454545454545	76	Previous correct right	LO028	20220616_145438
476	0.8886363636363637	77	Previous correct right	LO028	20220616_145438
477	0.9079545454545455	78	Previous correct right	LO028	20220616_145438
478	0.875	79	Previous correct right	LO028	20220616_145438
479	0.8795454545454545	80	Previous correct right	LO028	20220616_145438
480	0.8647727272727272	81	Previous correct right	LO028	20220616_145438
481	0.8579545454545454	82	Previous correct right	LO028	20220616_145438
482	0.85	83	Previous correct right	LO028	20220616_145438
483	0.825	84	Previous correct right	LO028	20220616_145438
484	0.8568181818181818	85	Previous correct right	LO028	20220616_145438
485	0.8443181818181819	86	Previous correct right	LO028	20220616_145438
486	0.8079545454545455	87	Previous correct right	LO028	20220616_145438
487	0.8534090909090909	88	Previous correct right	LO028	20220616_145438
488	0.8818181818181818	89	Previous correct right	LO028	20220616_145438
489	0.8568181818181818	90	Previous correct right	LO028	20220616_145438
490	0.8727272727272727	91	Previous correct right	LO028	20220616_145438
491	0.8397727272727272	92	Previous correct right	LO028	20220616_145438
492	0.8477272727272728	93	Previous correct right	LO028	20220616_145438
493	0.8454545454545455	94	Previous correct right	LO028	20220616_145438
494	0.8409090909090909	95	Previous correct right	LO028	20220616_145438
495	0.8613636363636363	96	Previous correct right	LO028	20220616_145438
496	0.8795454545454545	97	Previous correct right	LO028	20220616_145438
497	0.8590909090909091	98	Previous correct right	LO028	20220616_145438
498	0.8613636363636363	99	Previous correct right	LO028	20220616_145438
499	0.8329545454545455	100	Previous correct right	LO028	20220616_145438
500	0.8147727272727273	101	Previous correct right	LO028	20220616_145438
501	0.8738636363636364	102	Previous correct right	LO028	20220616_145438
502	0.8579545454545454	103	Previous correct right	LO028	20220616_145438
503	0.8909090909090909	104	Previous correct right	LO028	20220616_145438
504	0.8965909090909091	105	Previous correct right	LO028	20220616_145438
505	0.8511363636363637	106	Previous correct right	LO028	20220616_145438
506	0.8284090909090909	107	Previous correct right	LO028	20220616_145438
507	0.865909090909091	108	Previous correct right	LO028	20220616_145438
508	0.8602272727272727	109	Previous correct right	LO028	20220616_145438
509	0.8613636363636363	110	Previous correct right	LO028	20220616_145438
510	0.875	111	Previous correct right	LO028	20220616_145438
511	0.8	112	Previous correct right	LO028	20220616_145438
512	0.8227272727272728	113	Previous correct right	LO028	20220616_145438
513	0.8556818181818182	114	Previous correct right	LO028	20220616_145438
514	0.8795454545454545	115	Previous correct right	LO028	20220616_145438
515	0.8431818181818181	116	Previous correct right	LO028	20220616_145438
516	0.7363636363636363	117	Previous correct right	LO028	20220616_145438
517	0.7420454545454546	118	Previous correct right	LO028	20220616_145438
518	0.7670454545454546	119	Previous correct right	LO028	20220616_145438
519	0.7829545454545455	120	Previous correct right	LO028	20220616_145438
520	0.7829545454545455	121	Previous correct right	LO028	20220616_145438
521	0.7886363636363637	122	Previous correct right	LO028	20220616_145438
522	0.7272727272727273	123	Previous correct right	LO028	20220616_145438
523	0.7545454545454545	124	Previous correct right	LO028	20220616_145438
524	0.7829545454545455	125	Previous correct right	LO028	20220616_145438
525	0.7681818181818182	126	Previous correct right	LO028	20220616_145438
526	0.7977272727272727	127	Previous correct right	LO028	20220616_145438
527	0.7784090909090909	128	Previous correct right	LO028	20220616_145438
528	0.7284090909090909	129	Previous correct right	LO028	20220616_145438
529	0.7647727272727273	130	Previous correct right	LO028	20220616_145438
530	0.7772727272727272	131	Previous correct right	LO028	20220616_145438
531	0.7545454545454545	132	Previous correct right	LO028	20220616_145438
532	0.7181818181818181	0	Previous correct left	LO032	20220830_121448
533	0.7772727272727272	1	Previous correct left	LO032	20220830_121448
534	0.8909090909090909	2	Previous correct left	LO032	20220830_121448
535	0.9272727272727272	3	Previous correct left	LO032	20220830_121448
536	0.9318181818181818	4	Previous correct left	LO032	20220830_121448
537	0.990909090909091	5	Previous correct left	LO032	20220830_121448
538	0.9727272727272728	6	Previous correct left	LO032	20220830_121448
539	0.9772727272727273	7	Previous correct left	LO032	20220830_121448
540	0.9681818181818181	8	Previous correct left	LO032	20220830_121448
541	0.9772727272727273	9	Previous correct left	LO032	20220830_121448
542	0.9727272727272728	10	Previous correct left	LO032	20220830_121448
543	0.9863636363636363	11	Previous correct left	LO032	20220830_121448
544	0.9954545454545455	12	Previous correct left	LO032	20220830_121448
545	0.9954545454545455	13	Previous correct left	LO032	20220830_121448
546	1.0	14	Previous correct left	LO032	20220830_121448
547	0.990909090909091	15	Previous correct left	LO032	20220830_121448
548	1.0	16	Previous correct left	LO032	20220830_121448
549	0.9954545454545455	17	Previous correct left	LO032	20220830_121448
550	1.0	18	Previous correct left	LO032	20220830_121448
551	0.990909090909091	19	Previous correct left	LO032	20220830_121448
552	1.0	20	Previous correct left	LO032	20220830_121448
553	1.0	21	Previous correct left	LO032	20220830_121448
554	0.990909090909091	22	Previous correct left	LO032	20220830_121448
555	1.0	23	Previous correct left	LO032	20220830_121448
556	1.0	24	Previous correct left	LO032	20220830_121448
557	0.9954545454545455	25	Previous correct left	LO032	20220830_121448
558	1.0	26	Previous correct left	LO032	20220830_121448
559	0.990909090909091	27	Previous correct left	LO032	20220830_121448
560	0.990909090909091	28	Previous correct left	LO032	20220830_121448
561	1.0	29	Previous correct left	LO032	20220830_121448
562	1.0	30	Previous correct left	LO032	20220830_121448
563	0.9954545454545455	31	Previous correct left	LO032	20220830_121448
564	1.0	32	Previous correct left	LO032	20220830_121448
565	1.0	33	Previous correct left	LO032	20220830_121448
566	1.0	34	Previous correct left	LO032	20220830_121448
567	0.9954545454545455	35	Previous correct left	LO032	20220830_121448
568	1.0	36	Previous correct left	LO032	20220830_121448
569	0.9954545454545455	37	Previous correct left	LO032	20220830_121448
570	1.0	38	Previous correct left	LO032	20220830_121448
571	1.0	39	Previous correct left	LO032	20220830_121448
572	1.0	40	Previous correct left	LO032	20220830_121448
573	0.9818181818181818	41	Previous correct left	LO032	20220830_121448
574	0.9636363636363636	42	Previous correct left	LO032	20220830_121448
575	0.9954545454545455	43	Previous correct left	LO032	20220830_121448
576	0.9954545454545455	44	Previous correct left	LO032	20220830_121448
577	0.9863636363636363	45	Previous correct left	LO032	20220830_121448
578	1.0	46	Previous correct left	LO032	20220830_121448
579	1.0	47	Previous correct left	LO032	20220830_121448
580	1.0	48	Previous correct left	LO032	20220830_121448
581	1.0	49	Previous correct left	LO032	20220830_121448
582	1.0	50	Previous correct left	LO032	20220830_121448
583	1.0	51	Previous correct left	LO032	20220830_121448
584	0.9954545454545455	52	Previous correct left	LO032	20220830_121448
585	1.0	53	Previous correct left	LO032	20220830_121448
586	1.0	54	Previous correct left	LO032	20220830_121448
587	1.0	55	Previous correct left	LO032	20220830_121448
588	1.0	56	Previous correct left	LO032	20220830_121448
589	1.0	57	Previous correct left	LO032	20220830_121448
590	1.0	58	Previous correct left	LO032	20220830_121448
591	1.0	59	Previous correct left	LO032	20220830_121448
592	1.0	60	Previous correct left	LO032	20220830_121448
593	1.0	61	Previous correct left	LO032	20220830_121448
594	1.0	62	Previous correct left	LO032	20220830_121448
595	1.0	63	Previous correct left	LO032	20220830_121448
596	0.9954545454545455	64	Previous correct left	LO032	20220830_121448
597	1.0	65	Previous correct left	LO032	20220830_121448
598	1.0	66	Previous correct left	LO032	20220830_121448
599	1.0	67	Previous correct left	LO032	20220830_121448
600	1.0	68	Previous correct left	LO032	20220830_121448
601	1.0	69	Previous correct left	LO032	20220830_121448
602	1.0	70	Previous correct left	LO032	20220830_121448
603	0.7727272727272727	71	Previous correct left	LO032	20220830_121448
604	0.8045454545454546	72	Previous correct left	LO032	20220830_121448
605	0.8	73	Previous correct left	LO032	20220830_121448
606	0.8136363636363636	74	Previous correct left	LO032	20220830_121448
607	0.8	75	Previous correct left	LO032	20220830_121448
608	0.8136363636363636	76	Previous correct left	LO032	20220830_121448
609	0.7636363636363637	77	Previous correct left	LO032	20220830_121448
610	0.7318181818181818	78	Previous correct left	LO032	20220830_121448
611	0.740909090909091	79	Previous correct left	LO032	20220830_121448
612	0.7227272727272728	80	Previous correct left	LO032	20220830_121448
613	0.7681818181818182	81	Previous correct left	LO032	20220830_121448
614	0.7954545454545454	82	Previous correct left	LO032	20220830_121448
615	0.7227272727272728	83	Previous correct left	LO032	20220830_121448
616	0.7636363636363637	84	Previous correct left	LO032	20220830_121448
617	0.7863636363636364	85	Previous correct left	LO032	20220830_121448
618	0.7363636363636363	86	Previous correct left	LO032	20220830_121448
619	0.759090909090909	87	Previous correct left	LO032	20220830_121448
620	0.7136363636363636	88	Previous correct left	LO032	20220830_121448
621	0.7045454545454546	89	Previous correct left	LO032	20220830_121448
622	0.7863636363636364	90	Previous correct left	LO032	20220830_121448
623	0.7454545454545455	91	Previous correct left	LO032	20220830_121448
624	0.7272727272727273	92	Previous correct left	LO032	20220830_121448
625	0.7818181818181819	93	Previous correct left	LO032	20220830_121448
626	0.7090909090909091	94	Previous correct left	LO032	20220830_121448
627	0.6681818181818182	95	Previous correct left	LO032	20220830_121448
628	0.7363636363636363	96	Previous correct left	LO032	20220830_121448
629	0.8	97	Previous correct left	LO032	20220830_121448
630	0.7818181818181819	98	Previous correct left	LO032	20220830_121448
631	0.7772727272727272	99	Previous correct left	LO032	20220830_121448
632	0.8409090909090909	100	Previous correct left	LO032	20220830_121448
633	0.7954545454545454	101	Previous correct left	LO032	20220830_121448
634	0.75	102	Previous correct left	LO032	20220830_121448
635	0.7454545454545455	103	Previous correct left	LO032	20220830_121448
636	0.7454545454545455	104	Previous correct left	LO032	20220830_121448
637	0.7818181818181819	105	Previous correct left	LO032	20220830_121448
638	0.7045454545454546	106	Previous correct left	LO032	20220830_121448
639	0.6954545454545454	107	Previous correct left	LO032	20220830_121448
640	0.7636363636363637	108	Previous correct left	LO032	20220830_121448
641	0.7909090909090909	109	Previous correct left	LO032	20220830_121448
642	0.740909090909091	110	Previous correct left	LO032	20220830_121448
643	0.6636363636363637	111	Previous correct left	LO032	20220830_121448
644	0.5227272727272727	112	Previous correct left	LO032	20220830_121448
645	0.5363636363636364	113	Previous correct left	LO032	20220830_121448
646	0.6681818181818182	114	Previous correct left	LO032	20220830_121448
647	0.6272727272727273	115	Previous correct left	LO032	20220830_121448
648	0.7090909090909091	116	Previous correct left	LO032	20220830_121448
649	0.6681818181818182	117	Previous correct left	LO032	20220830_121448
650	0.6227272727272727	118	Previous correct left	LO032	20220830_121448
651	0.6090909090909091	119	Previous correct left	LO032	20220830_121448
652	0.6590909090909091	120	Previous correct left	LO032	20220830_121448
653	0.6318181818181818	121	Previous correct left	LO032	20220830_121448
654	0.65	122	Previous correct left	LO032	20220830_121448
655	0.7090909090909091	123	Previous correct left	LO032	20220830_121448
656	0.8454545454545455	124	Previous correct left	LO032	20220830_121448
657	0.85	125	Previous correct left	LO032	20220830_121448
658	0.8181818181818182	126	Previous correct left	LO032	20220830_121448
659	0.7909090909090909	127	Previous correct left	LO032	20220830_121448
660	0.8636363636363636	128	Previous correct left	LO032	20220830_121448
661	0.8545454545454545	129	Previous correct left	LO032	20220830_121448
662	0.8681818181818182	130	Previous correct left	LO032	20220830_121448
663	0.7954545454545454	131	Previous correct left	LO032	20220830_121448
664	0.7545454545454545	132	Previous correct left	LO032	20220830_121448
665	0.740909090909091	0	Previous incorrect left	LO032	20220830_121448
666	0.7272727272727273	1	Previous incorrect left	LO032	20220830_121448
667	0.7909090909090909	2	Previous incorrect left	LO032	20220830_121448
668	0.8045454545454546	3	Previous incorrect left	LO032	20220830_121448
669	0.8227272727272728	4	Previous incorrect left	LO032	20220830_121448
670	0.8727272727272727	5	Previous incorrect left	LO032	20220830_121448
671	0.8863636363636364	6	Previous incorrect left	LO032	20220830_121448
672	0.8909090909090909	7	Previous incorrect left	LO032	20220830_121448
673	0.9090909090909091	8	Previous incorrect left	LO032	20220830_121448
674	0.9181818181818182	9	Previous incorrect left	LO032	20220830_121448
675	0.9	10	Previous incorrect left	LO032	20220830_121448
676	0.9272727272727272	11	Previous incorrect left	LO032	20220830_121448
677	0.9318181818181818	12	Previous incorrect left	LO032	20220830_121448
678	0.9590909090909091	13	Previous incorrect left	LO032	20220830_121448
679	0.9181818181818182	14	Previous incorrect left	LO032	20220830_121448
680	0.9363636363636364	15	Previous incorrect left	LO032	20220830_121448
681	0.9045454545454545	16	Previous incorrect left	LO032	20220830_121448
682	0.8909090909090909	17	Previous incorrect left	LO032	20220830_121448
683	0.8863636363636364	18	Previous incorrect left	LO032	20220830_121448
684	0.8636363636363636	19	Previous incorrect left	LO032	20220830_121448
685	0.8909090909090909	20	Previous incorrect left	LO032	20220830_121448
686	0.8681818181818182	21	Previous incorrect left	LO032	20220830_121448
687	0.8772727272727273	22	Previous incorrect left	LO032	20220830_121448
688	0.8363636363636363	23	Previous incorrect left	LO032	20220830_121448
689	0.8545454545454545	24	Previous incorrect left	LO032	20220830_121448
690	0.8090909090909091	25	Previous incorrect left	LO032	20220830_121448
691	0.8545454545454545	26	Previous incorrect left	LO032	20220830_121448
692	0.7818181818181819	27	Previous incorrect left	LO032	20220830_121448
693	0.8272727272727273	28	Previous incorrect left	LO032	20220830_121448
694	0.8227272727272728	29	Previous incorrect left	LO032	20220830_121448
695	0.7636363636363637	30	Previous incorrect left	LO032	20220830_121448
696	0.8090909090909091	31	Previous incorrect left	LO032	20220830_121448
697	0.8181818181818182	32	Previous incorrect left	LO032	20220830_121448
698	0.8318181818181818	33	Previous incorrect left	LO032	20220830_121448
699	0.8136363636363636	34	Previous incorrect left	LO032	20220830_121448
700	0.8545454545454545	35	Previous incorrect left	LO032	20220830_121448
701	0.8727272727272727	36	Previous incorrect left	LO032	20220830_121448
702	0.8090909090909091	37	Previous incorrect left	LO032	20220830_121448
703	0.8545454545454545	38	Previous incorrect left	LO032	20220830_121448
704	0.8181818181818182	39	Previous incorrect left	LO032	20220830_121448
705	0.8409090909090909	40	Previous incorrect left	LO032	20220830_121448
706	0.7954545454545454	41	Previous incorrect left	LO032	20220830_121448
707	0.7818181818181819	42	Previous incorrect left	LO032	20220830_121448
708	0.8181818181818182	43	Previous incorrect left	LO032	20220830_121448
709	0.8136363636363636	44	Previous incorrect left	LO032	20220830_121448
710	0.8272727272727273	45	Previous incorrect left	LO032	20220830_121448
711	0.759090909090909	46	Previous incorrect left	LO032	20220830_121448
712	0.8272727272727273	47	Previous incorrect left	LO032	20220830_121448
713	0.8090909090909091	48	Previous incorrect left	LO032	20220830_121448
714	0.7909090909090909	49	Previous incorrect left	LO032	20220830_121448
715	0.8090909090909091	50	Previous incorrect left	LO032	20220830_121448
716	0.7954545454545454	51	Previous incorrect left	LO032	20220830_121448
717	0.7636363636363637	52	Previous incorrect left	LO032	20220830_121448
718	0.7	53	Previous incorrect left	LO032	20220830_121448
719	0.7954545454545454	54	Previous incorrect left	LO032	20220830_121448
720	0.8227272727272728	55	Previous incorrect left	LO032	20220830_121448
721	0.7954545454545454	56	Previous incorrect left	LO032	20220830_121448
722	0.8136363636363636	57	Previous incorrect left	LO032	20220830_121448
723	0.7909090909090909	58	Previous incorrect left	LO032	20220830_121448
724	0.8	59	Previous incorrect left	LO032	20220830_121448
725	0.7954545454545454	60	Previous incorrect left	LO032	20220830_121448
726	0.7727272727272727	61	Previous incorrect left	LO032	20220830_121448
727	0.8227272727272728	62	Previous incorrect left	LO032	20220830_121448
728	0.8045454545454546	63	Previous incorrect left	LO032	20220830_121448
729	0.8090909090909091	64	Previous incorrect left	LO032	20220830_121448
730	0.8272727272727273	65	Previous incorrect left	LO032	20220830_121448
731	0.7727272727272727	66	Previous incorrect left	LO032	20220830_121448
732	0.7909090909090909	67	Previous incorrect left	LO032	20220830_121448
733	0.7636363636363637	68	Previous incorrect left	LO032	20220830_121448
734	0.7727272727272727	69	Previous incorrect left	LO032	20220830_121448
735	0.75	70	Previous incorrect left	LO032	20220830_121448
736	0.5272727272727272	71	Previous incorrect left	LO032	20220830_121448
737	0.5181818181818182	72	Previous incorrect left	LO032	20220830_121448
738	0.45	73	Previous incorrect left	LO032	20220830_121448
739	0.4409090909090909	74	Previous incorrect left	LO032	20220830_121448
740	0.4818181818181818	75	Previous incorrect left	LO032	20220830_121448
741	0.5272727272727272	76	Previous incorrect left	LO032	20220830_121448
742	0.4863636363636364	77	Previous incorrect left	LO032	20220830_121448
743	0.4681818181818182	78	Previous incorrect left	LO032	20220830_121448
744	0.43636363636363634	79	Previous incorrect left	LO032	20220830_121448
745	0.43636363636363634	80	Previous incorrect left	LO032	20220830_121448
746	0.45	81	Previous incorrect left	LO032	20220830_121448
747	0.4727272727272727	82	Previous incorrect left	LO032	20220830_121448
748	0.42272727272727273	83	Previous incorrect left	LO032	20220830_121448
749	0.43636363636363634	84	Previous incorrect left	LO032	20220830_121448
750	0.4681818181818182	85	Previous incorrect left	LO032	20220830_121448
751	0.42727272727272725	86	Previous incorrect left	LO032	20220830_121448
752	0.42727272727272725	87	Previous incorrect left	LO032	20220830_121448
753	0.41818181818181815	88	Previous incorrect left	LO032	20220830_121448
754	0.37727272727272726	89	Previous incorrect left	LO032	20220830_121448
755	0.41363636363636364	90	Previous incorrect left	LO032	20220830_121448
756	0.42727272727272725	91	Previous incorrect left	LO032	20220830_121448
757	0.39090909090909093	92	Previous incorrect left	LO032	20220830_121448
758	0.39090909090909093	93	Previous incorrect left	LO032	20220830_121448
759	0.37727272727272726	94	Previous incorrect left	LO032	20220830_121448
760	0.42272727272727273	95	Previous incorrect left	LO032	20220830_121448
761	0.43636363636363634	96	Previous incorrect left	LO032	20220830_121448
762	0.4863636363636364	97	Previous incorrect left	LO032	20220830_121448
763	0.42272727272727273	98	Previous incorrect left	LO032	20220830_121448
764	0.4409090909090909	99	Previous incorrect left	LO032	20220830_121448
765	0.4318181818181818	100	Previous incorrect left	LO032	20220830_121448
766	0.44545454545454544	101	Previous incorrect left	LO032	20220830_121448
767	0.4818181818181818	102	Previous incorrect left	LO032	20220830_121448
768	0.4636363636363636	103	Previous incorrect left	LO032	20220830_121448
769	0.4909090909090909	104	Previous incorrect left	LO032	20220830_121448
770	0.4409090909090909	105	Previous incorrect left	LO032	20220830_121448
771	0.39090909090909093	106	Previous incorrect left	LO032	20220830_121448
772	0.38636363636363635	107	Previous incorrect left	LO032	20220830_121448
773	0.36818181818181817	108	Previous incorrect left	LO032	20220830_121448
774	0.37727272727272726	109	Previous incorrect left	LO032	20220830_121448
775	0.42272727272727273	110	Previous incorrect left	LO032	20220830_121448
776	0.45	111	Previous incorrect left	LO032	20220830_121448
777	0.41363636363636364	112	Previous incorrect left	LO032	20220830_121448
778	0.36818181818181817	113	Previous incorrect left	LO032	20220830_121448
779	0.33636363636363636	114	Previous incorrect left	LO032	20220830_121448
780	0.36363636363636365	115	Previous incorrect left	LO032	20220830_121448
781	0.34545454545454546	116	Previous incorrect left	LO032	20220830_121448
782	0.34545454545454546	117	Previous incorrect left	LO032	20220830_121448
783	0.33636363636363636	118	Previous incorrect left	LO032	20220830_121448
784	0.37727272727272726	119	Previous incorrect left	LO032	20220830_121448
785	0.37727272727272726	120	Previous incorrect left	LO032	20220830_121448
786	0.36818181818181817	121	Previous incorrect left	LO032	20220830_121448
787	0.33181818181818185	122	Previous incorrect left	LO032	20220830_121448
788	0.2818181818181818	123	Previous incorrect left	LO032	20220830_121448
789	0.33181818181818185	124	Previous incorrect left	LO032	20220830_121448
790	0.36818181818181817	125	Previous incorrect left	LO032	20220830_121448
791	0.35	126	Previous incorrect left	LO032	20220830_121448
792	0.2909090909090909	127	Previous incorrect left	LO032	20220830_121448
793	0.2863636363636364	128	Previous incorrect left	LO032	20220830_121448
794	0.3	129	Previous incorrect left	LO032	20220830_121448
795	0.22272727272727272	130	Previous incorrect left	LO032	20220830_121448
796	0.2545454545454545	131	Previous incorrect left	LO032	20220830_121448
797	0.2681818181818182	132	Previous incorrect left	LO032	20220830_121448
798	0.4318181818181818	0	Previous incorrect right	LO032	20220830_121448
799	0.4636363636363636	1	Previous incorrect right	LO032	20220830_121448
800	0.4909090909090909	2	Previous incorrect right	LO032	20220830_121448
801	0.65	3	Previous incorrect right	LO032	20220830_121448
802	0.6863636363636364	4	Previous incorrect right	LO032	20220830_121448
803	0.7727272727272727	5	Previous incorrect right	LO032	20220830_121448
804	0.7681818181818182	6	Previous incorrect right	LO032	20220830_121448
805	0.7909090909090909	7	Previous incorrect right	LO032	20220830_121448
806	0.7636363636363637	8	Previous incorrect right	LO032	20220830_121448
807	0.8045454545454546	9	Previous incorrect right	LO032	20220830_121448
808	0.8090909090909091	10	Previous incorrect right	LO032	20220830_121448
809	0.8681818181818182	11	Previous incorrect right	LO032	20220830_121448
810	0.8454545454545455	12	Previous incorrect right	LO032	20220830_121448
811	0.8909090909090909	13	Previous incorrect right	LO032	20220830_121448
812	0.8454545454545455	14	Previous incorrect right	LO032	20220830_121448
813	0.8363636363636363	15	Previous incorrect right	LO032	20220830_121448
814	0.8454545454545455	16	Previous incorrect right	LO032	20220830_121448
815	0.8454545454545455	17	Previous incorrect right	LO032	20220830_121448
816	0.8409090909090909	18	Previous incorrect right	LO032	20220830_121448
817	0.8409090909090909	19	Previous incorrect right	LO032	20220830_121448
818	0.8181818181818182	20	Previous incorrect right	LO032	20220830_121448
819	0.7863636363636364	21	Previous incorrect right	LO032	20220830_121448
820	0.7681818181818182	22	Previous incorrect right	LO032	20220830_121448
821	0.8136363636363636	23	Previous incorrect right	LO032	20220830_121448
822	0.75	24	Previous incorrect right	LO032	20220830_121448
823	0.6863636363636364	25	Previous incorrect right	LO032	20220830_121448
824	0.740909090909091	26	Previous incorrect right	LO032	20220830_121448
825	0.7681818181818182	27	Previous incorrect right	LO032	20220830_121448
826	0.7727272727272727	28	Previous incorrect right	LO032	20220830_121448
827	0.7318181818181818	29	Previous incorrect right	LO032	20220830_121448
828	0.7363636363636363	30	Previous incorrect right	LO032	20220830_121448
829	0.6954545454545454	31	Previous incorrect right	LO032	20220830_121448
830	0.7272727272727273	32	Previous incorrect right	LO032	20220830_121448
831	0.6681818181818182	33	Previous incorrect right	LO032	20220830_121448
832	0.740909090909091	34	Previous incorrect right	LO032	20220830_121448
833	0.7	35	Previous incorrect right	LO032	20220830_121448
834	0.7272727272727273	36	Previous incorrect right	LO032	20220830_121448
835	0.7363636363636363	37	Previous incorrect right	LO032	20220830_121448
836	0.75	38	Previous incorrect right	LO032	20220830_121448
837	0.7227272727272728	39	Previous incorrect right	LO032	20220830_121448
838	0.7363636363636363	40	Previous incorrect right	LO032	20220830_121448
839	0.6909090909090909	41	Previous incorrect right	LO032	20220830_121448
840	0.6590909090909091	42	Previous incorrect right	LO032	20220830_121448
841	0.6727272727272727	43	Previous incorrect right	LO032	20220830_121448
842	0.6681818181818182	44	Previous incorrect right	LO032	20220830_121448
843	0.6954545454545454	45	Previous incorrect right	LO032	20220830_121448
844	0.7181818181818181	46	Previous incorrect right	LO032	20220830_121448
845	0.7545454545454545	47	Previous incorrect right	LO032	20220830_121448
846	0.8	48	Previous incorrect right	LO032	20220830_121448
847	0.7954545454545454	49	Previous incorrect right	LO032	20220830_121448
848	0.75	50	Previous incorrect right	LO032	20220830_121448
849	0.7681818181818182	51	Previous incorrect right	LO032	20220830_121448
850	0.7909090909090909	52	Previous incorrect right	LO032	20220830_121448
851	0.7045454545454546	53	Previous incorrect right	LO032	20220830_121448
852	0.8090909090909091	54	Previous incorrect right	LO032	20220830_121448
853	0.740909090909091	55	Previous incorrect right	LO032	20220830_121448
854	0.7454545454545455	56	Previous incorrect right	LO032	20220830_121448
855	0.6863636363636364	57	Previous incorrect right	LO032	20220830_121448
856	0.7045454545454546	58	Previous incorrect right	LO032	20220830_121448
857	0.6590909090909091	59	Previous incorrect right	LO032	20220830_121448
858	0.7272727272727273	60	Previous incorrect right	LO032	20220830_121448
859	0.7272727272727273	61	Previous incorrect right	LO032	20220830_121448
860	0.7636363636363637	62	Previous incorrect right	LO032	20220830_121448
861	0.7272727272727273	63	Previous incorrect right	LO032	20220830_121448
862	0.6772727272727272	64	Previous incorrect right	LO032	20220830_121448
863	0.6409090909090909	65	Previous incorrect right	LO032	20220830_121448
864	0.6954545454545454	66	Previous incorrect right	LO032	20220830_121448
865	0.6681818181818182	67	Previous incorrect right	LO032	20220830_121448
866	0.7318181818181818	68	Previous incorrect right	LO032	20220830_121448
867	0.7454545454545455	69	Previous incorrect right	LO032	20220830_121448
868	0.6681818181818182	70	Previous incorrect right	LO032	20220830_121448
869	0.4909090909090909	71	Previous incorrect right	LO032	20220830_121448
870	0.4909090909090909	72	Previous incorrect right	LO032	20220830_121448
871	0.55	73	Previous incorrect right	LO032	20220830_121448
872	0.5	74	Previous incorrect right	LO032	20220830_121448
873	0.5545454545454546	75	Previous incorrect right	LO032	20220830_121448
874	0.5045454545454545	76	Previous incorrect right	LO032	20220830_121448
875	0.6318181818181818	77	Previous incorrect right	LO032	20220830_121448
876	0.6090909090909091	78	Previous incorrect right	LO032	20220830_121448
877	0.6	79	Previous incorrect right	LO032	20220830_121448
878	0.5681818181818182	80	Previous incorrect right	LO032	20220830_121448
879	0.5272727272727272	81	Previous incorrect right	LO032	20220830_121448
880	0.4954545454545455	82	Previous incorrect right	LO032	20220830_121448
881	0.5772727272727273	83	Previous incorrect right	LO032	20220830_121448
882	0.6	84	Previous incorrect right	LO032	20220830_121448
883	0.6136363636363636	85	Previous incorrect right	LO032	20220830_121448
884	0.5227272727272727	86	Previous incorrect right	LO032	20220830_121448
885	0.5454545454545454	87	Previous incorrect right	LO032	20220830_121448
886	0.4727272727272727	88	Previous incorrect right	LO032	20220830_121448
887	0.5818181818181818	89	Previous incorrect right	LO032	20220830_121448
888	0.5772727272727273	90	Previous incorrect right	LO032	20220830_121448
889	0.509090909090909	91	Previous incorrect right	LO032	20220830_121448
890	0.5227272727272727	92	Previous incorrect right	LO032	20220830_121448
891	0.4818181818181818	93	Previous incorrect right	LO032	20220830_121448
892	0.4863636363636364	94	Previous incorrect right	LO032	20220830_121448
893	0.45454545454545453	95	Previous incorrect right	LO032	20220830_121448
894	0.4590909090909091	96	Previous incorrect right	LO032	20220830_121448
895	0.4772727272727273	97	Previous incorrect right	LO032	20220830_121448
896	0.5681818181818182	98	Previous incorrect right	LO032	20220830_121448
897	0.4909090909090909	99	Previous incorrect right	LO032	20220830_121448
898	0.37727272727272726	100	Previous incorrect right	LO032	20220830_121448
899	0.4409090909090909	101	Previous incorrect right	LO032	20220830_121448
900	0.42272727272727273	102	Previous incorrect right	LO032	20220830_121448
901	0.43636363636363634	103	Previous incorrect right	LO032	20220830_121448
902	0.4681818181818182	104	Previous incorrect right	LO032	20220830_121448
903	0.4681818181818182	105	Previous incorrect right	LO032	20220830_121448
904	0.5	106	Previous incorrect right	LO032	20220830_121448
905	0.42272727272727273	107	Previous incorrect right	LO032	20220830_121448
906	0.43636363636363634	108	Previous incorrect right	LO032	20220830_121448
907	0.38636363636363635	109	Previous incorrect right	LO032	20220830_121448
908	0.3	110	Previous incorrect right	LO032	20220830_121448
909	0.35454545454545455	111	Previous incorrect right	LO032	20220830_121448
910	0.3181818181818182	112	Previous incorrect right	LO032	20220830_121448
911	0.32727272727272727	113	Previous incorrect right	LO032	20220830_121448
912	0.4	114	Previous incorrect right	LO032	20220830_121448
913	0.29545454545454547	115	Previous incorrect right	LO032	20220830_121448
914	0.3181818181818182	116	Previous incorrect right	LO032	20220830_121448
915	0.38636363636363635	117	Previous incorrect right	LO032	20220830_121448
916	0.36363636363636365	118	Previous incorrect right	LO032	20220830_121448
917	0.3409090909090909	119	Previous incorrect right	LO032	20220830_121448
918	0.3409090909090909	120	Previous incorrect right	LO032	20220830_121448
919	0.33636363636363636	121	Previous incorrect right	LO032	20220830_121448
920	0.35	122	Previous incorrect right	LO032	20220830_121448
921	0.4772727272727273	123	Previous incorrect right	LO032	20220830_121448
922	0.5636363636363636	124	Previous incorrect right	LO032	20220830_121448
923	0.5363636363636364	125	Previous incorrect right	LO032	20220830_121448
924	0.38181818181818183	126	Previous incorrect right	LO032	20220830_121448
925	0.4636363636363636	127	Previous incorrect right	LO032	20220830_121448
926	0.4954545454545455	128	Previous incorrect right	LO032	20220830_121448
927	0.5227272727272727	129	Previous incorrect right	LO032	20220830_121448
928	0.4954545454545455	130	Previous incorrect right	LO032	20220830_121448
929	0.37727272727272726	131	Previous incorrect right	LO032	20220830_121448
930	0.4090909090909091	132	Previous incorrect right	LO032	20220830_121448
931	0.5772727272727273	0	Previous correct right	LO032	20220830_121448
932	0.7363636363636363	1	Previous correct right	LO032	20220830_121448
933	0.75	2	Previous correct right	LO032	20220830_121448
934	0.8772727272727273	3	Previous correct right	LO032	20220830_121448
935	0.9227272727272727	4	Previous correct right	LO032	20220830_121448
936	0.9590909090909091	5	Previous correct right	LO032	20220830_121448
937	0.9863636363636363	6	Previous correct right	LO032	20220830_121448
938	0.9772727272727273	7	Previous correct right	LO032	20220830_121448
939	0.9818181818181818	8	Previous correct right	LO032	20220830_121448
940	0.9818181818181818	9	Previous correct right	LO032	20220830_121448
941	0.9681818181818181	10	Previous correct right	LO032	20220830_121448
942	0.9818181818181818	11	Previous correct right	LO032	20220830_121448
943	1.0	12	Previous correct right	LO032	20220830_121448
944	0.990909090909091	13	Previous correct right	LO032	20220830_121448
945	0.9863636363636363	14	Previous correct right	LO032	20220830_121448
946	0.9681818181818181	15	Previous correct right	LO032	20220830_121448
947	0.9772727272727273	16	Previous correct right	LO032	20220830_121448
948	1.0	17	Previous correct right	LO032	20220830_121448
949	0.9863636363636363	18	Previous correct right	LO032	20220830_121448
950	0.990909090909091	19	Previous correct right	LO032	20220830_121448
951	0.9954545454545455	20	Previous correct right	LO032	20220830_121448
952	1.0	21	Previous correct right	LO032	20220830_121448
953	1.0	22	Previous correct right	LO032	20220830_121448
954	0.9863636363636363	23	Previous correct right	LO032	20220830_121448
955	1.0	24	Previous correct right	LO032	20220830_121448
956	1.0	25	Previous correct right	LO032	20220830_121448
957	0.9954545454545455	26	Previous correct right	LO032	20220830_121448
958	0.9954545454545455	27	Previous correct right	LO032	20220830_121448
959	0.990909090909091	28	Previous correct right	LO032	20220830_121448
960	0.9772727272727273	29	Previous correct right	LO032	20220830_121448
961	0.9863636363636363	30	Previous correct right	LO032	20220830_121448
962	0.9227272727272727	31	Previous correct right	LO032	20220830_121448
963	0.9545454545454546	32	Previous correct right	LO032	20220830_121448
964	0.9818181818181818	33	Previous correct right	LO032	20220830_121448
965	0.9454545454545454	34	Previous correct right	LO032	20220830_121448
966	0.9409090909090909	35	Previous correct right	LO032	20220830_121448
967	0.9590909090909091	36	Previous correct right	LO032	20220830_121448
968	0.9590909090909091	37	Previous correct right	LO032	20220830_121448
969	0.9818181818181818	38	Previous correct right	LO032	20220830_121448
970	0.9590909090909091	39	Previous correct right	LO032	20220830_121448
971	0.9545454545454546	40	Previous correct right	LO032	20220830_121448
972	0.9818181818181818	41	Previous correct right	LO032	20220830_121448
973	0.9590909090909091	42	Previous correct right	LO032	20220830_121448
974	0.95	43	Previous correct right	LO032	20220830_121448
975	0.9727272727272728	44	Previous correct right	LO032	20220830_121448
976	1.0	45	Previous correct right	LO032	20220830_121448
977	1.0	46	Previous correct right	LO032	20220830_121448
978	1.0	47	Previous correct right	LO032	20220830_121448
979	1.0	48	Previous correct right	LO032	20220830_121448
980	1.0	49	Previous correct right	LO032	20220830_121448
981	0.9954545454545455	50	Previous correct right	LO032	20220830_121448
982	0.9954545454545455	51	Previous correct right	LO032	20220830_121448
983	1.0	52	Previous correct right	LO032	20220830_121448
984	0.9772727272727273	53	Previous correct right	LO032	20220830_121448
985	0.9863636363636363	54	Previous correct right	LO032	20220830_121448
986	0.9863636363636363	55	Previous correct right	LO032	20220830_121448
987	0.990909090909091	56	Previous correct right	LO032	20220830_121448
988	0.9863636363636363	57	Previous correct right	LO032	20220830_121448
989	1.0	58	Previous correct right	LO032	20220830_121448
990	1.0	59	Previous correct right	LO032	20220830_121448
991	1.0	60	Previous correct right	LO032	20220830_121448
992	1.0	61	Previous correct right	LO032	20220830_121448
993	0.9954545454545455	62	Previous correct right	LO032	20220830_121448
994	0.990909090909091	63	Previous correct right	LO032	20220830_121448
995	0.9954545454545455	64	Previous correct right	LO032	20220830_121448
996	0.9818181818181818	65	Previous correct right	LO032	20220830_121448
997	0.95	66	Previous correct right	LO032	20220830_121448
998	0.9727272727272728	67	Previous correct right	LO032	20220830_121448
999	0.9954545454545455	68	Previous correct right	LO032	20220830_121448
1000	0.9818181818181818	69	Previous correct right	LO032	20220830_121448
1001	0.9818181818181818	70	Previous correct right	LO032	20220830_121448
1002	0.8636363636363636	71	Previous correct right	LO032	20220830_121448
1003	0.8363636363636363	72	Previous correct right	LO032	20220830_121448
1004	0.8227272727272728	73	Previous correct right	LO032	20220830_121448
1005	0.8181818181818182	74	Previous correct right	LO032	20220830_121448
1006	0.8136363636363636	75	Previous correct right	LO032	20220830_121448
1007	0.7681818181818182	76	Previous correct right	LO032	20220830_121448
1008	0.759090909090909	77	Previous correct right	LO032	20220830_121448
1009	0.7681818181818182	78	Previous correct right	LO032	20220830_121448
1010	0.7181818181818181	79	Previous correct right	LO032	20220830_121448
1011	0.7181818181818181	80	Previous correct right	LO032	20220830_121448
1012	0.6681818181818182	81	Previous correct right	LO032	20220830_121448
1013	0.7136363636363636	82	Previous correct right	LO032	20220830_121448
1014	0.6863636363636364	83	Previous correct right	LO032	20220830_121448
1015	0.6772727272727272	84	Previous correct right	LO032	20220830_121448
1016	0.6954545454545454	85	Previous correct right	LO032	20220830_121448
1017	0.7136363636363636	86	Previous correct right	LO032	20220830_121448
1018	0.6727272727272727	87	Previous correct right	LO032	20220830_121448
1019	0.7045454545454546	88	Previous correct right	LO032	20220830_121448
1020	0.6954545454545454	89	Previous correct right	LO032	20220830_121448
1021	0.7045454545454546	90	Previous correct right	LO032	20220830_121448
1022	0.6863636363636364	91	Previous correct right	LO032	20220830_121448
1023	0.7090909090909091	92	Previous correct right	LO032	20220830_121448
1024	0.6590909090909091	93	Previous correct right	LO032	20220830_121448
1025	0.6727272727272727	94	Previous correct right	LO032	20220830_121448
1026	0.6590909090909091	95	Previous correct right	LO032	20220830_121448
1027	0.7136363636363636	96	Previous correct right	LO032	20220830_121448
1028	0.6772727272727272	97	Previous correct right	LO032	20220830_121448
1029	0.6954545454545454	98	Previous correct right	LO032	20220830_121448
1030	0.7090909090909091	99	Previous correct right	LO032	20220830_121448
1031	0.6590909090909091	100	Previous correct right	LO032	20220830_121448
1032	0.6818181818181818	101	Previous correct right	LO032	20220830_121448
1033	0.7363636363636363	102	Previous correct right	LO032	20220830_121448
1034	0.740909090909091	103	Previous correct right	LO032	20220830_121448
1035	0.740909090909091	104	Previous correct right	LO032	20220830_121448
1036	0.7772727272727272	105	Previous correct right	LO032	20220830_121448
1037	0.759090909090909	106	Previous correct right	LO032	20220830_121448
1038	0.7636363636363637	107	Previous correct right	LO032	20220830_121448
1039	0.7681818181818182	108	Previous correct right	LO032	20220830_121448
1040	0.7636363636363637	109	Previous correct right	LO032	20220830_121448
1041	0.7681818181818182	110	Previous correct right	LO032	20220830_121448
1042	0.6909090909090909	111	Previous correct right	LO032	20220830_121448
1043	0.7	112	Previous correct right	LO032	20220830_121448
1044	0.7272727272727273	113	Previous correct right	LO032	20220830_121448
1045	0.7454545454545455	114	Previous correct right	LO032	20220830_121448
1046	0.7818181818181819	115	Previous correct right	LO032	20220830_121448
1047	0.7545454545454545	116	Previous correct right	LO032	20220830_121448
1048	0.7545454545454545	117	Previous correct right	LO032	20220830_121448
1049	0.75	118	Previous correct right	LO032	20220830_121448
1050	0.6545454545454545	119	Previous correct right	LO032	20220830_121448
1051	0.6363636363636364	120	Previous correct right	LO032	20220830_121448
1052	0.6818181818181818	121	Previous correct right	LO032	20220830_121448
1053	0.6727272727272727	122	Previous correct right	LO032	20220830_121448
1054	0.6727272727272727	123	Previous correct right	LO032	20220830_121448
1055	0.6909090909090909	124	Previous correct right	LO032	20220830_121448
1056	0.6272727272727273	125	Previous correct right	LO032	20220830_121448
1057	0.6136363636363636	126	Previous correct right	LO032	20220830_121448
1058	0.6454545454545455	127	Previous correct right	LO032	20220830_121448
1059	0.6636363636363637	128	Previous correct right	LO032	20220830_121448
1060	0.6272727272727273	129	Previous correct right	LO032	20220830_121448
1061	0.6363636363636364	130	Previous correct right	LO032	20220830_121448
1062	0.6272727272727273	131	Previous correct right	LO032	20220830_121448
1063	0.5863636363636363	132	Previous correct right	LO032	20220830_121448
1064	0.7394736842105263	0	Previous correct left	LO032	20220905_123313
1065	0.7605263157894737	1	Previous correct left	LO032	20220905_123313
1066	0.7947368421052632	2	Previous correct left	LO032	20220905_123313
1067	0.8473684210526315	3	Previous correct left	LO032	20220905_123313
1068	0.8421052631578947	4	Previous correct left	LO032	20220905_123313
1069	0.8368421052631579	5	Previous correct left	LO032	20220905_123313
1070	0.8736842105263158	6	Previous correct left	LO032	20220905_123313
1071	0.9184210526315789	7	Previous correct left	LO032	20220905_123313
1072	0.9539473684210527	8	Previous correct left	LO032	20220905_123313
1073	0.975	9	Previous correct left	LO032	20220905_123313
1074	0.9710526315789474	10	Previous correct left	LO032	20220905_123313
1075	0.9855263157894737	11	Previous correct left	LO032	20220905_123313
1076	1.0	12	Previous correct left	LO032	20220905_123313
1077	1.0	13	Previous correct left	LO032	20220905_123313
1078	1.0	14	Previous correct left	LO032	20220905_123313
1079	0.9973684210526316	15	Previous correct left	LO032	20220905_123313
1080	0.9921052631578947	16	Previous correct left	LO032	20220905_123313
1081	0.9894736842105263	17	Previous correct left	LO032	20220905_123313
1082	0.9868421052631579	18	Previous correct left	LO032	20220905_123313
1083	0.9828947368421053	19	Previous correct left	LO032	20220905_123313
1084	0.9842105263157894	20	Previous correct left	LO032	20220905_123313
1085	0.9802631578947368	21	Previous correct left	LO032	20220905_123313
1086	0.975	22	Previous correct left	LO032	20220905_123313
1087	0.9776315789473684	23	Previous correct left	LO032	20220905_123313
1088	0.9789473684210527	24	Previous correct left	LO032	20220905_123313
1089	0.9776315789473684	25	Previous correct left	LO032	20220905_123313
1090	0.9789473684210527	26	Previous correct left	LO032	20220905_123313
1091	0.9763157894736842	27	Previous correct left	LO032	20220905_123313
1092	0.9776315789473684	28	Previous correct left	LO032	20220905_123313
1093	0.9763157894736842	29	Previous correct left	LO032	20220905_123313
1094	0.9776315789473684	30	Previous correct left	LO032	20220905_123313
1095	0.9763157894736842	31	Previous correct left	LO032	20220905_123313
1096	0.9763157894736842	32	Previous correct left	LO032	20220905_123313
1097	0.9842105263157894	33	Previous correct left	LO032	20220905_123313
1098	0.9763157894736842	34	Previous correct left	LO032	20220905_123313
1099	0.9789473684210527	35	Previous correct left	LO032	20220905_123313
1100	0.9723684210526315	36	Previous correct left	LO032	20220905_123313
1101	0.9815789473684211	37	Previous correct left	LO032	20220905_123313
1102	0.9763157894736842	38	Previous correct left	LO032	20220905_123313
1103	0.9697368421052631	39	Previous correct left	LO032	20220905_123313
1104	0.9723684210526315	40	Previous correct left	LO032	20220905_123313
1105	0.9763157894736842	41	Previous correct left	LO032	20220905_123313
1106	0.975	42	Previous correct left	LO032	20220905_123313
1107	0.9789473684210527	43	Previous correct left	LO032	20220905_123313
1108	0.9815789473684211	44	Previous correct left	LO032	20220905_123313
1109	0.9815789473684211	45	Previous correct left	LO032	20220905_123313
1110	0.9894736842105263	46	Previous correct left	LO032	20220905_123313
1111	0.9973684210526316	47	Previous correct left	LO032	20220905_123313
1112	0.993421052631579	48	Previous correct left	LO032	20220905_123313
1113	0.9947368421052631	49	Previous correct left	LO032	20220905_123313
1114	0.9960526315789474	50	Previous correct left	LO032	20220905_123313
1115	0.9973684210526316	51	Previous correct left	LO032	20220905_123313
1116	1.0	52	Previous correct left	LO032	20220905_123313
1117	1.0	53	Previous correct left	LO032	20220905_123313
1118	1.0	54	Previous correct left	LO032	20220905_123313
1119	1.0	55	Previous correct left	LO032	20220905_123313
1120	1.0	56	Previous correct left	LO032	20220905_123313
1121	1.0	57	Previous correct left	LO032	20220905_123313
1122	1.0	58	Previous correct left	LO032	20220905_123313
1123	1.0	59	Previous correct left	LO032	20220905_123313
1124	1.0	60	Previous correct left	LO032	20220905_123313
1125	1.0	61	Previous correct left	LO032	20220905_123313
1126	1.0	62	Previous correct left	LO032	20220905_123313
1127	1.0	63	Previous correct left	LO032	20220905_123313
1128	1.0	64	Previous correct left	LO032	20220905_123313
1129	1.0	65	Previous correct left	LO032	20220905_123313
1130	0.9986842105263158	66	Previous correct left	LO032	20220905_123313
1131	1.0	67	Previous correct left	LO032	20220905_123313
1132	1.0	68	Previous correct left	LO032	20220905_123313
1133	0.9921052631578947	69	Previous correct left	LO032	20220905_123313
1134	0.9776315789473684	70	Previous correct left	LO032	20220905_123313
1135	0.9763157894736842	71	Previous correct left	LO032	20220905_123313
1136	0.9723684210526315	72	Previous correct left	LO032	20220905_123313
1137	0.9697368421052631	73	Previous correct left	LO032	20220905_123313
1138	0.9552631578947368	74	Previous correct left	LO032	20220905_123313
1139	0.9394736842105263	75	Previous correct left	LO032	20220905_123313
1140	0.9513157894736842	76	Previous correct left	LO032	20220905_123313
1141	0.9592105263157895	77	Previous correct left	LO032	20220905_123313
1142	0.9763157894736842	78	Previous correct left	LO032	20220905_123313
1143	0.9921052631578947	79	Previous correct left	LO032	20220905_123313
1144	0.9789473684210527	80	Previous correct left	LO032	20220905_123313
1145	0.9671052631578947	81	Previous correct left	LO032	20220905_123313
1146	0.9789473684210527	82	Previous correct left	LO032	20220905_123313
1147	0.993421052631579	83	Previous correct left	LO032	20220905_123313
1148	0.9802631578947368	84	Previous correct left	LO032	20220905_123313
1149	0.9789473684210527	85	Previous correct left	LO032	20220905_123313
1150	1.0	86	Previous correct left	LO032	20220905_123313
1151	0.993421052631579	87	Previous correct left	LO032	20220905_123313
1152	0.9960526315789474	88	Previous correct left	LO032	20220905_123313
1153	0.9881578947368421	89	Previous correct left	LO032	20220905_123313
1154	0.9868421052631579	90	Previous correct left	LO032	20220905_123313
1155	0.993421052631579	91	Previous correct left	LO032	20220905_123313
1156	0.9921052631578947	92	Previous correct left	LO032	20220905_123313
1157	0.9776315789473684	93	Previous correct left	LO032	20220905_123313
1158	0.9552631578947368	94	Previous correct left	LO032	20220905_123313
1159	0.9565789473684211	95	Previous correct left	LO032	20220905_123313
1160	0.9723684210526315	96	Previous correct left	LO032	20220905_123313
1161	0.9631578947368421	97	Previous correct left	LO032	20220905_123313
1162	0.9618421052631579	98	Previous correct left	LO032	20220905_123313
1163	0.9671052631578947	99	Previous correct left	LO032	20220905_123313
1164	0.9697368421052631	100	Previous correct left	LO032	20220905_123313
1165	0.975	101	Previous correct left	LO032	20220905_123313
1166	0.9710526315789474	102	Previous correct left	LO032	20220905_123313
1167	0.9736842105263158	103	Previous correct left	LO032	20220905_123313
1168	0.9881578947368421	104	Previous correct left	LO032	20220905_123313
1169	0.9776315789473684	105	Previous correct left	LO032	20220905_123313
1170	0.975	106	Previous correct left	LO032	20220905_123313
1171	0.9736842105263158	107	Previous correct left	LO032	20220905_123313
1172	0.9592105263157895	108	Previous correct left	LO032	20220905_123313
1173	0.9789473684210527	109	Previous correct left	LO032	20220905_123313
1174	0.9960526315789474	110	Previous correct left	LO032	20220905_123313
1175	0.9881578947368421	111	Previous correct left	LO032	20220905_123313
1176	0.9763157894736842	112	Previous correct left	LO032	20220905_123313
1177	0.9710526315789474	113	Previous correct left	LO032	20220905_123313
1178	0.9736842105263158	114	Previous correct left	LO032	20220905_123313
1179	0.9907894736842106	115	Previous correct left	LO032	20220905_123313
1180	0.9723684210526315	116	Previous correct left	LO032	20220905_123313
1181	0.9736842105263158	117	Previous correct left	LO032	20220905_123313
1182	0.9907894736842106	118	Previous correct left	LO032	20220905_123313
1183	0.9894736842105263	119	Previous correct left	LO032	20220905_123313
1184	0.9828947368421053	120	Previous correct left	LO032	20220905_123313
1185	0.968421052631579	121	Previous correct left	LO032	20220905_123313
1186	0.9736842105263158	122	Previous correct left	LO032	20220905_123313
1187	0.9894736842105263	123	Previous correct left	LO032	20220905_123313
1188	0.9842105263157894	124	Previous correct left	LO032	20220905_123313
1189	0.9921052631578947	125	Previous correct left	LO032	20220905_123313
1190	0.9921052631578947	126	Previous correct left	LO032	20220905_123313
1191	0.9671052631578947	127	Previous correct left	LO032	20220905_123313
1192	0.9789473684210527	128	Previous correct left	LO032	20220905_123313
1193	0.9815789473684211	129	Previous correct left	LO032	20220905_123313
1194	0.9776315789473684	130	Previous correct left	LO032	20220905_123313
1195	0.9907894736842106	131	Previous correct left	LO032	20220905_123313
1196	0.9921052631578947	132	Previous correct left	LO032	20220905_123313
1197	0.75	0	Previous incorrect left	LO032	20220905_123313
1198	0.7736842105263158	1	Previous incorrect left	LO032	20220905_123313
1199	0.8039473684210526	2	Previous incorrect left	LO032	20220905_123313
1200	0.8236842105263158	3	Previous incorrect left	LO032	20220905_123313
1201	0.8618421052631579	4	Previous incorrect left	LO032	20220905_123313
1202	0.8842105263157894	5	Previous incorrect left	LO032	20220905_123313
1203	0.9	6	Previous incorrect left	LO032	20220905_123313
1204	0.9381578947368421	7	Previous incorrect left	LO032	20220905_123313
1205	0.968421052631579	8	Previous incorrect left	LO032	20220905_123313
1206	0.968421052631579	9	Previous incorrect left	LO032	20220905_123313
1207	0.9618421052631579	10	Previous incorrect left	LO032	20220905_123313
1208	0.9592105263157895	11	Previous incorrect left	LO032	20220905_123313
1209	0.9644736842105263	12	Previous incorrect left	LO032	20220905_123313
1210	0.9578947368421052	13	Previous incorrect left	LO032	20220905_123313
1211	0.9605263157894737	14	Previous incorrect left	LO032	20220905_123313
1212	0.9671052631578947	15	Previous incorrect left	LO032	20220905_123313
1213	0.9605263157894737	16	Previous incorrect left	LO032	20220905_123313
1214	0.9671052631578947	17	Previous incorrect left	LO032	20220905_123313
1215	0.9671052631578947	18	Previous incorrect left	LO032	20220905_123313
1216	0.9697368421052631	19	Previous incorrect left	LO032	20220905_123313
1217	0.9578947368421052	20	Previous incorrect left	LO032	20220905_123313
1218	0.9552631578947368	21	Previous incorrect left	LO032	20220905_123313
1219	0.9407894736842105	22	Previous incorrect left	LO032	20220905_123313
1220	0.9526315789473684	23	Previous incorrect left	LO032	20220905_123313
1221	0.9328947368421052	24	Previous incorrect left	LO032	20220905_123313
1222	0.9657894736842105	25	Previous incorrect left	LO032	20220905_123313
1223	0.9407894736842105	26	Previous incorrect left	LO032	20220905_123313
1224	0.9355263157894737	27	Previous incorrect left	LO032	20220905_123313
1225	0.9210526315789473	28	Previous incorrect left	LO032	20220905_123313
1226	0.8934210526315789	29	Previous incorrect left	LO032	20220905_123313
1227	0.9039473684210526	30	Previous incorrect left	LO032	20220905_123313
1228	0.8921052631578947	31	Previous incorrect left	LO032	20220905_123313
1229	0.8394736842105263	32	Previous incorrect left	LO032	20220905_123313
1230	0.8565789473684211	33	Previous incorrect left	LO032	20220905_123313
1231	0.8605263157894737	34	Previous incorrect left	LO032	20220905_123313
1232	0.8723684210526316	35	Previous incorrect left	LO032	20220905_123313
1233	0.8539473684210527	36	Previous incorrect left	LO032	20220905_123313
1234	0.8315789473684211	37	Previous incorrect left	LO032	20220905_123313
1235	0.8236842105263158	38	Previous incorrect left	LO032	20220905_123313
1236	0.843421052631579	39	Previous incorrect left	LO032	20220905_123313
1237	0.8013157894736842	40	Previous incorrect left	LO032	20220905_123313
1238	0.8092105263157895	41	Previous incorrect left	LO032	20220905_123313
1239	0.7697368421052632	42	Previous incorrect left	LO032	20220905_123313
1240	0.7986842105263158	43	Previous incorrect left	LO032	20220905_123313
1241	0.7776315789473685	44	Previous incorrect left	LO032	20220905_123313
1242	0.7736842105263158	45	Previous incorrect left	LO032	20220905_123313
1243	0.7539473684210526	46	Previous incorrect left	LO032	20220905_123313
1244	0.7526315789473684	47	Previous incorrect left	LO032	20220905_123313
1245	0.7657894736842106	48	Previous incorrect left	LO032	20220905_123313
1246	0.7710526315789473	49	Previous incorrect left	LO032	20220905_123313
1247	0.781578947368421	50	Previous incorrect left	LO032	20220905_123313
1248	0.7657894736842106	51	Previous incorrect left	LO032	20220905_123313
1249	0.8065789473684211	52	Previous incorrect left	LO032	20220905_123313
1250	0.7644736842105263	53	Previous incorrect left	LO032	20220905_123313
1251	0.7842105263157895	54	Previous incorrect left	LO032	20220905_123313
1252	0.7789473684210526	55	Previous incorrect left	LO032	20220905_123313
1253	0.7789473684210526	56	Previous incorrect left	LO032	20220905_123313
1254	0.7763157894736842	57	Previous incorrect left	LO032	20220905_123313
1255	0.7710526315789473	58	Previous incorrect left	LO032	20220905_123313
1256	0.7789473684210526	59	Previous incorrect left	LO032	20220905_123313
1257	0.7763157894736842	60	Previous incorrect left	LO032	20220905_123313
1258	0.8092105263157895	61	Previous incorrect left	LO032	20220905_123313
1259	0.825	62	Previous incorrect left	LO032	20220905_123313
1260	0.8197368421052632	63	Previous incorrect left	LO032	20220905_123313
1261	0.8210526315789474	64	Previous incorrect left	LO032	20220905_123313
1262	0.8184210526315789	65	Previous incorrect left	LO032	20220905_123313
1263	0.8171052631578948	66	Previous incorrect left	LO032	20220905_123313
1264	0.8013157894736842	67	Previous incorrect left	LO032	20220905_123313
1265	0.7868421052631579	68	Previous incorrect left	LO032	20220905_123313
1266	0.7723684210526316	69	Previous incorrect left	LO032	20220905_123313
1267	0.7868421052631579	70	Previous incorrect left	LO032	20220905_123313
1268	0.6657894736842105	71	Previous incorrect left	LO032	20220905_123313
1269	0.6381578947368421	72	Previous incorrect left	LO032	20220905_123313
1270	0.6421052631578947	73	Previous incorrect left	LO032	20220905_123313
1271	0.6473684210526316	74	Previous incorrect left	LO032	20220905_123313
1272	0.6236842105263158	75	Previous incorrect left	LO032	20220905_123313
1273	0.6078947368421053	76	Previous incorrect left	LO032	20220905_123313
1274	0.6026315789473684	77	Previous incorrect left	LO032	20220905_123313
1275	0.5973684210526315	78	Previous incorrect left	LO032	20220905_123313
1276	0.6118421052631579	79	Previous incorrect left	LO032	20220905_123313
1277	0.6210526315789474	80	Previous incorrect left	LO032	20220905_123313
1278	0.6434210526315789	81	Previous incorrect left	LO032	20220905_123313
1279	0.5710526315789474	82	Previous incorrect left	LO032	20220905_123313
1280	0.5526315789473685	83	Previous incorrect left	LO032	20220905_123313
1281	0.5868421052631579	84	Previous incorrect left	LO032	20220905_123313
1282	0.5973684210526315	85	Previous incorrect left	LO032	20220905_123313
1283	0.55	86	Previous incorrect left	LO032	20220905_123313
1284	0.5447368421052632	87	Previous incorrect left	LO032	20220905_123313
1285	0.5763157894736842	88	Previous incorrect left	LO032	20220905_123313
1286	0.5539473684210526	89	Previous incorrect left	LO032	20220905_123313
1287	0.5960526315789474	90	Previous incorrect left	LO032	20220905_123313
1288	0.5381578947368421	91	Previous incorrect left	LO032	20220905_123313
1289	0.525	92	Previous incorrect left	LO032	20220905_123313
1290	0.5578947368421052	93	Previous incorrect left	LO032	20220905_123313
1291	0.5381578947368421	94	Previous incorrect left	LO032	20220905_123313
1292	0.5289473684210526	95	Previous incorrect left	LO032	20220905_123313
1293	0.4868421052631579	96	Previous incorrect left	LO032	20220905_123313
1294	0.5486842105263158	97	Previous incorrect left	LO032	20220905_123313
1295	0.5394736842105263	98	Previous incorrect left	LO032	20220905_123313
1296	0.5328947368421053	99	Previous incorrect left	LO032	20220905_123313
1297	0.5486842105263158	100	Previous incorrect left	LO032	20220905_123313
1298	0.49473684210526314	101	Previous incorrect left	LO032	20220905_123313
1299	0.49736842105263157	102	Previous incorrect left	LO032	20220905_123313
1300	0.4855263157894737	103	Previous incorrect left	LO032	20220905_123313
1301	0.5013157894736842	104	Previous incorrect left	LO032	20220905_123313
1302	0.55	105	Previous incorrect left	LO032	20220905_123313
1303	0.5184210526315789	106	Previous incorrect left	LO032	20220905_123313
1304	0.5105263157894737	107	Previous incorrect left	LO032	20220905_123313
1305	0.5368421052631579	108	Previous incorrect left	LO032	20220905_123313
1306	0.5197368421052632	109	Previous incorrect left	LO032	20220905_123313
1307	0.5	110	Previous incorrect left	LO032	20220905_123313
1308	0.4986842105263158	111	Previous incorrect left	LO032	20220905_123313
1309	0.5157894736842106	112	Previous incorrect left	LO032	20220905_123313
1310	0.5013157894736842	113	Previous incorrect left	LO032	20220905_123313
1311	0.5131578947368421	114	Previous incorrect left	LO032	20220905_123313
1312	0.4789473684210526	115	Previous incorrect left	LO032	20220905_123313
1313	0.475	116	Previous incorrect left	LO032	20220905_123313
1314	0.5078947368421053	117	Previous incorrect left	LO032	20220905_123313
1315	0.4644736842105263	118	Previous incorrect left	LO032	20220905_123313
1316	0.45263157894736844	119	Previous incorrect left	LO032	20220905_123313
1317	0.49736842105263157	120	Previous incorrect left	LO032	20220905_123313
1318	0.5118421052631579	121	Previous incorrect left	LO032	20220905_123313
1319	0.5092105263157894	122	Previous incorrect left	LO032	20220905_123313
1320	0.46710526315789475	123	Previous incorrect left	LO032	20220905_123313
1321	0.45263157894736844	124	Previous incorrect left	LO032	20220905_123313
1322	0.4236842105263158	125	Previous incorrect left	LO032	20220905_123313
1323	0.42236842105263156	126	Previous incorrect left	LO032	20220905_123313
1324	0.42894736842105263	127	Previous incorrect left	LO032	20220905_123313
1325	0.45	128	Previous incorrect left	LO032	20220905_123313
1326	0.3092105263157895	129	Previous incorrect left	LO032	20220905_123313
1327	0.4236842105263158	130	Previous incorrect left	LO032	20220905_123313
1328	0.37894736842105264	131	Previous incorrect left	LO032	20220905_123313
1329	0.4131578947368421	132	Previous incorrect left	LO032	20220905_123313
1330	0.7302631578947368	0	Previous incorrect right	LO032	20220905_123313
1331	0.7973684210526316	1	Previous incorrect right	LO032	20220905_123313
1332	0.8	2	Previous incorrect right	LO032	20220905_123313
1333	0.8921052631578947	3	Previous incorrect right	LO032	20220905_123313
1334	0.8855263157894737	4	Previous incorrect right	LO032	20220905_123313
1335	0.9105263157894737	5	Previous incorrect right	LO032	20220905_123313
1336	0.9460526315789474	6	Previous incorrect right	LO032	20220905_123313
1337	0.9539473684210527	7	Previous incorrect right	LO032	20220905_123313
1338	0.9565789473684211	8	Previous incorrect right	LO032	20220905_123313
1339	0.9736842105263158	9	Previous incorrect right	LO032	20220905_123313
1340	0.95	10	Previous incorrect right	LO032	20220905_123313
1341	0.9473684210526315	11	Previous incorrect right	LO032	20220905_123313
1342	0.9763157894736842	12	Previous incorrect right	LO032	20220905_123313
1343	0.9921052631578947	13	Previous incorrect right	LO032	20220905_123313
1344	0.9565789473684211	14	Previous incorrect right	LO032	20220905_123313
1345	0.9736842105263158	15	Previous incorrect right	LO032	20220905_123313
1346	0.9736842105263158	16	Previous incorrect right	LO032	20220905_123313
1347	0.9736842105263158	17	Previous incorrect right	LO032	20220905_123313
1348	0.9736842105263158	18	Previous incorrect right	LO032	20220905_123313
1349	0.9907894736842106	19	Previous incorrect right	LO032	20220905_123313
1350	0.9868421052631579	20	Previous incorrect right	LO032	20220905_123313
1351	0.9842105263157894	21	Previous incorrect right	LO032	20220905_123313
1352	0.9618421052631579	22	Previous incorrect right	LO032	20220905_123313
1353	0.9486842105263158	23	Previous incorrect right	LO032	20220905_123313
1354	0.9368421052631579	24	Previous incorrect right	LO032	20220905_123313
1355	0.9289473684210526	25	Previous incorrect right	LO032	20220905_123313
1356	0.9315789473684211	26	Previous incorrect right	LO032	20220905_123313
1357	0.9368421052631579	27	Previous incorrect right	LO032	20220905_123313
1358	0.9394736842105263	28	Previous incorrect right	LO032	20220905_123313
1359	0.9315789473684211	29	Previous incorrect right	LO032	20220905_123313
1360	0.9526315789473684	30	Previous incorrect right	LO032	20220905_123313
1361	0.9539473684210527	31	Previous incorrect right	LO032	20220905_123313
1362	0.9486842105263158	32	Previous incorrect right	LO032	20220905_123313
1363	0.9460526315789474	33	Previous incorrect right	LO032	20220905_123313
1364	0.9434210526315789	34	Previous incorrect right	LO032	20220905_123313
1365	0.9118421052631579	35	Previous incorrect right	LO032	20220905_123313
1366	0.9013157894736842	36	Previous incorrect right	LO032	20220905_123313
1367	0.9144736842105263	37	Previous incorrect right	LO032	20220905_123313
1368	0.9118421052631579	38	Previous incorrect right	LO032	20220905_123313
1369	0.9289473684210526	39	Previous incorrect right	LO032	20220905_123313
1370	0.9026315789473685	40	Previous incorrect right	LO032	20220905_123313
1371	0.881578947368421	41	Previous incorrect right	LO032	20220905_123313
1372	0.8763157894736842	42	Previous incorrect right	LO032	20220905_123313
1373	0.8934210526315789	43	Previous incorrect right	LO032	20220905_123313
1374	0.9013157894736842	44	Previous incorrect right	LO032	20220905_123313
1375	0.9131578947368421	45	Previous incorrect right	LO032	20220905_123313
1376	0.9	46	Previous incorrect right	LO032	20220905_123313
1377	0.9092105263157895	47	Previous incorrect right	LO032	20220905_123313
1378	0.9052631578947369	48	Previous incorrect right	LO032	20220905_123313
1379	0.8907894736842106	49	Previous incorrect right	LO032	20220905_123313
1380	0.8934210526315789	50	Previous incorrect right	LO032	20220905_123313
1381	0.8776315789473684	51	Previous incorrect right	LO032	20220905_123313
1382	0.8907894736842106	52	Previous incorrect right	LO032	20220905_123313
1383	0.9131578947368421	53	Previous incorrect right	LO032	20220905_123313
1384	0.8947368421052632	54	Previous incorrect right	LO032	20220905_123313
1385	0.875	55	Previous incorrect right	LO032	20220905_123313
1386	0.9	56	Previous incorrect right	LO032	20220905_123313
1387	0.9118421052631579	57	Previous incorrect right	LO032	20220905_123313
1388	0.9118421052631579	58	Previous incorrect right	LO032	20220905_123313
1389	0.8960526315789473	59	Previous incorrect right	LO032	20220905_123313
1390	0.8973684210526316	60	Previous incorrect right	LO032	20220905_123313
1391	0.8934210526315789	61	Previous incorrect right	LO032	20220905_123313
1392	0.9052631578947369	62	Previous incorrect right	LO032	20220905_123313
1393	0.9118421052631579	63	Previous incorrect right	LO032	20220905_123313
1394	0.9223684210526316	64	Previous incorrect right	LO032	20220905_123313
1395	0.8828947368421053	65	Previous incorrect right	LO032	20220905_123313
1396	0.8986842105263158	66	Previous incorrect right	LO032	20220905_123313
1397	0.8842105263157894	67	Previous incorrect right	LO032	20220905_123313
1398	0.8644736842105263	68	Previous incorrect right	LO032	20220905_123313
1399	0.8605263157894737	69	Previous incorrect right	LO032	20220905_123313
1400	0.8644736842105263	70	Previous incorrect right	LO032	20220905_123313
1401	0.8552631578947368	71	Previous incorrect right	LO032	20220905_123313
1402	0.8513157894736842	72	Previous incorrect right	LO032	20220905_123313
1403	0.8394736842105263	73	Previous incorrect right	LO032	20220905_123313
1404	0.8328947368421052	74	Previous incorrect right	LO032	20220905_123313
1405	0.8381578947368421	75	Previous incorrect right	LO032	20220905_123313
1406	0.8421052631578947	76	Previous incorrect right	LO032	20220905_123313
1407	0.8539473684210527	77	Previous incorrect right	LO032	20220905_123313
1408	0.8657894736842106	78	Previous incorrect right	LO032	20220905_123313
1409	0.8657894736842106	79	Previous incorrect right	LO032	20220905_123313
1410	0.8394736842105263	80	Previous incorrect right	LO032	20220905_123313
1411	0.8526315789473684	81	Previous incorrect right	LO032	20220905_123313
1412	0.8789473684210526	82	Previous incorrect right	LO032	20220905_123313
1413	0.8894736842105263	83	Previous incorrect right	LO032	20220905_123313
1414	0.8934210526315789	84	Previous incorrect right	LO032	20220905_123313
1415	0.9052631578947369	85	Previous incorrect right	LO032	20220905_123313
1416	0.8921052631578947	86	Previous incorrect right	LO032	20220905_123313
1417	0.875	87	Previous incorrect right	LO032	20220905_123313
1418	0.8565789473684211	88	Previous incorrect right	LO032	20220905_123313
1419	0.8776315789473684	89	Previous incorrect right	LO032	20220905_123313
1420	0.8894736842105263	90	Previous incorrect right	LO032	20220905_123313
1421	0.9	91	Previous incorrect right	LO032	20220905_123313
1422	0.8644736842105263	92	Previous incorrect right	LO032	20220905_123313
1423	0.8328947368421052	93	Previous incorrect right	LO032	20220905_123313
1424	0.8342105263157895	94	Previous incorrect right	LO032	20220905_123313
1425	0.8605263157894737	95	Previous incorrect right	LO032	20220905_123313
1426	0.8631578947368421	96	Previous incorrect right	LO032	20220905_123313
1427	0.8539473684210527	97	Previous incorrect right	LO032	20220905_123313
1428	0.8065789473684211	98	Previous incorrect right	LO032	20220905_123313
1429	0.7618421052631579	99	Previous incorrect right	LO032	20220905_123313
1430	0.7947368421052632	100	Previous incorrect right	LO032	20220905_123313
1431	0.7973684210526316	101	Previous incorrect right	LO032	20220905_123313
1432	0.8144736842105263	102	Previous incorrect right	LO032	20220905_123313
1433	0.8460526315789474	103	Previous incorrect right	LO032	20220905_123313
1434	0.8236842105263158	104	Previous incorrect right	LO032	20220905_123313
1435	0.8263157894736842	105	Previous incorrect right	LO032	20220905_123313
1436	0.7802631578947369	106	Previous incorrect right	LO032	20220905_123313
1437	0.7671052631578947	107	Previous incorrect right	LO032	20220905_123313
1438	0.7368421052631579	108	Previous incorrect right	LO032	20220905_123313
1439	0.7697368421052632	109	Previous incorrect right	LO032	20220905_123313
1440	0.7723684210526316	110	Previous incorrect right	LO032	20220905_123313
1441	0.7578947368421053	111	Previous incorrect right	LO032	20220905_123313
1442	0.7539473684210526	112	Previous incorrect right	LO032	20220905_123313
1443	0.7486842105263158	113	Previous incorrect right	LO032	20220905_123313
1444	0.7460526315789474	114	Previous incorrect right	LO032	20220905_123313
1445	0.7657894736842106	115	Previous incorrect right	LO032	20220905_123313
1446	0.7855263157894737	116	Previous incorrect right	LO032	20220905_123313
1447	0.7552631578947369	117	Previous incorrect right	LO032	20220905_123313
1448	0.7171052631578947	118	Previous incorrect right	LO032	20220905_123313
1449	0.7460526315789474	119	Previous incorrect right	LO032	20220905_123313
1450	0.756578947368421	120	Previous incorrect right	LO032	20220905_123313
1451	0.7736842105263158	121	Previous incorrect right	LO032	20220905_123313
1452	0.7328947368421053	122	Previous incorrect right	LO032	20220905_123313
1453	0.743421052631579	123	Previous incorrect right	LO032	20220905_123313
1454	0.7394736842105263	124	Previous incorrect right	LO032	20220905_123313
1455	0.75	125	Previous incorrect right	LO032	20220905_123313
1456	0.7828947368421053	126	Previous incorrect right	LO032	20220905_123313
1457	0.8105263157894737	127	Previous incorrect right	LO032	20220905_123313
1458	0.8210526315789474	128	Previous incorrect right	LO032	20220905_123313
1459	0.7868421052631579	129	Previous incorrect right	LO032	20220905_123313
1460	0.7684210526315789	130	Previous incorrect right	LO032	20220905_123313
1461	0.7618421052631579	131	Previous incorrect right	LO032	20220905_123313
1462	0.7736842105263158	132	Previous incorrect right	LO032	20220905_123313
1463	0.6710526315789473	0	Previous correct right	LO032	20220905_123313
1464	0.6644736842105263	1	Previous correct right	LO032	20220905_123313
1465	0.6486842105263158	2	Previous correct right	LO032	20220905_123313
1466	0.7105263157894737	3	Previous correct right	LO032	20220905_123313
1467	0.756578947368421	4	Previous correct right	LO032	20220905_123313
1468	0.8131578947368421	5	Previous correct right	LO032	20220905_123313
1469	0.9144736842105263	6	Previous correct right	LO032	20220905_123313
1470	0.9671052631578947	7	Previous correct right	LO032	20220905_123313
1471	0.9710526315789474	8	Previous correct right	LO032	20220905_123313
1472	0.9763157894736842	9	Previous correct right	LO032	20220905_123313
1473	0.9907894736842106	10	Previous correct right	LO032	20220905_123313
1474	0.9986842105263158	11	Previous correct right	LO032	20220905_123313
1475	0.9960526315789474	12	Previous correct right	LO032	20220905_123313
1476	0.9986842105263158	13	Previous correct right	LO032	20220905_123313
1477	0.9986842105263158	14	Previous correct right	LO032	20220905_123313
1478	0.9986842105263158	15	Previous correct right	LO032	20220905_123313
1479	1.0	16	Previous correct right	LO032	20220905_123313
1480	1.0	17	Previous correct right	LO032	20220905_123313
1481	1.0	18	Previous correct right	LO032	20220905_123313
1482	1.0	19	Previous correct right	LO032	20220905_123313
1483	1.0	20	Previous correct right	LO032	20220905_123313
1484	1.0	21	Previous correct right	LO032	20220905_123313
1485	1.0	22	Previous correct right	LO032	20220905_123313
1486	1.0	23	Previous correct right	LO032	20220905_123313
1487	1.0	24	Previous correct right	LO032	20220905_123313
1488	0.9986842105263158	25	Previous correct right	LO032	20220905_123313
1489	1.0	26	Previous correct right	LO032	20220905_123313
1490	1.0	27	Previous correct right	LO032	20220905_123313
1491	1.0	28	Previous correct right	LO032	20220905_123313
1492	1.0	29	Previous correct right	LO032	20220905_123313
1493	1.0	30	Previous correct right	LO032	20220905_123313
1494	1.0	31	Previous correct right	LO032	20220905_123313
1495	0.9986842105263158	32	Previous correct right	LO032	20220905_123313
1496	0.9986842105263158	33	Previous correct right	LO032	20220905_123313
1497	1.0	34	Previous correct right	LO032	20220905_123313
1498	1.0	35	Previous correct right	LO032	20220905_123313
1499	1.0	36	Previous correct right	LO032	20220905_123313
1500	1.0	37	Previous correct right	LO032	20220905_123313
1501	1.0	38	Previous correct right	LO032	20220905_123313
1502	1.0	39	Previous correct right	LO032	20220905_123313
1503	1.0	40	Previous correct right	LO032	20220905_123313
1504	1.0	41	Previous correct right	LO032	20220905_123313
1505	1.0	42	Previous correct right	LO032	20220905_123313
1506	1.0	43	Previous correct right	LO032	20220905_123313
1507	1.0	44	Previous correct right	LO032	20220905_123313
1508	1.0	45	Previous correct right	LO032	20220905_123313
1509	1.0	46	Previous correct right	LO032	20220905_123313
1510	1.0	47	Previous correct right	LO032	20220905_123313
1511	1.0	48	Previous correct right	LO032	20220905_123313
1512	1.0	49	Previous correct right	LO032	20220905_123313
1513	1.0	50	Previous correct right	LO032	20220905_123313
1514	1.0	51	Previous correct right	LO032	20220905_123313
1515	1.0	52	Previous correct right	LO032	20220905_123313
1516	1.0	53	Previous correct right	LO032	20220905_123313
1517	1.0	54	Previous correct right	LO032	20220905_123313
1518	1.0	55	Previous correct right	LO032	20220905_123313
1519	1.0	56	Previous correct right	LO032	20220905_123313
1520	1.0	57	Previous correct right	LO032	20220905_123313
1521	1.0	58	Previous correct right	LO032	20220905_123313
1522	1.0	59	Previous correct right	LO032	20220905_123313
1523	1.0	60	Previous correct right	LO032	20220905_123313
1524	1.0	61	Previous correct right	LO032	20220905_123313
1525	1.0	62	Previous correct right	LO032	20220905_123313
1526	1.0	63	Previous correct right	LO032	20220905_123313
1527	1.0	64	Previous correct right	LO032	20220905_123313
1528	1.0	65	Previous correct right	LO032	20220905_123313
1529	1.0	66	Previous correct right	LO032	20220905_123313
1530	1.0	67	Previous correct right	LO032	20220905_123313
1531	1.0	68	Previous correct right	LO032	20220905_123313
1532	1.0	69	Previous correct right	LO032	20220905_123313
1533	1.0	70	Previous correct right	LO032	20220905_123313
1534	0.8894736842105263	71	Previous correct right	LO032	20220905_123313
1535	0.8802631578947369	72	Previous correct right	LO032	20220905_123313
1536	0.8894736842105263	73	Previous correct right	LO032	20220905_123313
1537	0.9026315789473685	74	Previous correct right	LO032	20220905_123313
1538	0.8973684210526316	75	Previous correct right	LO032	20220905_123313
1539	0.8907894736842106	76	Previous correct right	LO032	20220905_123313
1540	0.8868421052631579	77	Previous correct right	LO032	20220905_123313
1541	0.8855263157894737	78	Previous correct right	LO032	20220905_123313
1542	0.8868421052631579	79	Previous correct right	LO032	20220905_123313
1543	0.8802631578947369	80	Previous correct right	LO032	20220905_123313
1544	0.8855263157894737	81	Previous correct right	LO032	20220905_123313
1545	0.8868421052631579	82	Previous correct right	LO032	20220905_123313
1546	0.8842105263157894	83	Previous correct right	LO032	20220905_123313
1547	0.8842105263157894	84	Previous correct right	LO032	20220905_123313
1548	0.8868421052631579	85	Previous correct right	LO032	20220905_123313
1549	0.8855263157894737	86	Previous correct right	LO032	20220905_123313
1550	0.875	87	Previous correct right	LO032	20220905_123313
1551	0.8657894736842106	88	Previous correct right	LO032	20220905_123313
1552	0.8789473684210526	89	Previous correct right	LO032	20220905_123313
1553	0.8710526315789474	90	Previous correct right	LO032	20220905_123313
1554	0.8907894736842106	91	Previous correct right	LO032	20220905_123313
1555	0.875	92	Previous correct right	LO032	20220905_123313
1556	0.8776315789473684	93	Previous correct right	LO032	20220905_123313
1557	0.875	94	Previous correct right	LO032	20220905_123313
1558	0.8789473684210526	95	Previous correct right	LO032	20220905_123313
1559	0.8868421052631579	96	Previous correct right	LO032	20220905_123313
1560	0.8776315789473684	97	Previous correct right	LO032	20220905_123313
1561	0.8973684210526316	98	Previous correct right	LO032	20220905_123313
1562	0.9013157894736842	99	Previous correct right	LO032	20220905_123313
1563	0.9013157894736842	100	Previous correct right	LO032	20220905_123313
1564	0.9171052631578948	101	Previous correct right	LO032	20220905_123313
1565	0.9105263157894737	102	Previous correct right	LO032	20220905_123313
1566	0.9026315789473685	103	Previous correct right	LO032	20220905_123313
1567	0.9039473684210526	104	Previous correct right	LO032	20220905_123313
1568	0.9105263157894737	105	Previous correct right	LO032	20220905_123313
1569	0.9118421052631579	106	Previous correct right	LO032	20220905_123313
1570	0.906578947368421	107	Previous correct right	LO032	20220905_123313
1571	0.9197368421052632	108	Previous correct right	LO032	20220905_123313
1572	0.9276315789473685	109	Previous correct right	LO032	20220905_123313
1573	0.9184210526315789	110	Previous correct right	LO032	20220905_123313
1574	0.9197368421052632	111	Previous correct right	LO032	20220905_123313
1575	0.9131578947368421	112	Previous correct right	LO032	20220905_123313
1576	0.9276315789473685	113	Previous correct right	LO032	20220905_123313
1577	0.9263157894736842	114	Previous correct right	LO032	20220905_123313
1578	0.9118421052631579	115	Previous correct right	LO032	20220905_123313
1579	0.9171052631578948	116	Previous correct right	LO032	20220905_123313
1580	0.9026315789473685	117	Previous correct right	LO032	20220905_123313
1581	0.8960526315789473	118	Previous correct right	LO032	20220905_123313
1582	0.8842105263157894	119	Previous correct right	LO032	20220905_123313
1583	0.8947368421052632	120	Previous correct right	LO032	20220905_123313
1584	0.9236842105263158	121	Previous correct right	LO032	20220905_123313
1585	0.9131578947368421	122	Previous correct right	LO032	20220905_123313
1586	0.9315789473684211	123	Previous correct right	LO032	20220905_123313
1587	0.9236842105263158	124	Previous correct right	LO032	20220905_123313
1588	0.9381578947368421	125	Previous correct right	LO032	20220905_123313
1589	0.9421052631578948	126	Previous correct right	LO032	20220905_123313
1590	0.9473684210526315	127	Previous correct right	LO032	20220905_123313
1591	0.9486842105263158	128	Previous correct right	LO032	20220905_123313
1592	0.9513157894736842	129	Previous correct right	LO032	20220905_123313
1593	0.9421052631578948	130	Previous correct right	LO032	20220905_123313
1594	0.9473684210526315	131	Previous correct right	LO032	20220905_123313
1595	0.9434210526315789	132	Previous correct right	LO032	20220905_123313
1596	0.7204081632653061	0	Previous correct left	LO032	20220907_150825
1597	0.7510204081632653	1	Previous correct left	LO032	20220907_150825
1598	0.7959183673469388	2	Previous correct left	LO032	20220907_150825
1599	0.786734693877551	3	Previous correct left	LO032	20220907_150825
1600	0.8071428571428572	4	Previous correct left	LO032	20220907_150825
1601	0.8469387755102041	5	Previous correct left	LO032	20220907_150825
1602	0.9357142857142857	6	Previous correct left	LO032	20220907_150825
1603	0.963265306122449	7	Previous correct left	LO032	20220907_150825
1604	0.9816326530612245	8	Previous correct left	LO032	20220907_150825
1605	0.9928571428571429	9	Previous correct left	LO032	20220907_150825
1606	1.0	10	Previous correct left	LO032	20220907_150825
1607	1.0	11	Previous correct left	LO032	20220907_150825
1608	0.9918367346938776	12	Previous correct left	LO032	20220907_150825
1609	0.9938775510204082	13	Previous correct left	LO032	20220907_150825
1610	0.996938775510204	14	Previous correct left	LO032	20220907_150825
1611	0.9948979591836735	15	Previous correct left	LO032	20220907_150825
1612	0.986734693877551	16	Previous correct left	LO032	20220907_150825
1613	0.9908163265306122	17	Previous correct left	LO032	20220907_150825
1614	1.0	18	Previous correct left	LO032	20220907_150825
1615	0.986734693877551	19	Previous correct left	LO032	20220907_150825
1616	0.9816326530612245	20	Previous correct left	LO032	20220907_150825
1617	0.9816326530612245	21	Previous correct left	LO032	20220907_150825
1618	0.9938775510204082	22	Previous correct left	LO032	20220907_150825
1619	0.9908163265306122	23	Previous correct left	LO032	20220907_150825
1620	0.9938775510204082	24	Previous correct left	LO032	20220907_150825
1621	0.9989795918367347	25	Previous correct left	LO032	20220907_150825
1622	0.9989795918367347	26	Previous correct left	LO032	20220907_150825
1623	1.0	27	Previous correct left	LO032	20220907_150825
1624	0.9989795918367347	28	Previous correct left	LO032	20220907_150825
1625	0.9887755102040816	29	Previous correct left	LO032	20220907_150825
1626	0.9816326530612245	30	Previous correct left	LO032	20220907_150825
1627	0.9908163265306122	31	Previous correct left	LO032	20220907_150825
1628	0.9908163265306122	32	Previous correct left	LO032	20220907_150825
1629	0.9673469387755103	33	Previous correct left	LO032	20220907_150825
1630	0.9612244897959183	34	Previous correct left	LO032	20220907_150825
1631	0.9612244897959183	35	Previous correct left	LO032	20220907_150825
1632	0.9704081632653061	36	Previous correct left	LO032	20220907_150825
1633	0.9785714285714285	37	Previous correct left	LO032	20220907_150825
1634	0.9897959183673469	38	Previous correct left	LO032	20220907_150825
1635	0.9836734693877551	39	Previous correct left	LO032	20220907_150825
1636	0.963265306122449	40	Previous correct left	LO032	20220907_150825
1637	0.9581632653061225	41	Previous correct left	LO032	20220907_150825
1638	0.9561224489795919	42	Previous correct left	LO032	20220907_150825
1639	0.9734693877551021	43	Previous correct left	LO032	20220907_150825
1640	0.9673469387755103	44	Previous correct left	LO032	20220907_150825
1641	0.9520408163265306	45	Previous correct left	LO032	20220907_150825
1642	0.9653061224489796	46	Previous correct left	LO032	20220907_150825
1643	0.9714285714285714	47	Previous correct left	LO032	20220907_150825
1644	0.9704081632653061	48	Previous correct left	LO032	20220907_150825
1645	0.9683673469387755	49	Previous correct left	LO032	20220907_150825
1646	0.963265306122449	50	Previous correct left	LO032	20220907_150825
1647	0.9642857142857143	51	Previous correct left	LO032	20220907_150825
1648	0.9785714285714285	52	Previous correct left	LO032	20220907_150825
1649	0.9897959183673469	53	Previous correct left	LO032	20220907_150825
1650	0.9918367346938776	54	Previous correct left	LO032	20220907_150825
1651	0.996938775510204	55	Previous correct left	LO032	20220907_150825
1652	0.9979591836734694	56	Previous correct left	LO032	20220907_150825
1653	0.9795918367346939	57	Previous correct left	LO032	20220907_150825
1654	0.9806122448979592	58	Previous correct left	LO032	20220907_150825
1655	0.9897959183673469	59	Previous correct left	LO032	20220907_150825
1656	0.9877551020408163	60	Previous correct left	LO032	20220907_150825
1657	0.9928571428571429	61	Previous correct left	LO032	20220907_150825
1658	1.0	62	Previous correct left	LO032	20220907_150825
1659	1.0	63	Previous correct left	LO032	20220907_150825
1660	1.0	64	Previous correct left	LO032	20220907_150825
1661	0.9989795918367347	65	Previous correct left	LO032	20220907_150825
1662	0.996938775510204	66	Previous correct left	LO032	20220907_150825
1663	1.0	67	Previous correct left	LO032	20220907_150825
1664	0.9979591836734694	68	Previous correct left	LO032	20220907_150825
1665	0.9938775510204082	69	Previous correct left	LO032	20220907_150825
1666	0.9918367346938776	70	Previous correct left	LO032	20220907_150825
1667	0.8612244897959184	71	Previous correct left	LO032	20220907_150825
1668	0.8561224489795919	72	Previous correct left	LO032	20220907_150825
1669	0.8724489795918368	73	Previous correct left	LO032	20220907_150825
1670	0.8704081632653061	74	Previous correct left	LO032	20220907_150825
1671	0.8816326530612245	75	Previous correct left	LO032	20220907_150825
1672	0.8734693877551021	76	Previous correct left	LO032	20220907_150825
1673	0.8734693877551021	77	Previous correct left	LO032	20220907_150825
1674	0.8744897959183674	78	Previous correct left	LO032	20220907_150825
1675	0.8591836734693877	79	Previous correct left	LO032	20220907_150825
1676	0.8663265306122448	80	Previous correct left	LO032	20220907_150825
1677	0.8714285714285714	81	Previous correct left	LO032	20220907_150825
1678	0.8744897959183674	82	Previous correct left	LO032	20220907_150825
1679	0.8734693877551021	83	Previous correct left	LO032	20220907_150825
1680	0.8846938775510204	84	Previous correct left	LO032	20220907_150825
1681	0.8908163265306123	85	Previous correct left	LO032	20220907_150825
1682	0.8959183673469387	86	Previous correct left	LO032	20220907_150825
1683	0.8826530612244898	87	Previous correct left	LO032	20220907_150825
1684	0.9193877551020408	88	Previous correct left	LO032	20220907_150825
1685	0.9061224489795918	89	Previous correct left	LO032	20220907_150825
1686	0.889795918367347	90	Previous correct left	LO032	20220907_150825
1687	0.8908163265306123	91	Previous correct left	LO032	20220907_150825
1688	0.9224489795918367	92	Previous correct left	LO032	20220907_150825
1689	0.9244897959183673	93	Previous correct left	LO032	20220907_150825
1690	0.9275510204081633	94	Previous correct left	LO032	20220907_150825
1691	0.9112244897959184	95	Previous correct left	LO032	20220907_150825
1692	0.9051020408163265	96	Previous correct left	LO032	20220907_150825
1693	0.8857142857142857	97	Previous correct left	LO032	20220907_150825
1694	0.8908163265306123	98	Previous correct left	LO032	20220907_150825
1695	0.8785714285714286	99	Previous correct left	LO032	20220907_150825
1696	0.8908163265306123	100	Previous correct left	LO032	20220907_150825
1697	0.8704081632653061	101	Previous correct left	LO032	20220907_150825
1698	0.8785714285714286	102	Previous correct left	LO032	20220907_150825
1699	0.9122448979591836	103	Previous correct left	LO032	20220907_150825
1700	0.9112244897959184	104	Previous correct left	LO032	20220907_150825
1701	0.9020408163265307	105	Previous correct left	LO032	20220907_150825
1702	0.889795918367347	106	Previous correct left	LO032	20220907_150825
1703	0.8908163265306123	107	Previous correct left	LO032	20220907_150825
1704	0.9010204081632653	108	Previous correct left	LO032	20220907_150825
1705	0.8683673469387755	109	Previous correct left	LO032	20220907_150825
1706	0.9040816326530612	110	Previous correct left	LO032	20220907_150825
1707	0.8744897959183674	111	Previous correct left	LO032	20220907_150825
1708	0.8510204081632653	112	Previous correct left	LO032	20220907_150825
1709	0.886734693877551	113	Previous correct left	LO032	20220907_150825
1710	0.8765306122448979	114	Previous correct left	LO032	20220907_150825
1711	0.889795918367347	115	Previous correct left	LO032	20220907_150825
1712	0.8724489795918368	116	Previous correct left	LO032	20220907_150825
1713	0.8489795918367347	117	Previous correct left	LO032	20220907_150825
1714	0.8765306122448979	118	Previous correct left	LO032	20220907_150825
1715	0.8744897959183674	119	Previous correct left	LO032	20220907_150825
1716	0.8673469387755102	120	Previous correct left	LO032	20220907_150825
1717	0.8377551020408164	121	Previous correct left	LO032	20220907_150825
1718	0.8469387755102041	122	Previous correct left	LO032	20220907_150825
1719	0.85	123	Previous correct left	LO032	20220907_150825
1720	0.8673469387755102	124	Previous correct left	LO032	20220907_150825
1721	0.8520408163265306	125	Previous correct left	LO032	20220907_150825
1722	0.8510204081632653	126	Previous correct left	LO032	20220907_150825
1723	0.8642857142857143	127	Previous correct left	LO032	20220907_150825
1724	0.8918367346938776	128	Previous correct left	LO032	20220907_150825
1725	0.8714285714285714	129	Previous correct left	LO032	20220907_150825
1726	0.8642857142857143	130	Previous correct left	LO032	20220907_150825
1727	0.8357142857142857	131	Previous correct left	LO032	20220907_150825
1728	0.8285714285714286	132	Previous correct left	LO032	20220907_150825
1729	0.8153061224489796	0	Previous incorrect left	LO032	20220907_150825
1730	0.8489795918367347	1	Previous incorrect left	LO032	20220907_150825
1731	0.8755102040816326	2	Previous incorrect left	LO032	20220907_150825
1732	0.8979591836734694	3	Previous incorrect left	LO032	20220907_150825
1733	0.9091836734693878	4	Previous incorrect left	LO032	20220907_150825
1734	0.9438775510204082	5	Previous incorrect left	LO032	20220907_150825
1735	0.9469387755102041	6	Previous incorrect left	LO032	20220907_150825
1736	0.9336734693877551	7	Previous incorrect left	LO032	20220907_150825
1737	0.9408163265306122	8	Previous incorrect left	LO032	20220907_150825
1738	0.9530612244897959	9	Previous incorrect left	LO032	20220907_150825
1739	0.9551020408163265	10	Previous incorrect left	LO032	20220907_150825
1740	0.9551020408163265	11	Previous incorrect left	LO032	20220907_150825
1741	0.9459183673469388	12	Previous incorrect left	LO032	20220907_150825
1742	0.9428571428571428	13	Previous incorrect left	LO032	20220907_150825
1743	0.9438775510204082	14	Previous incorrect left	LO032	20220907_150825
1744	0.960204081632653	15	Previous incorrect left	LO032	20220907_150825
1745	0.9540816326530612	16	Previous incorrect left	LO032	20220907_150825
1746	0.9571428571428572	17	Previous incorrect left	LO032	20220907_150825
1747	0.9673469387755103	18	Previous incorrect left	LO032	20220907_150825
1748	0.9744897959183674	19	Previous incorrect left	LO032	20220907_150825
1749	0.9693877551020408	20	Previous incorrect left	LO032	20220907_150825
1750	0.9744897959183674	21	Previous incorrect left	LO032	20220907_150825
1751	0.976530612244898	22	Previous incorrect left	LO032	20220907_150825
1752	0.9653061224489796	23	Previous incorrect left	LO032	20220907_150825
1753	0.9622448979591837	24	Previous incorrect left	LO032	20220907_150825
1754	0.9510204081632653	25	Previous incorrect left	LO032	20220907_150825
1755	0.9428571428571428	26	Previous incorrect left	LO032	20220907_150825
1756	0.9387755102040817	27	Previous incorrect left	LO032	20220907_150825
1757	0.9326530612244898	28	Previous incorrect left	LO032	20220907_150825
1758	0.9622448979591837	29	Previous incorrect left	LO032	20220907_150825
1759	0.9479591836734694	30	Previous incorrect left	LO032	20220907_150825
1760	0.9571428571428572	31	Previous incorrect left	LO032	20220907_150825
1761	0.960204081632653	32	Previous incorrect left	LO032	20220907_150825
1762	0.9357142857142857	33	Previous incorrect left	LO032	20220907_150825
1763	0.9173469387755102	34	Previous incorrect left	LO032	20220907_150825
1764	0.9142857142857143	35	Previous incorrect left	LO032	20220907_150825
1765	0.9132653061224489	36	Previous incorrect left	LO032	20220907_150825
1766	0.9173469387755102	37	Previous incorrect left	LO032	20220907_150825
1767	0.8948979591836734	38	Previous incorrect left	LO032	20220907_150825
1768	0.8918367346938776	39	Previous incorrect left	LO032	20220907_150825
1769	0.9020408163265307	40	Previous incorrect left	LO032	20220907_150825
1770	0.8969387755102041	41	Previous incorrect left	LO032	20220907_150825
1771	0.9030612244897959	42	Previous incorrect left	LO032	20220907_150825
1772	0.9040816326530612	43	Previous incorrect left	LO032	20220907_150825
1773	0.8785714285714286	44	Previous incorrect left	LO032	20220907_150825
1774	0.8959183673469387	45	Previous incorrect left	LO032	20220907_150825
1775	0.8755102040816326	46	Previous incorrect left	LO032	20220907_150825
1776	0.8510204081632653	47	Previous incorrect left	LO032	20220907_150825
1777	0.8408163265306122	48	Previous incorrect left	LO032	20220907_150825
1778	0.8469387755102041	49	Previous incorrect left	LO032	20220907_150825
1779	0.8418367346938775	50	Previous incorrect left	LO032	20220907_150825
1780	0.8397959183673469	51	Previous incorrect left	LO032	20220907_150825
1781	0.8387755102040816	52	Previous incorrect left	LO032	20220907_150825
1782	0.8612244897959184	53	Previous incorrect left	LO032	20220907_150825
1783	0.8704081632653061	54	Previous incorrect left	LO032	20220907_150825
1784	0.8520408163265306	55	Previous incorrect left	LO032	20220907_150825
1785	0.8540816326530613	56	Previous incorrect left	LO032	20220907_150825
1786	0.8357142857142857	57	Previous incorrect left	LO032	20220907_150825
1787	0.8255102040816327	58	Previous incorrect left	LO032	20220907_150825
1788	0.8428571428571429	59	Previous incorrect left	LO032	20220907_150825
1789	0.8387755102040816	60	Previous incorrect left	LO032	20220907_150825
1790	0.8336734693877551	61	Previous incorrect left	LO032	20220907_150825
1791	0.8071428571428572	62	Previous incorrect left	LO032	20220907_150825
1792	0.8091836734693878	63	Previous incorrect left	LO032	20220907_150825
1793	0.8163265306122449	64	Previous incorrect left	LO032	20220907_150825
1794	0.8346938775510204	65	Previous incorrect left	LO032	20220907_150825
1795	0.823469387755102	66	Previous incorrect left	LO032	20220907_150825
1796	0.8244897959183674	67	Previous incorrect left	LO032	20220907_150825
1797	0.8040816326530612	68	Previous incorrect left	LO032	20220907_150825
1798	0.8122448979591836	69	Previous incorrect left	LO032	20220907_150825
1799	0.8112244897959183	70	Previous incorrect left	LO032	20220907_150825
1800	0.6153061224489796	71	Previous incorrect left	LO032	20220907_150825
1801	0.6020408163265306	72	Previous incorrect left	LO032	20220907_150825
1802	0.5918367346938775	73	Previous incorrect left	LO032	20220907_150825
1803	0.6622448979591836	74	Previous incorrect left	LO032	20220907_150825
1804	0.6377551020408163	75	Previous incorrect left	LO032	20220907_150825
1805	0.5836734693877551	76	Previous incorrect left	LO032	20220907_150825
1806	0.6	77	Previous incorrect left	LO032	20220907_150825
1807	0.5836734693877551	78	Previous incorrect left	LO032	20220907_150825
1808	0.5612244897959183	79	Previous incorrect left	LO032	20220907_150825
1809	0.5510204081632653	80	Previous incorrect left	LO032	20220907_150825
1810	0.5928571428571429	81	Previous incorrect left	LO032	20220907_150825
1811	0.5622448979591836	82	Previous incorrect left	LO032	20220907_150825
1812	0.5571428571428572	83	Previous incorrect left	LO032	20220907_150825
1813	0.5775510204081633	84	Previous incorrect left	LO032	20220907_150825
1814	0.5928571428571429	85	Previous incorrect left	LO032	20220907_150825
1815	0.5142857142857142	86	Previous incorrect left	LO032	20220907_150825
1816	0.5275510204081633	87	Previous incorrect left	LO032	20220907_150825
1817	0.523469387755102	88	Previous incorrect left	LO032	20220907_150825
1818	0.4897959183673469	89	Previous incorrect left	LO032	20220907_150825
1819	0.5010204081632653	90	Previous incorrect left	LO032	20220907_150825
1820	0.4887755102040816	91	Previous incorrect left	LO032	20220907_150825
1821	0.49795918367346936	92	Previous incorrect left	LO032	20220907_150825
1822	0.5275510204081633	93	Previous incorrect left	LO032	20220907_150825
1823	0.4683673469387755	94	Previous incorrect left	LO032	20220907_150825
1824	0.46530612244897956	95	Previous incorrect left	LO032	20220907_150825
1825	0.4826530612244898	96	Previous incorrect left	LO032	20220907_150825
1826	0.47653061224489796	97	Previous incorrect left	LO032	20220907_150825
1827	0.48367346938775513	98	Previous incorrect left	LO032	20220907_150825
1828	0.47959183673469385	99	Previous incorrect left	LO032	20220907_150825
1829	0.3469387755102041	100	Previous incorrect left	LO032	20220907_150825
1830	0.4020408163265306	101	Previous incorrect left	LO032	20220907_150825
1831	0.43979591836734694	102	Previous incorrect left	LO032	20220907_150825
1832	0.3989795918367347	103	Previous incorrect left	LO032	20220907_150825
1833	0.4010204081632653	104	Previous incorrect left	LO032	20220907_150825
1834	0.44387755102040816	105	Previous incorrect left	LO032	20220907_150825
1835	0.42448979591836733	106	Previous incorrect left	LO032	20220907_150825
1836	0.39693877551020407	107	Previous incorrect left	LO032	20220907_150825
1837	0.4030612244897959	108	Previous incorrect left	LO032	20220907_150825
1838	0.39183673469387753	109	Previous incorrect left	LO032	20220907_150825
1839	0.3979591836734694	110	Previous incorrect left	LO032	20220907_150825
1840	0.3622448979591837	111	Previous incorrect left	LO032	20220907_150825
1841	0.3948979591836735	112	Previous incorrect left	LO032	20220907_150825
1842	0.32857142857142857	113	Previous incorrect left	LO032	20220907_150825
1843	0.38571428571428573	114	Previous incorrect left	LO032	20220907_150825
1844	0.3357142857142857	115	Previous incorrect left	LO032	20220907_150825
1845	0.30918367346938774	116	Previous incorrect left	LO032	20220907_150825
1846	0.35714285714285715	117	Previous incorrect left	LO032	20220907_150825
1847	0.39693877551020407	118	Previous incorrect left	LO032	20220907_150825
1848	0.3693877551020408	119	Previous incorrect left	LO032	20220907_150825
1849	0.3816326530612245	120	Previous incorrect left	LO032	20220907_150825
1850	0.3683673469387755	121	Previous incorrect left	LO032	20220907_150825
1851	0.35408163265306125	122	Previous incorrect left	LO032	20220907_150825
1852	0.42244897959183675	123	Previous incorrect left	LO032	20220907_150825
1853	0.4193877551020408	124	Previous incorrect left	LO032	20220907_150825
1854	0.39183673469387753	125	Previous incorrect left	LO032	20220907_150825
1855	0.3673469387755102	126	Previous incorrect left	LO032	20220907_150825
1856	0.41836734693877553	127	Previous incorrect left	LO032	20220907_150825
1857	0.3948979591836735	128	Previous incorrect left	LO032	20220907_150825
1858	0.45	129	Previous incorrect left	LO032	20220907_150825
1859	0.413265306122449	130	Previous incorrect left	LO032	20220907_150825
1860	0.4030612244897959	131	Previous incorrect left	LO032	20220907_150825
1861	0.4091836734693878	132	Previous incorrect left	LO032	20220907_150825
1862	0.6816326530612244	0	Previous incorrect right	LO032	20220907_150825
1863	0.7020408163265306	1	Previous incorrect right	LO032	20220907_150825
1864	0.7571428571428571	2	Previous incorrect right	LO032	20220907_150825
1865	0.7755102040816326	3	Previous incorrect right	LO032	20220907_150825
1866	0.8051020408163265	4	Previous incorrect right	LO032	20220907_150825
1867	0.8367346938775511	5	Previous incorrect right	LO032	20220907_150825
1868	0.8642857142857143	6	Previous incorrect right	LO032	20220907_150825
1869	0.8979591836734694	7	Previous incorrect right	LO032	20220907_150825
1870	0.9081632653061225	8	Previous incorrect right	LO032	20220907_150825
1871	0.9091836734693878	9	Previous incorrect right	LO032	20220907_150825
1872	0.9173469387755102	10	Previous incorrect right	LO032	20220907_150825
1873	0.9418367346938775	11	Previous incorrect right	LO032	20220907_150825
1874	0.9326530612244898	12	Previous incorrect right	LO032	20220907_150825
1875	0.8928571428571429	13	Previous incorrect right	LO032	20220907_150825
1876	0.9214285714285714	14	Previous incorrect right	LO032	20220907_150825
1877	0.9244897959183673	15	Previous incorrect right	LO032	20220907_150825
1878	0.9091836734693878	16	Previous incorrect right	LO032	20220907_150825
1879	0.889795918367347	17	Previous incorrect right	LO032	20220907_150825
1880	0.8989795918367347	18	Previous incorrect right	LO032	20220907_150825
1881	0.9112244897959184	19	Previous incorrect right	LO032	20220907_150825
1882	0.8908163265306123	20	Previous incorrect right	LO032	20220907_150825
1883	0.8704081632653061	21	Previous incorrect right	LO032	20220907_150825
1884	0.9173469387755102	22	Previous incorrect right	LO032	20220907_150825
1885	0.8948979591836734	23	Previous incorrect right	LO032	20220907_150825
1886	0.9081632653061225	24	Previous incorrect right	LO032	20220907_150825
1887	0.9040816326530612	25	Previous incorrect right	LO032	20220907_150825
1888	0.9061224489795918	26	Previous incorrect right	LO032	20220907_150825
1889	0.9224489795918367	27	Previous incorrect right	LO032	20220907_150825
1890	0.889795918367347	28	Previous incorrect right	LO032	20220907_150825
1891	0.8948979591836734	29	Previous incorrect right	LO032	20220907_150825
1892	0.9112244897959184	30	Previous incorrect right	LO032	20220907_150825
1893	0.9428571428571428	31	Previous incorrect right	LO032	20220907_150825
1894	0.939795918367347	32	Previous incorrect right	LO032	20220907_150825
1895	0.9520408163265306	33	Previous incorrect right	LO032	20220907_150825
1896	0.95	34	Previous incorrect right	LO032	20220907_150825
1897	0.95	35	Previous incorrect right	LO032	20220907_150825
1898	0.9377551020408164	36	Previous incorrect right	LO032	20220907_150825
1899	0.9316326530612244	37	Previous incorrect right	LO032	20220907_150825
1900	0.9244897959183673	38	Previous incorrect right	LO032	20220907_150825
1901	0.9255102040816326	39	Previous incorrect right	LO032	20220907_150825
1902	0.9153061224489796	40	Previous incorrect right	LO032	20220907_150825
1903	0.9102040816326531	41	Previous incorrect right	LO032	20220907_150825
1904	0.9285714285714286	42	Previous incorrect right	LO032	20220907_150825
1905	0.9142857142857143	43	Previous incorrect right	LO032	20220907_150825
1906	0.9224489795918367	44	Previous incorrect right	LO032	20220907_150825
1907	0.9142857142857143	45	Previous incorrect right	LO032	20220907_150825
1908	0.9030612244897959	46	Previous incorrect right	LO032	20220907_150825
1909	0.9061224489795918	47	Previous incorrect right	LO032	20220907_150825
1910	0.9183673469387755	48	Previous incorrect right	LO032	20220907_150825
1911	0.9071428571428571	49	Previous incorrect right	LO032	20220907_150825
1912	0.9132653061224489	50	Previous incorrect right	LO032	20220907_150825
1913	0.9173469387755102	51	Previous incorrect right	LO032	20220907_150825
1914	0.9030612244897959	52	Previous incorrect right	LO032	20220907_150825
1915	0.9071428571428571	53	Previous incorrect right	LO032	20220907_150825
1916	0.8826530612244898	54	Previous incorrect right	LO032	20220907_150825
1917	0.8918367346938776	55	Previous incorrect right	LO032	20220907_150825
1918	0.8887755102040816	56	Previous incorrect right	LO032	20220907_150825
1919	0.8989795918367347	57	Previous incorrect right	LO032	20220907_150825
1920	0.8938775510204081	58	Previous incorrect right	LO032	20220907_150825
1921	0.9040816326530612	59	Previous incorrect right	LO032	20220907_150825
1922	0.9020408163265307	60	Previous incorrect right	LO032	20220907_150825
1923	0.886734693877551	61	Previous incorrect right	LO032	20220907_150825
1924	0.8663265306122448	62	Previous incorrect right	LO032	20220907_150825
1925	0.863265306122449	63	Previous incorrect right	LO032	20220907_150825
1926	0.8846938775510204	64	Previous incorrect right	LO032	20220907_150825
1927	0.8653061224489796	65	Previous incorrect right	LO032	20220907_150825
1928	0.8724489795918368	66	Previous incorrect right	LO032	20220907_150825
1929	0.8673469387755102	67	Previous incorrect right	LO032	20220907_150825
1930	0.8693877551020408	68	Previous incorrect right	LO032	20220907_150825
1931	0.8438775510204082	69	Previous incorrect right	LO032	20220907_150825
1932	0.823469387755102	70	Previous incorrect right	LO032	20220907_150825
1933	0.7357142857142858	71	Previous incorrect right	LO032	20220907_150825
1934	0.7510204081632653	72	Previous incorrect right	LO032	20220907_150825
1935	0.7510204081632653	73	Previous incorrect right	LO032	20220907_150825
1936	0.7489795918367347	74	Previous incorrect right	LO032	20220907_150825
1937	0.7336734693877551	75	Previous incorrect right	LO032	20220907_150825
1938	0.7704081632653061	76	Previous incorrect right	LO032	20220907_150825
1939	0.7775510204081633	77	Previous incorrect right	LO032	20220907_150825
1940	0.7561224489795918	78	Previous incorrect right	LO032	20220907_150825
1941	0.7377551020408163	79	Previous incorrect right	LO032	20220907_150825
1942	0.7163265306122449	80	Previous incorrect right	LO032	20220907_150825
1943	0.726530612244898	81	Previous incorrect right	LO032	20220907_150825
1944	0.7346938775510204	82	Previous incorrect right	LO032	20220907_150825
1945	0.7336734693877551	83	Previous incorrect right	LO032	20220907_150825
1946	0.7459183673469387	84	Previous incorrect right	LO032	20220907_150825
1947	0.7336734693877551	85	Previous incorrect right	LO032	20220907_150825
1948	0.7183673469387755	86	Previous incorrect right	LO032	20220907_150825
1949	0.7612244897959184	87	Previous incorrect right	LO032	20220907_150825
1950	0.7438775510204082	88	Previous incorrect right	LO032	20220907_150825
1951	0.7397959183673469	89	Previous incorrect right	LO032	20220907_150825
1952	0.7316326530612245	90	Previous incorrect right	LO032	20220907_150825
1953	0.7551020408163265	91	Previous incorrect right	LO032	20220907_150825
1954	0.7336734693877551	92	Previous incorrect right	LO032	20220907_150825
1955	0.7418367346938776	93	Previous incorrect right	LO032	20220907_150825
1956	0.7755102040816326	94	Previous incorrect right	LO032	20220907_150825
1957	0.736734693877551	95	Previous incorrect right	LO032	20220907_150825
1958	0.7377551020408163	96	Previous incorrect right	LO032	20220907_150825
1959	0.713265306122449	97	Previous incorrect right	LO032	20220907_150825
1960	0.6795918367346939	98	Previous incorrect right	LO032	20220907_150825
1961	0.6377551020408163	99	Previous incorrect right	LO032	20220907_150825
1962	0.6479591836734694	100	Previous incorrect right	LO032	20220907_150825
1963	0.673469387755102	101	Previous incorrect right	LO032	20220907_150825
1964	0.6755102040816326	102	Previous incorrect right	LO032	20220907_150825
1965	0.6775510204081633	103	Previous incorrect right	LO032	20220907_150825
1966	0.6887755102040817	104	Previous incorrect right	LO032	20220907_150825
1967	0.6693877551020408	105	Previous incorrect right	LO032	20220907_150825
1968	0.6673469387755102	106	Previous incorrect right	LO032	20220907_150825
1969	0.6989795918367347	107	Previous incorrect right	LO032	20220907_150825
1970	0.6846938775510204	108	Previous incorrect right	LO032	20220907_150825
1971	0.6520408163265307	109	Previous incorrect right	LO032	20220907_150825
1972	0.6520408163265307	110	Previous incorrect right	LO032	20220907_150825
1973	0.7010204081632653	111	Previous incorrect right	LO032	20220907_150825
1974	0.6846938775510204	112	Previous incorrect right	LO032	20220907_150825
1975	0.6602040816326531	113	Previous incorrect right	LO032	20220907_150825
1976	0.6591836734693878	114	Previous incorrect right	LO032	20220907_150825
1977	0.6602040816326531	115	Previous incorrect right	LO032	20220907_150825
1978	0.6744897959183673	116	Previous incorrect right	LO032	20220907_150825
1979	0.6204081632653061	117	Previous incorrect right	LO032	20220907_150825
1980	0.6081632653061224	118	Previous incorrect right	LO032	20220907_150825
1981	0.5969387755102041	119	Previous incorrect right	LO032	20220907_150825
1982	0.5928571428571429	120	Previous incorrect right	LO032	20220907_150825
1983	0.6040816326530613	121	Previous incorrect right	LO032	20220907_150825
1984	0.5683673469387756	122	Previous incorrect right	LO032	20220907_150825
1985	0.6071428571428571	123	Previous incorrect right	LO032	20220907_150825
1986	0.6704081632653062	124	Previous incorrect right	LO032	20220907_150825
1987	0.639795918367347	125	Previous incorrect right	LO032	20220907_150825
1988	0.6051020408163266	126	Previous incorrect right	LO032	20220907_150825
1989	0.6438775510204081	127	Previous incorrect right	LO032	20220907_150825
1990	0.6418367346938776	128	Previous incorrect right	LO032	20220907_150825
1991	0.6255102040816326	129	Previous incorrect right	LO032	20220907_150825
1992	0.6387755102040816	130	Previous incorrect right	LO032	20220907_150825
1993	0.6571428571428571	131	Previous incorrect right	LO032	20220907_150825
1994	0.6755102040816326	132	Previous incorrect right	LO032	20220907_150825
1995	0.6928571428571428	0	Previous correct right	LO032	20220907_150825
1996	0.7	1	Previous correct right	LO032	20220907_150825
1997	0.7153061224489796	2	Previous correct right	LO032	20220907_150825
1998	0.763265306122449	3	Previous correct right	LO032	20220907_150825
[truncated: 7,045 more rows]
