# Supplementary material for: Anterior cingulate neurons combine outcome monitoring of past decisions with ongoing movement signals
Source: Nat Commun. 2026 Mar 24;17:4354. doi: 10.1038/s41467-026-70639-1 (PMC13171896; doi:10.1038/s41467-026-70639-1)
Supplement: Supplementary file 5 — Source data [file 41467_2026_70639_MOESM5_ESM.zip › Supplementary_statistics_source_data_files/Fig4G_procrustes_distance.csv]

	procrustes_distance	regressor	condition	subject
0		previous_choice_outcome_combination	within	LO028
1	0.11050161586078817	previous_choice_outcome_combination	within	LO032
2	0.24121337006026974	previous_choice_outcome_combination	within	LO051
3		previous_choice_outcome_combination	within	LO067
4	0.10856311838233502	previous_choice_outcome_combination	within	LO068
5	0.12047875674558788	previous_choice_outcome_combination	within	LO069
6	0.12389132301246507	previous_choice_outcome_combination	within	LO073
7	0.15569966115603887	previous_choice_outcome_combination	within	LO074
8	0.3095935949928724	previous_choice_outcome_combination	within	LY008
9		chest_point	within	LO028
10	0.860128127002082	chest_point	within	LO032
11	0.9224357671394299	chest_point	within	LO051
12		chest_point	within	LO067
13	0.8259305892318451	chest_point	within	LO068
14	0.8817666641540624	chest_point	within	LO069
15	0.6762060051816896	chest_point	within	LO073
16	0.7257512715068328	chest_point	within	LO074
17	0.7750222293866986	chest_point	within	LY008
18		video_svd	within	LO028
19	0.8618153575015715	video_svd	within	LO032
20	0.8284305172381085	video_svd	within	LO051
21		video_svd	within	LO067
22	0.765546889966716	video_svd	within	LO068
23	0.7670860923191256	video_svd	within	LO069
24	0.7857494653969639	video_svd	within	LO073
25	0.7712026620015491	video_svd	within	LO074
26	0.8001247947962069	video_svd	within	LY008
27	0.23856003528060613	previous_choice_outcome_combination	across	LO028
28	0.22334866884699744	previous_choice_outcome_combination	across	LO032
29	0.2988096482479999	previous_choice_outcome_combination	across	LO051
30	0.22718026693122303	previous_choice_outcome_combination	across	LO067
31	0.19300430941731694	previous_choice_outcome_combination	across	LO068
32	0.2306980658140244	previous_choice_outcome_combination	across	LO069
33	0.12389132301246507	previous_choice_outcome_combination	across	LO073
34	0.20423888387552133	previous_choice_outcome_combination	across	LO074
35	0.3411607496725389	previous_choice_outcome_combination	across	LY008
36	0.9233296052891544	chest_point	across	LO028
37	0.8960358794420454	chest_point	across	LO032
38	0.9049282579363108	chest_point	across	LO051
39	0.67127796266799	chest_point	across	LO067
40	0.823664172929168	chest_point	across	LO068
41	0.8803989145385757	chest_point	across	LO069
42	0.6762060051816896	chest_point	across	LO073
43	0.7253420449139063	chest_point	across	LO074
44	0.8439499303008232	chest_point	across	LY008
45	0.8189729032346618	video_svd	across	LO028
46	0.84647930951478	video_svd	across	LO032
47	0.8188735262768295	video_svd	across	LO051
48	0.7472078548756942	video_svd	across	LO067
49	0.7978886022367909	video_svd	across	LO068
50	0.8085176622511314	video_svd	across	LO069
51	0.7857494653969639	video_svd	across	LO073
52	0.7713760302910488	video_svd	across	LO074
53	0.8095324180720124	video_svd	across	LY008
