# Supplementary material for: Anterior cingulate neurons combine outcome monitoring of past decisions with ongoing movement signals
Source: Nat Commun. 2026 Mar 24;17:4354. doi: 10.1038/s41467-026-70639-1 (PMC13171896; doi:10.1038/s41467-026-70639-1)
Supplement: Supplementary file 5 — Source data [file 41467_2026_70639_MOESM5_ESM.zip › Supplementary_statistics_source_data_files/Fig1H_hist_delta_vs_performance.csv]

	subject	performance	hist_stim_coef_delta	history_strength	stim_coef
0	LO037	0.6691176470588235	-0.6023276382600876	0.8984402627724591	1.5007679010325468
1	LO037	0.8642857142857143	-1.6223408249671842	0.411681329547099	2.0340221545142834
2	LO037	0.8263473053892215	-0.8747956581363039	1.228808869346374	2.103604527482678
3	LO037	0.788135593220339	-0.887520573280695	1.2170087114364951	2.10452928471719
4	LO037	0.7541666666666667	-0.6751559252132071	1.4790998176326866	2.1542557428458937
5	LO037	0.7412587412587412	-0.682591920027487	1.0003148765531653	1.6829067965806523
6	LO037	0.7782101167315175	-0.047292882553079396	1.5639615466412677	1.6112544291943471
7	LO037	0.8008849557522124	-1.1790249284736714	0.7492929524849741	1.9283178809586454
8	LO037	0.8256410256410256	-0.7648612210111294	1.1789509999015635	1.943812220912693
9	LO037	0.8141592920353983	-0.3602040544009919	1.4969297995814723	1.8571338539824642
10	LO037	0.7573529411764706	-1.4330556777984684	0.6362116403718759	2.0692673181703443
11	LO037	0.691358024691358	-0.6881279470392925	0.7937323849664246	1.481860332005717
12	LO038	0.7345132743362832	-0.3549035375394711	0.8127156398582711	1.1676191773977422
13	LO038	0.7570621468926554	-0.04139652785403758	1.2780953967837347	1.3194919246377723
14	LO038	0.8034188034188035	-0.47457023481675364	0.9520489639505608	1.4266191987673145
15	LO038	0.9176470588235294	-1.7114628042943758	0.4693674187427319	2.1808302230371077
16	LO038	0.8592592592592593	-0.8066722379592179	1.1435288934209846	1.9502011313802026
17	LO038	0.9393939393939394	-1.6126542377528768	0.6440997435634024	2.256753981316279
18	LO038	0.9098360655737705	-1.2872116298320901	1.1029824360003841	2.3901940658324743
19	LO038	0.8524590163934426	-1.191778200905663	0.6980759895324004	1.8898541904380635
20	LO038	0.9027777777777778	-1.5199706684103047	0.7246936380994704	2.244664306509775
21	LO038	0.675	-0.6407986466832827	0.3141329561481569	0.9549316028314395
22	LO038	0.7983193277310925	-0.9229314496389014	0.5438543578098061	1.4667858074487075
23	LO038	0.868421052631579	-0.7376748926558709	1.3293027868061584	2.0669776794620294
24	LO038	0.9256198347107438	-1.2834506577932014	1.2202111109296143	2.5036617687228158
25	LO038	0.71875	0.6733421511405797	1.991566734443664	1.3182245833030843
26	LO038	0.7350993377483444	-0.45037611938808575	1.0633200332708697	1.5136961526589554
27	LO038	0.7045454545454546	-0.4815740453994992	0.7007936646326525	1.1823677100321517
28	LO038	0.6836158192090396	0.3805149878661167	1.6226044570509588	1.242089469184842
29	LO038	0.8217821782178217	-0.06510293910445974	1.8556735844970922	1.920776523601552
30	LO038	0.8247422680412371	-0.972022721284258	1.034611334477586	2.006634055761844
31	LO038	0.7258883248730964	-0.46983495979764134	0.6964236937514175	1.1662586535490589
32	LO038	0.7439024390243902	0.23643883825845968	1.9222324649729008	1.685793626714441
33	LO038	0.8178294573643411	-0.9713338752733524	0.8397343236234912	1.8110681988968436
34	LO038	0.7867647058823529	-1.0521633233879453	0.3270716568975598	1.379234980285505
35	LO038	0.7100591715976331	-0.7037038610571227	0.2620543321776531	0.9657581932347759
36	LO038	0.7782608695652173	-0.43181327835386474	0.8930414694467584	1.3248547478006232
37	LO038	0.6950354609929078	-0.20141276831966315	0.7787863257369849	0.9801990940566481
38	LO051	0.8452012383900929	-0.6379662869027238	1.2580463841010312	1.896012671003755
39	LO051	0.8196078431372549	-0.616861968605565	1.3026692464027132	1.9195312150082782
40	LO051	0.8686868686868687	-0.8105242364556349	1.5263756472240078	2.3368998836796426
41	LO051	0.8546099290780141	-1.299396658026313	0.8178376007067756	2.1172342587330886
42	LO051	0.8641618497109826	-1.5860596891672951	0.8280368032579071	2.414096492425202
43	LO051	0.8472727272727273	-1.2374775063220527	1.190039628863356	2.4275171351854086
44	LO051	0.7862068965517242	-1.1239739876732566	1.0453086621212113	2.169282649794468
45	LO051	0.7215189873417721	-0.979368325611244	0.8342570126242683	1.8136253382355123
46	LO051	0.7426900584795322	-0.9880686812643541	0.4014109337895443	1.3894796150538984
47	LO051	0.7894736842105263	0.12330068962575047	1.6586442239116765	1.535343534285926
48	LO051	0.826530612244898	-0.521875634109858	1.1261681335133757	1.6480437676232338
49	LO051	0.7816091954022989	-0.8566798299038519	0.7931392399801688	1.6498190698840207
50	LO051	0.7901234567901234	-0.6925743774344039	0.9263565507697856	1.6189309282041895
51	LO051	0.7396694214876033	0.20559428544187752	1.8423296841710681	1.6367353987291906
52	LO051	0.6644295302013423	0.2527682278220914	1.2511694310299428	0.9984012032078514
53	LO051	0.7404580152671756	-0.6853682888180558	0.5381921559443276	1.2235604447623833
54	LO051	0.75	-1.0855711931546597	0.3600457052188223	1.4456168983734818
55	LO051	0.8071748878923767	-1.226156610508461	0.6172249252669835	1.8433815357754444
56	LO051	0.7530864197530864	-0.6617150717496356	0.8231402495374496	1.4848553212870852
57	LO051	0.7189189189189189	-0.7953550514134742	0.4125360380710319	1.207891089484506
58	LO051	0.7936507936507936	-0.11882482338566702	1.409757101743736	1.528581925129403
59	LO051	0.6527777777777778	0.21036989932628125	1.0626700434642256	0.8523001441379443
60	LO051	0.8157894736842105	-1.0496774579614772	0.6664830632778358	1.716160521239313
61	LO051	0.89	-1.405929457418348	0.5625888212990467	1.968518278717395
62	LO051	0.7851851851851852	-0.26198791921536846	1.2031393115243454	1.4651272307397138
63	LO051	0.8130841121495327	-0.9853728379591344	0.6501039908803974	1.6354768288395318
64	LO051	0.8141025641025641	-0.98647102210068	0.745969681428968	1.732440703529648
65	LO051	0.8177083333333334	-0.42299344837717334	1.5124413416195006	1.935434789996674
66	LO051	0.7961165048543689	-0.5984201550681587	1.228608423827458	1.8270285788956167
67	LO051	0.8034188034188035	-1.2512717109582454	0.517956590807942	1.7692283017661874
68	LO051	0.768361581920904	-0.7027959035587925	1.511948455098832	2.2147443586576245
69	LO051	0.7981651376146789	-0.8071972605877855	1.027640976868546	1.8348382374563315
70	LO051	0.691358024691358	-0.35234677802105563	0.9577747312975109	1.3101215093185665
71	LO051	0.8256410256410256	-0.8289708014706517	0.9939477209565665	1.8229185224272182
72	LO051	0.7986111111111112	-0.916020867654254	0.8773653709817478	1.7933862386360018
73	LO051	0.7333333333333333	-0.5457996769685065	0.9251743210405854	1.470973998009092
74	LO051	0.7399103139013453	-0.7738010390501752	0.657743362388396	1.4315444014385712
75	LO051	0.7253521126760564	-0.42922663658870586	0.9292077365451399	1.3584343731338457
76	LO051	0.8660714285714286	-1.16567401799286	1.160996680758122	2.326670698750982
77	LO051	0.7931034482758621	-0.9067195180456353	0.8984693895576357	1.805188907603271
78	LO061	0.7666666666666667	-0.11300121768705873	1.3568082095623306	1.4698094272493893
79	LO061	0.6994219653179191	0.40297789570362874	2.0511257692889617	1.648147873585333
80	LO061	0.7467248908296943	-0.3818270936477901	1.3280866197960997	1.7099137134438898
81	LO061	0.7164179104477612	-1.6372612926663308	0.258153942191554	1.8954152348578848
82	LO061	0.7782426778242678	-0.6835084301862429	1.2960163456011466	1.9795247757873895
83	LO061	0.8248175182481752	-1.9295076421271564	0.3288107628609431	2.2583184049880995
84	LO061	0.7368421052631579	-0.629260163642679	0.8816598737379716	1.5109200373806506
85	LO061	0.7835820895522388	-0.9158320676191732	0.6760271185101675	1.5918591861293407
86	LO061	0.8064516129032258	-1.584595759866902	0.20836634819545122	1.7929621080623532
87	LO061	0.7798165137614679	-1.0777430293682833	0.7001456932808703	1.7778887226491535
88	LO061	0.6872037914691943	-0.24101359256304655	0.7594192269591493	1.0004328195221959
89	LO061	0.8333333333333334	-1.4564867659380556	0.5825168654198883	2.039003631357944
90	LO061	0.6854838709677419	0.14291595274506197	1.0918819846072285	0.9489660318621665
91	LO061	0.7023809523809523	-0.7252007358099554	0.4979431296366953	1.2231438654466507
92	LO061	0.6867469879518072	-0.8126355450011431	0.684289928282763	1.4969254732839061
93	LO061	0.6666666666666666	-0.19060674326743998	0.7477686775466829	0.9383754208141228
94	LO061	0.7727272727272727	-0.5430802973324627	0.9613988537756504	1.504479151108113
95	LO061	0.7589743589743589	-0.8546116699472954	0.6287170659479331	1.4833287358952285
96	LO067	0.8363636363636363	-1.8529423559046974	0.5930461927742696	2.445988548678967
97	LO067	0.8412698412698413	-1.7792560461199	0.8693956915442563	2.6486517376641565
98	LO067	0.8153846153846154	-1.0122769395999796	0.5591716926088464	1.571448632208826
99	LO067	0.8727272727272727	-1.017568290360746	0.7579242934792808	1.7754925838400266
100	LO067	0.7222222222222222	0.061181891743806505	1.147444067421877	1.0862621756780706
101	LO067	0.8064516129032258	-0.8410098512668973	0.9092177961306829	1.7502276473975802
102	LO067	0.7708333333333334	-0.8953729589326117	0.7173439607190754	1.612716919651687
103	LO067	0.8088235294117647	-0.7220941302791778	0.6996223622585992	1.421716492537777
104	LO067	0.7857142857142857	-1.2576113952405286	0.5596003791225802	1.8172117743631087
105	LO067	0.8	-0.21939054138313785	1.1468989465533987	1.3662894879365366
106	LO067	0.7692307692307693	-0.6966351328637079	1.1310619578066308	1.8276970906703387
107	LO067	0.7967479674796748	-0.6276185292079235	1.2993103740669334	1.9269289032748569
108	LO067	0.8202247191011236	-1.2173016332163225	0.703586557459224	1.9208881906755464
109	LO067	0.823943661971831	-0.8706546946682248	1.1160038808323658	1.9866585755005906
110	LO067	0.835820895522388	-1.0878105648156529	0.8269191946122281	1.914729759427881
111	LO067	0.7413793103448276	-1.0338415513726855	0.5096866688021935	1.543528220174879
112	LO067	0.8131313131313131	-0.9850226261247508	1.0039741475738702	1.988996773698621
113	LO067	0.8375	-0.7515780307909907	1.0275778151896664	1.7791558459806571
114	LO067	0.8055555555555556	-1.0421494220522036	0.8191992658106139	1.8613486878628174
115	LO067	0.8442622950819673	-1.1802573339981544	1.2816189132399665	2.461876247238121
116	LO067	0.7908496732026143	-0.7818123964297456	1.2134564751649293	1.995268871594675
117	LO068	0.8477157360406091	-1.6979977037428031	0.6431453706893753	2.3411430744321784
118	LO068	0.732824427480916	-0.8285510720578171	1.191329381446077	2.019880453503894
119	LO068	0.8343949044585988	-1.022772038469581	0.6591941553070231	1.6819661937766042
120	LO068	0.8095238095238095	-0.6941885369773073	1.0147655814876566	1.708954118464964
121	LO068	0.8346456692913385	-1.3905278767724305	0.6059840137881003	1.9965118905605308
122	LO068	0.8870056497175142	-1.7829451627001889	0.47632970605342817	2.259274868753617
123	LO068	0.8875	-1.8232421697470889	0.6925152134326878	2.5157573831797766
124	LO068	0.8472727272727273	-1.3810505550155119	0.7821116992451865	2.1631622542606985
125	LO068	0.7972972972972973	-1.376288885264376	0.8849605975285348	2.261249482792911
126	LO068	0.8029197080291971	-0.8102107328244723	1.1424337410927463	1.9526444739172186
127	LO068	0.7661691542288557	-0.04962668093685729	1.6069939329928404	1.6566206139296977
128	LO068	0.7731958762886598	-0.3067948724377074	0.9697973081497528	1.2765921805874603
129	LO068	0.8157894736842105	-1.3197952391453323	0.6317401910749076	1.95153543022024
130	LO068	0.8037735849056604	-1.0650260953975803	0.9923926634429108	2.057418758840491
131	LO068	0.8176100628930818	-1.324139844445809	0.7526172284594166	2.0767570729052256
132	LO068	0.8671328671328671	-2.2035376289587694	0.4595269059695187	2.663064534928288
133	LO068	0.8579545454545454	-2.0078810958960562	0.6874632763343197	2.695344372230376
134	LO068	0.8212290502793296	-0.9452996673435796	1.1563093689095585	2.101609036253138
135	LO069	0.8448275862068966	-1.0117651484805084	1.080379644362007	2.0921447928425154
136	LO069	0.8571428571428571	-1.1980586367942452	0.6090658154844519	1.8071244522786971
137	LO069	0.8356164383561644	-1.3489074344716263	0.6685791628960333	2.0174865973676597
138	LO069	0.8009950248756219	-1.1783701459774718	0.9619951952663512	2.140365341243823
139	LO069	0.8421052631578947	-1.6015704075534574	0.6187086566038639	2.2202790641573213
140	LO069	0.8414634146341463	-1.6712095522683386	0.7210283052561157	2.3922378575244543
141	LO069	0.8160919540229885	-1.2737947426984282	0.7207678142347944	1.9945625569332226
142	LO069	0.8109243697478992	-1.123788623286244	1.09926873881176	2.223057362098004
143	LO069	0.875	-1.6141612995369188	1.0076073945475523	2.621768694084471
144	LO069	0.8380952380952381	-1.5123783695183401	0.8185444152901125	2.3309227848084526
145	LO069	0.8056872037914692	-1.1869362916653106	1.018325243078592	2.2052615347439026
146	LO069	0.8325581395348837	-1.4352882001131797	0.9048308790876728	2.3401190792008526
147	LO069	0.75	0.2257502388183923	1.3189800352830445	1.0932297964646522
148	LO071	0.7967741935483871	-1.0587637199843143	0.7683228623042638	1.827086582288578
149	LO071	0.8494117647058823	-0.878985826053754	1.7452541298225661	2.62423995587632
150	LO071	0.8258258258258259	-1.0563470141606333	1.4226329328323586	2.478979946992992
151	LO071	0.8361266294227188	-1.107820548330704	1.5879239821236941	2.695744530454398
152	LO071	0.8021505376344086	-0.5724689321233958	1.642220793711375	2.214689725834771
153	LO071	0.8050314465408805	-0.7563481960109797	1.3397739953320869	2.0961221913430665
154	LO071	0.8222222222222222	-0.687165142974381	2.2012289985356785	2.8883941415100596
155	LO071	0.8068669527896996	-0.593836599300704	1.8372954701587993	2.4311320694595033
156	LO071	0.8508771929824561	-1.4917897727848837	1.2890670946324383	2.780856867417322
157	LO071	0.8201680672268907	-0.3431712803078546	2.1984176375347335	2.541588917842588
158	LO071	0.8430232558139535	-1.5137805705308653	1.2725182863811675	2.786298856912033
159	LO071	0.8413897280966768	-1.1150222016915168	1.6991780471667288	2.8142002488582456
160	LO071	0.826530612244898	-1.6726570812016295	0.7577316622377729	2.4303887434394023
161	LO071	0.8185840707964602	-0.5919298429609063	1.946171215274215	2.5381010582351213
162	LO071	0.837708830548926	-0.9988043876513455	1.591956401137523	2.5907607887888684
163	LO071	0.8402777777777778	-0.6399618136647263	1.9638034097662387	2.603765223430965
164	LO071	0.8461538461538461	-1.1558610885092517	1.1806318995521567	2.3364929880614085
165	LO071	0.8363636363636363	-1.9260049356622482	0.5382615995681526	2.4642665352304007
166	LO071	0.8305882352941176	-1.2200062872465267	1.0859934392792119	2.3059997265257386
167	LO071	0.8389057750759878	-1.2170960731760474	1.3068434708554795	2.523939544031527
168	LO071	0.8078703703703703	-1.0060797800755297	1.2190772450496339	2.2251570251251636
169	LO071	0.7921146953405018	-0.8373992787015292	1.1370923959359693	1.9744916746374985
170	LO071	0.8623188405797102	-1.523160695728907	0.9220785022211586	2.4452391979500656
171	LO071	0.8207171314741036	-0.7632878926981452	1.6438401996519394	2.4071280923500846
172	LO071	0.8355263157894737	-0.7223069516414569	1.6165715207245763	2.338878472366033
173	LO071	0.7943548387096774	-0.37664305980942725	1.7182459000008827	2.09488895981031
174	LO071	0.8125	-1.1493470136076478	1.0275729884981522	2.1769200021058
175	LO071	0.8329355608591885	-1.0445962569446317	1.2478638764481338	2.2924601333927654
176	LO071	0.6220095693779905	1.4666372701735049	2.537677734664386	1.0710404644908813
177	LO071	0.6666666666666666	0.5732044738488392	1.4076725615678636	0.8344680877190244
178	LO071	0.7123287671232876	0.17743728999118513	1.2409525895083706	1.0635152995171855
179	LO071	0.7444444444444445	0.04703932364997354	1.0661895798086425	1.019150256158669
180	LO071	0.8048780487804879	-0.5011786686005338	0.9538322889335017	1.4550109575340355
181	LO071	0.7483443708609272	-0.43425647297607406	1.2243893715872063	1.6586458445632803
182	LO071	0.8024691358024691	-0.8705408552350747	0.4789750048117266	1.3495158600468014
183	LO071	0.7441860465116279	-0.6546622722236842	0.8617414018201394	1.5164036740438236
184	LO071	0.7176470588235294	-0.21999066261791045	0.9969910571655598	1.2169817197834703
185	LO071	0.6875	-0.2521793036288782	0.9348906089592495	1.1870699125881277
186	LO071	0.6212121212121212	-0.5162672535337519	0.753247226004441	1.269514479538193
187	LO071	0.5197368421052632	0.5258866156146733	1.1654605146890034	0.63957389907433
188	LO071	0.56	0.2896043763672199	1.221263291843958	0.9316589154767382
189	LO071	0.6143790849673203	0.3088051222225813	1.144488607508426	0.8356834852858447
190	LO071	0.6811594202898551	-0.29338796530435807	1.1533853447486997	1.4467733100530578
191	LO071	0.6837606837606838	0.3449316903815134	1.4027668864082867	1.0578351960267733
192	LO073	0.6985294117647058	0.6556124895139499	1.880631035723921	1.2250185462099712
193	LO073	0.7654320987654321	-0.5188455811038637	0.9269575980113358	1.4458031791151995
194	LO073	0.8246268656716418	-0.19150084263471734	1.6984206622812585	1.8899215049159759
195	LO073	0.8711864406779661	-0.5472510849787418	1.486035829325287	2.033286914304029
196	LO073	0.8340425531914893	-0.6865261125010718	2.0221144219434626	2.7086405344445343
197	LO073	0.8778280542986425	-1.5669230021012295	1.2932327685962242	2.8601557706974536
198	LO073	0.8732394366197183	-1.8920120199852266	0.7022865756930171	2.594298595678244
199	LO073	0.8266666666666667	-1.4913883736422615	0.7158221474666682	2.2072105211089297
200	LO073	0.9021739130434783	-2.3293578213796193	0.5149967079425051	2.8443545293221244
201	LO073	0.7923076923076923	-0.4794502113056778	1.350913589449732	1.8303638007554097
202	LO073	0.8041237113402062	-0.1425088011509572	1.9140269842289095	2.0565357853798667
203	LO073	0.8192090395480226	-1.199055001691224	0.9759852396354184	2.1750402413266423
204	LO073	0.5955056179775281	1.349003085670135	1.5489258540140476	0.19992276834391265
205	LO073	0.7785234899328859	-0.5056842806733748	1.4355221146054493	1.941206395278824
206	LO073	0.7894736842105263	-0.3333374148814141	1.5667861163933983	1.9001235312748124
207	LO073	0.8048780487804879	-0.6909294951743019	1.5974715647305449	2.2884010599048468
208	LO073	0.8808510638297873	-1.8564371501731842	1.305759015799259	3.162196165972443
209	LO073	0.7995049504950495	-0.24953191087034865	2.244973601648054	2.4945055125184026
210	LO073	0.799373040752351	-0.9375376161980404	1.438728420701842	2.3762660368998825
211	LO073	0.7475247524752475	0.12189105422085866	1.9370880734886877	1.815197019267829
212	LO074	0.7869822485207101	-0.6132894936608866	1.6532143616371135	2.266503855298
213	LO074	0.8673469387755102	-1.3050038958066035	1.1924034320263435	2.497407327832947
214	LO074	0.8315217391304348	-1.2814619218178445	1.071169690527995	2.3526316123458395
215	LO074	0.8067226890756303	-0.7267163413790676	1.2381892063858602	1.9649055477649278
216	LO074	0.7752808988764045	-0.2070675064505676	1.585636562587905	1.7927040690384726
217	LO074	0.8222222222222222	-0.7397714519767915	1.279332068977885	2.0191035209546766
218	LO074	0.8187772925764192	-1.4525088289687396	0.9838729332522174	2.436381762220957
219	LO074	0.7809798270893372	-0.93901158428363	1.064950871446279	2.003962455729909
220	LO074	0.7833935018050542	-0.33440858388629824	2.1673753270612006	2.501783910947499
221	LO074	0.7716535433070866	-0.8891680950904969	0.6724072552925547	1.5615753503830516
222	LO074	0.7773584905660378	-0.726912734534926	1.719524351196706	2.446437085731632
223	LO074	0.6945812807881774	-0.8843315266090224	0.7953096984329755	1.6796412250419979
224	LO074	0.7794117647058824	-0.5354394724840588	1.2322365959338444	1.7676760684179031
225	LO074	0.7689075630252101	-0.042162553147322424	2.045800013316025	2.0879625664633474
226	LO074	0.8290322580645161	-1.0474017891490366	1.4096831048113958	2.4570848939604324
227	LO074	0.8448687350835322	-1.1065487435408718	1.3929932369562643	2.499541980497136
228	LO074	0.8548387096774194	-1.263623768739314	1.3663687521110481	2.629992520850362
229	LO074	0.7976190476190477	-0.5305012533048055	1.5167648208958477	2.047266074200653
230	LO074	0.8109243697478992	-1.3802145637647212	0.9476534572881077	2.327868021052829
231	LO074	0.87109375	-1.2542644324724388	1.537092973905669	2.7913574063781077
232	LO074	0.812	-0.6557023919519576	1.1939567700345692	1.8496591619865268
233	LO074	0.8624161073825504	-0.9785108125348012	1.5943887220285107	2.572899534563312
234	LO074	0.8586956521739131	-0.9951811963409305	1.6694812681617515	2.664662464502682
235	LO074	0.875	-1.7182607416428675	1.4017638805325712	3.1200246221754386
236	LO074	0.7918781725888325	-1.5341791429628544	0.3703516210672786	1.904530764030133
237	LO074	0.87109375	-1.0874532459228368	1.431608873126717	2.5190621190495537
238	LO074	0.8489583333333334	-1.253575740530612	1.1471075014229104	2.4006832419535225
239	LO074	0.7894736842105263	-0.3190990085017984	1.347291494717073	1.6663905032188715
240	LO074	0.7887323943661971	-1.229183111947247	0.34418752530136437	1.5733706372486114
241	LO074	0.6886792452830188	0.48984511737224	1.678718838781529	1.188873721409289
242	LO074	0.7675675675675676	-0.7704985220230124	0.7959809836469717	1.566479505669984
243	LO074	0.782608695652174	-1.290978021632215	0.47318546092062935	1.7641634825528445
244	LO074	0.7479674796747967	-0.8572777715684833	0.652243296374721	1.5095210679432043
245	LO074	0.8070175438596491	-1.607347841201626	0.49674477416273755	2.1040926153643635
246	LO074	0.7487684729064039	-0.2371905819573874	1.4648012254808291	1.7019918074382165
247	LO074	0.7901785714285714	-1.594097211047787	0.8586809973054953	2.452778208353282
248	LO074	0.7175572519083969	-0.6174455928396677	0.8558163212798572	1.473261914119525
249	LO074	0.6776315789473685	-0.9975958199385876	0.7269001929587532	1.7244960128973408
250	LY007	0.850187265917603	-1.5608435707078727	0.9864284691714258	2.5472720398792985
251	LY007	0.76875	-1.5983964360270093	0.6850180388009696	2.2834144748279788
252	LY007	0.7857142857142857	-1.285363437703042	0.4457117066575232	1.7310751443605652
253	LY007	0.7615384615384615	-1.378225507116644	0.7704101855044623	2.1486356926211063
254	LY007	0.844311377245509	-2.2047319770949225	0.5981521604524568	2.8028841375473794
255	LY007	0.7266666666666667	-1.4926107178213242	0.8135936001106607	2.306204317931985
256	LY007	0.7461538461538462	-1.404728923036464	0.5337241258122425	1.9384530488487064
257	LY007	0.7272727272727273	-1.463512818835246	0.6858323131171916	2.1493451319524377
258	LY007	0.7558139534883721	-0.9384377344262185	1.0445221226836476	1.982959857109866
259	LY007	0.7526881720430108	-1.6032945284689597	0.6616850795078003	2.26497960797676
260	LY007	0.8267716535433071	-1.5611174873422533	0.6954122414561603	2.2565297287984136
261	LY007	0.8098159509202454	-1.671057228261147	0.5730901626265732	2.2441473908877203
262	LY007	0.6994219653179191	-1.896736442531275	0.4697304687757949	2.3664669113070698
263	LY007	0.7819905213270142	-1.7123784562998976	0.7402495564962269	2.4526280127961244
264	LY007	0.68	-0.5480548726890653	0.8440294261703944	1.3920842988594597
265	LY007	0.717391304347826	-0.8123364806222502	0.5397864135213317	1.3521228941435819
266	LY007	0.8055555555555556	-1.0876205525228948	0.9037297771148793	1.9913503296377741
267	LY007	0.8787878787878788	-1.912721378001593	0.6820672517566342	2.594788629758227
268	LY007	0.7753623188405797	-1.5818317500256684	0.9568392407063867	2.5386709907320553
269	LY007	0.7522522522522522	-1.5163326116329041	0.6187698504433662	2.1351024620762704
270	LY007	0.6707317073170732	-0.7930652043444142	1.29916355900292	2.092228763347334
271	LY007	0.710204081632653	-1.4432152244896554	0.8720512535847218	2.3152664780743772
272	LY007	0.7069767441860465	-1.6631261712436496	0.4361464169792364	2.099272588222886
273	LY007	0.7021276595744681	-0.9019355985203046	1.344150940714089	2.2460865392343936
274	LY007	0.723404255319149	-1.2032155358312018	0.975762770020245	2.1789783058514467
275	LY007	0.7673469387755102	-1.6761209038390876	0.5972735681121847	2.2733944719512724
276	LY007	0.8407643312101911	-1.4161347413908068	0.35951878654202596	1.7756535279328327
277	LY007	0.8327137546468402	-1.6287355835667068	0.5891798853495978	2.2179154689163045
278	LY007	0.8029556650246306	-1.3563016410460953	0.5935083737860287	1.949810014832124
279	LY007	0.8488888888888889	-1.0747362332225776	1.188639233863918	2.2633754670864956
280	LY007	0.8461538461538461	-1.3209693580056898	0.4536116401178076	1.7745809981234975
281	LY007	0.8177339901477833	-0.14517059620620998	2.1983803548653786	2.3435509510715886
282	LY007	0.8405172413793104	-0.025656759439490973	1.8380366819348966	1.8636934413743875
283	LY007	0.8609271523178808	-1.4762844613013781	0.7813589883546403	2.2576434496560185
284	LY007	0.84472049689441	-1.2875616108406467	0.6645705261725928	1.9521321370132394
285	LY007	0.7929292929292929	-0.40592971741163697	1.2821966980244335	1.6881264154360704
286	LY007	0.6363636363636364	-1.1665846649887828	0.5946672032812481	1.7612518682700309
287	LY007	0.8176100628930818	-0.8641085229517997	1.1662979715063757	2.0304064944581754
288	LY007	0.8130081300813008	-0.33838342881903394	1.4187473075197696	1.7571307363388036
289	LY007	0.762114537444934	0.3568189632608372	2.0321306732129574	1.6753117099521202
290	LY007	0.7192982456140351	0.2796121457013605	1.582482409305324	1.3028702636039635
291	LY007	0.6712328767123288	-0.057004678066757464	1.223459939697602	1.2804646177643595
292	LY007	0.7719298245614035	0.2024005070005439	1.5769513953460443	1.3745508883455004
293	LY007	0.872	-1.1927308435030086	0.9306847661479176	2.1234156096509262
294	LY007	0.852112676056338	-2.006440278753189	0.30913931085389024	2.315579589607079
295	LY007	0.8368983957219251	-1.3908887613329406	0.9164930940567406	2.307381855389681
296	LY007	0.7696078431372549	-1.060653692159303	0.8690056017881377	1.9296592939474408
297	LY007	0.7857142857142857	-1.1042245084198121	0.9312309209073539	2.035455429327166
298	LY007	0.8482142857142857	-1.4066260715026668	0.822349711031179	2.228975782533846
299	LY007	0.7745098039215687	-1.447539366927053	0.4285316158238553	1.8760709827509083
300	LY007	0.8983050847457628	-2.596248519440612	0.6568392245193825	3.2530877439599943
301	LY007	0.8297872340425532	-0.6219720876639587	1.4191163597063907	2.0410884473703494
302	LY007	0.9112426035502958	-1.4493240153802378	1.1196109867266175	2.5689350021068553
303	LY007	0.7155963302752294	-0.4787655932493866	1.1463621126873136	1.6251277059367002
304	LY007	0.8421052631578947	-0.9004703028615451	1.1304034923232718	2.030873795184817
305	LY007	0.7847682119205298	-1.051137739567241	1.173453060464135	2.224590800031376
306	LY008	0.7171052631578947	1.2456597819021693	2.6033966275466343	1.357736845644465
307	LY008	0.6538461538461539	1.6935161802024248	2.6538253978050874	0.9603092176026625
308	LY008	0.7970297029702971	0.5933264674171004	2.2690209213026926	1.6756944538855922
309	LY008	0.6566523605150214	2.0944184631944185	3.3028792039622523	1.2084607407678338
310	LY008	0.6971153846153846	1.7359797250774351	2.8135506329412623	1.0775709078638271
311	LY008	0.6642599277978339	2.258651947958117	3.284921977645995	1.0262700296878782
312	LY008	0.7016574585635359	0.9040108918904659	2.1572803377712897	1.2532694458808238
313	LY008	0.659217877094972	1.1084319718349882	2.6834979547196127	1.5750659828846245
314	LY008	0.7291666666666666	1.4164901212180125	2.8824604451176654	1.4659703238996529
315	LY008	0.7027027027027027	1.442167194488494	2.638869581515682	1.196702387027188
316	LY008	0.7285714285714285	1.6836699269186615	3.294376003211721	1.6107060762930594
317	LY008	0.7615062761506276	0.46868591802703774	1.9900161140570076	1.5213301960299699
318	LY008	0.6966292134831461	1.2422169383232515	2.448322734811974	1.2061057964887225
319	LY008	0.7931034482758621	0.643195065727912	2.7109535129275475	2.0677584471996355
320	LY008	0.6850393700787402	1.726690344632594	2.839740034733409	1.113049690100815
321	LY008	0.6647058823529411	2.013304773813025	3.0980916308296953	1.0847868570166705
322	LY008	0.6927710843373494	1.3989432158678827	2.434311958487518	1.0353687426196352
323	LY008	0.6951219512195121	1.2446349608808402	2.219237644055518	0.9746026831746778
324	LY008	0.7216981132075472	1.3225118367580162	2.442369248820372	1.119857412062356
325	LY008	0.7186311787072244	0.14013692454866122	1.4187720962944315	1.2786351717457702
326	LY008	0.6556291390728477	1.4278117509147907	2.4373536607523527	1.009541909837562
327	LY008	0.5608108108108109	2.000416947906209	2.7938729273578513	0.7934559794516421
328	LY008	0.7265625	1.594085811574656	2.746592234956607	1.1525064233819513
329	LY008	0.6964980544747081	1.2395432697173339	2.6505648709525835	1.4110216012352497
330	LY008	0.8325991189427313	-0.1355315384104876	1.819114099621118	1.9546456380316055
331	LY008	0.8115942028985508	-0.40480435406963444	1.3244148157101083	1.7292191697797428
332	LY008	0.8282208588957055	-0.29518892639221894	1.5957272257930561	1.890916152185275
333	LY008	0.7698412698412699	0.3241352022950108	1.7942683454683812	1.4701331431733704
334	LY008	0.7823834196891192	-0.03814036821219191	1.7531367019550141	1.791277070167206
335	LY008	0.8226600985221675	-0.8284881439454175	1.2852095798731327	2.11369772381855
336	LY008	0.8571428571428571	-0.6881624428984392	1.571047601560956	2.259210044459395
337	LY008	0.9235668789808917	-1.6979117207625858	0.8948212876650821	2.592733008427668
338	LY008	0.7876106194690266	-0.5305445992901421	0.9726907496074073	1.5032353488975494
339	LY008	0.7318435754189944	-1.251728135365488	0.36910145256284604	1.620829587928334
340	LY008	0.7934782608695652	-0.4329223147469601	1.3163239201443675	1.7492462348913276
341	LY008	0.6875	-0.9771015040568591	1.3330147605977785	2.3101162646546376
342	LY008	0.8034188034188035	-1.5961431821031278	0.9033175254762585	2.499460707579386
343	LY008	0.756578947368421	-0.5251831534015208	1.0553170401620273	1.580500193563548
344	LY008	0.776595744680851	-0.4530638702254137	1.2086410320542458	1.6617049022796595
345	LY008	0.7658227848101266	-0.17153926742473602	1.4300512586394194	1.6015905260641554
346	LY008	0.7315436241610739	-0.8283503428272353	0.7828032746359385	1.6111536174631738
347	LY008	0.7972027972027972	-1.365406946669778	0.7641015134634668	2.129508460133245
348	LY008	0.6363636363636364	0.25095985386235364	1.4806616607773655	1.2297018069150119
349	LY008	0.7163461538461539	-1.0601383398650246	0.7157288335932666	1.7758671734582911
350	LY008	0.815	-1.7830617458613278	0.6541451270954427	2.4372068729567706
351	LY008	0.8024691358024691	-0.7043023623711964	1.1860746455513362	1.8903770079225326
352	LY008	0.7790697674418605	-0.48506766297026127	1.4989360795629787	1.98400374253324
353	LY008	0.8351063829787234	-1.5810102371216725	0.44705512442706713	2.0280653615487396
354	LY008	0.7195121951219512	-0.8304470111166514	0.8540330783974363	1.6844800895140877
355	LY008	0.775330396475771	-0.6534117833664752	1.252970800063816	1.9063825834302912
