# Supplementary material for: Anterior cingulate neurons combine outcome monitoring of past decisions with ongoing movement signals
Source: Nat Commun. 2026 Mar 24;17:4354. doi: 10.1038/s41467-026-70639-1 (PMC13171896; doi:10.1038/s41467-026-70639-1)
Supplement: Supplementary file 5 — Source data [file 41467_2026_70639_MOESM5_ESM.zip › Supplementary_statistics_source_data_files/Supplementary_Fig2C_stim_phase_decoding_accuracy_by_ITI_duration.csv]

	decoding_accuracy	condition	ITI_bin	subject	session
0	0.7284639800437764	Model	5	LO028	20220616_145438
1	0.8171604540674594	Model	10	LO028	20220616_145438
2	0.5009111907321625	Model	15	LO028	20220616_145438
3	0.3246273458335985	Model	20	LO028	20220616_145438
4	0.9532608695652174	Model	25	LO028	20220616_145438
5	0.9369565217391306	Model	>27.5	LO028	20220616_145438
6	0.6106377221862199	Model	5	LO032	20220830_121448
7	0.4651836479765878	Model	10	LO032	20220830_121448
8	0.6539143771623751	Model	15	LO032	20220830_121448
9	0.5591892310612866	Model	20	LO032	20220830_121448
10		Model	25	LO032	20220830_121448
11		Model	>27.5	LO032	20220830_121448
12	0.7690376781739422	Model	5	LO032	20220905_123313
13	0.8288271580041768	Model	10	LO032	20220905_123313
14	0.35872800207039346	Model	15	LO032	20220905_123313
15	0.9978260869565218	Model	20	LO032	20220905_123313
16		Model	25	LO032	20220905_123313
17		Model	>27.5	LO032	20220905_123313
18	0.7903623461247957	Model	5	LO032	20220907_150825
19	0.8645010653628465	Model	10	LO032	20220907_150825
20	0.4602467352604364	Model	15	LO032	20220907_150825
21	0.0	Model	20	LO032	20220907_150825
22	0.28071167962472315	Model	25	LO032	20220907_150825
23	0.3157118031158952	Model	>27.5	LO032	20220907_150825
24	0.8116440954527819	Model	5	LO032	20220909_144008
25	0.6518728905957168	Model	10	LO032	20220909_144008
26	0.009886128364389233	Model	15	LO032	20220909_144008
27	0.11906354515050167	Model	20	LO032	20220909_144008
28	0.48022086609043135	Model	25	LO032	20220909_144008
29		Model	>27.5	LO032	20220909_144008
30	0.8065133353172934	Model	5	LO032	20220923_135753
31	0.6332427536231883	Model	10	LO032	20220923_135753
32	0.030797101449275364	Model	15	LO032	20220923_135753
33	0.9369565217391304	Model	20	LO032	20220923_135753
34		Model	25	LO032	20220923_135753
35		Model	>27.5	LO032	20220923_135753
36	0.5614395756719126	Model	5	LO051	20230322_161052
37	0.6104436094353141	Model	10	LO051	20230322_161052
38	0.674664465968814	Model	15	LO051	20230322_161052
39	0.24304359589685684	Model	20	LO051	20230322_161052
40	0.32836438923395445	Model	25	LO051	20230322_161052
41	0.319332298136646	Model	>27.5	LO051	20230322_161052
42	0.5316677936660935	Model	5	LO051	20230329_161431
43	0.47078024688136144	Model	10	LO051	20230329_161431
44	0.34288743013167566	Model	15	LO051	20230329_161431
45	0.4038222431200962	Model	20	LO051	20230329_161431
46		Model	25	LO051	20230329_161431
47	0.49021739130434794	Model	>27.5	LO051	20230329_161431
48	0.5414116606852555	Model	5	LO051	20230427_163356
49	0.39734819829928514	Model	10	LO051	20230427_163356
50	0.39904891304347834	Model	15	LO051	20230427_163356
51	0.3926175877262834	Model	20	LO051	20230427_163356
52	0.29329278812974463	Model	25	LO051	20230427_163356
53	0.3361413043478261	Model	>27.5	LO051	20230427_163356
54	0.7714678103125311	Model	5	LY008	20230405_172520
55	0.8117605737947354	Model	10	LY008	20230405_172520
56	0.21014492753623187	Model	15	LY008	20230405_172520
57		Model	20	LY008	20230405_172520
58		Model	25	LY008	20230405_172520
59	0.3586093857832987	Model	>27.5	LY008	20230405_172520
60	0.7148114760932096	Model	5	LY008	20230425_105313
61	0.7721482796016955	Model	10	LY008	20230425_105313
62		Model	15	LY008	20230425_105313
63		Model	20	LY008	20230425_105313
64	0.49399585921325057	Model	25	LY008	20230425_105313
65	0.234083850931677	Model	>27.5	LY008	20230425_105313
66	0.9081452256084297	Model	5	LO068	20230831_132717
67	0.8692934782608697	Model	10	LO068	20230831_132717
68	0.05434782608695652	Model	15	LO068	20230831_132717
69	0.34528985507246374	Model	20	LO068	20230831_132717
70		Model	25	LO068	20230831_132717
71		Model	>27.5	LO068	20230831_132717
72	0.9415210620037301	Model	5	LO068	20230905_115256
73	0.9026549381950627	Model	10	LO068	20230905_115256
74	1.0	Model	15	LO068	20230905_115256
75		Model	20	LO068	20230905_115256
76	0.006521739130434782	Model	25	LO068	20230905_115256
77		Model	>27.5	LO068	20230905_115256
78	0.8838718309166679	Model	5	LO068	20230906_140350
79	0.8517770876466528	Model	10	LO068	20230906_140350
80	0.3892512077294686	Model	15	LO068	20230906_140350
81		Model	20	LO068	20230906_140350
82		Model	25	LO068	20230906_140350
83		Model	>27.5	LO068	20230906_140350
84	0.9322479119093658	Model	5	LO068	20230911_154649
85	0.5106391555304597	Model	10	LO068	20230911_154649
86		Model	15	LO068	20230911_154649
87		Model	20	LO068	20230911_154649
88		Model	25	LO068	20230911_154649
89	0.040615393061045245	Model	>27.5	LO068	20230911_154649
90	0.8605798933741597	Model	5	LO069	20240102_125134
91	0.8415947832738276	Model	10	LO069	20240102_125134
92	0.43262848172576934	Model	15	LO069	20240102_125134
93	0.37268125433591853	Model	20	LO069	20240102_125134
94		Model	25	LO069	20240102_125134
95		Model	>27.5	LO069	20240102_125134
96	0.8758232278418615	Model	5	LO069	20231212_135211
97	0.9042644775301426	Model	10	LO069	20231212_135211
98	0.6905797101449278	Model	15	LO069	20231212_135211
99	0.38695652173913053	Model	20	LO069	20231212_135211
100		Model	25	LO069	20231212_135211
101	0.5759575569358177	Model	>27.5	LO069	20231212_135211
102	0.7723456823032878	Model	5	LO069	20231227_105006
103	0.5068268239188314	Model	10	LO069	20231227_105006
104	0.3536621294311661	Model	15	LO069	20231227_105006
105	0.38015570934480614	Model	20	LO069	20231227_105006
106	0.028597308488612836	Model	25	LO069	20231227_105006
107	0.1321169772256729	Model	>27.5	LO069	20231227_105006
108	0.7732615047562201	Model	5	LO074	20240731_165357
109	0.2968411796536796	Model	10	LO074	20240731_165357
110	0.14492753623188404	Model	15	LO074	20240731_165357
111		Model	20	LO074	20240731_165357
112	0.33439323357801615	Model	25	LO074	20240731_165357
113		Model	>27.5	LO074	20240731_165357
114	0.7991823994457259	Model	5	LO074	20240808_120632
115	0.46900785661187167	Model	10	LO074	20240808_120632
116	0.34380616663141234	Model	15	LO074	20240808_120632
117		Model	20	LO074	20240808_120632
118	0.27880434782608693	Model	25	LO074	20240808_120632
119	0.7173913043478258	Model	>27.5	LO074	20240808_120632
120	0.8259009444658593	Model	5	LO067	20240209_105931
121	0.3058447892687023	Model	10	LO067	20240209_105931
122		Model	15	LO067	20240209_105931
123		Model	20	LO067	20240209_105931
124		Model	25	LO067	20240209_105931
125	0.11493965859375066	Model	>27.5	LO067	20240209_105931
126	0.9015030805391638	Model	5	LO073	20240814_105301
127	0.5521722863080198	Model	10	LO073	20240814_105301
128	0.04339199447895099	Model	15	LO073	20240814_105301
129	0.692583960785376	Model	20	LO073	20240814_105301
130	0.097636434094625	Model	25	LO073	20240814_105301
131	0.0	Model	>27.5	LO073	20240814_105301
132	0.9083948904238269	Model	5	LO073	20240815_110810
133	0.6838799787169352	Model	10	LO073	20240815_110810
134	0.45422123967064154	Model	15	LO073	20240815_110810
135		Model	20	LO073	20240815_110810
136		Model	25	LO073	20240815_110810
137	0.25710979693110514	Model	>27.5	LO073	20240815_110810
138	0.25097300664755345	Shuffle	5	LO028	20220616_145438
139	0.2507298003538003	Shuffle	10	LO028	20220616_145438
140	0.25072914985285427	Shuffle	15	LO028	20220616_145438
141	0.25429891123742915	Shuffle	20	LO028	20220616_145438
142	0.2597826086956521	Shuffle	25	LO028	20220616_145438
143	0.23695652173913045	Shuffle	>27.5	LO028	20220616_145438
144	0.2512298507487179	Shuffle	5	LO032	20220830_121448
145	0.25065990832693397	Shuffle	10	LO032	20220830_121448
146	0.2607770345960631	Shuffle	15	LO032	20220830_121448
147	0.23818432664761238	Shuffle	20	LO032	20220830_121448
148		Shuffle	25	LO032	20220830_121448
149		Shuffle	>27.5	LO032	20220830_121448
150	0.24951533592666514	Shuffle	5	LO032	20220905_123313
151	0.256570448185355	Shuffle	10	LO032	20220905_123313
152	0.2797424948240166	Shuffle	15	LO032	20220905_123313
153	0.2646827809871287	Shuffle	20	LO032	20220905_123313
154		Shuffle	25	LO032	20220905_123313
155		Shuffle	>27.5	LO032	20220905_123313
156	0.2497360005992825	Shuffle	5	LO032	20220907_150825
157	0.24837088595115672	Shuffle	10	LO032	20220907_150825
158	0.24881818802902683	Shuffle	15	LO032	20220907_150825
159	0.2317856056986492	Shuffle	20	LO032	20220907_150825
160	0.24472339254947945	Shuffle	25	LO032	20220907_150825
161	0.2506175765127172	Shuffle	>27.5	LO032	20220907_150825
162	0.24751717149282174	Shuffle	5	LO032	20220909_144008
163	0.2420642360859753	Shuffle	10	LO032	20220909_144008
164	0.30393374741200824	Shuffle	15	LO032	20220909_144008
165	0.24114737564226058	Shuffle	20	LO032	20220909_144008
166	0.23045604757561278	Shuffle	25	LO032	20220909_144008
167		Shuffle	>27.5	LO032	20220909_144008
168	0.2482224190010082	Shuffle	5	LO032	20220923_135753
169	0.249909420289855	Shuffle	10	LO032	20220923_135753
170	0.2630434782608696	Shuffle	15	LO032	20220923_135753
171	0.27499999999999997	Shuffle	20	LO032	20220923_135753
172		Shuffle	25	LO032	20220923_135753
173		Shuffle	>27.5	LO032	20220923_135753
174	0.2524144112416869	Shuffle	5	LO051	20230322_161052
175	0.2516391392106495	Shuffle	10	LO051	20230322_161052
176	0.24691772599381298	Shuffle	15	LO051	20230322_161052
177	0.245635900934814	Shuffle	20	LO051	20230322_161052
178	0.26821946169772254	Shuffle	25	LO051	20230322_161052
179	0.24528985507246376	Shuffle	>27.5	LO051	20230322_161052
180	0.24725815842581064	Shuffle	5	LO051	20230329_161431
181	0.25507736874013814	Shuffle	10	LO051	20230329_161431
182	0.23292672852530683	Shuffle	15	LO051	20230329_161431
183	0.240722150357532	Shuffle	20	LO051	20230329_161431
184		Shuffle	25	LO051	20230329_161431
185	0.3010869565217392	Shuffle	>27.5	LO051	20230329_161431
186	0.24962238284083443	Shuffle	5	LO051	20230427_163356
187	0.24963793251836727	Shuffle	10	LO051	20230427_163356
188	0.25068581780538296	Shuffle	15	LO051	20230427_163356
189	0.25986172643781336	Shuffle	20	LO051	20230427_163356
190	0.23607503607503616	Shuffle	25	LO051	20230427_163356
191	0.2729166666666667	Shuffle	>27.5	LO051	20230427_163356
192	0.2548121857438628	Shuffle	5	LY008	20230405_172520
193	0.2556011535048803	Shuffle	10	LY008	20230405_172520
194	0.213768115942029	Shuffle	15	LY008	20230405_172520
195		Shuffle	20	LY008	20230405_172520
196		Shuffle	25	LY008	20230405_172520
197	0.2640182884748103	Shuffle	>27.5	LY008	20230405_172520
198	0.24828515152778358	Shuffle	5	LY008	20230425_105313
199	0.22192645174011638	Shuffle	10	LY008	20230425_105313
200		Shuffle	15	LY008	20230425_105313
201		Shuffle	20	LY008	20230425_105313
202	0.2789855072463768	Shuffle	25	LY008	20230425_105313
203	0.2163302277432712	Shuffle	>27.5	LY008	20230425_105313
204	0.2514209786435298	Shuffle	5	LO068	20230831_132717
205	0.2374320652173913	Shuffle	10	LO068	20230831_132717
206	0.18478260869565216	Shuffle	15	LO068	20230831_132717
207	0.325	Shuffle	20	LO068	20230831_132717
208		Shuffle	25	LO068	20230831_132717
209		Shuffle	>27.5	LO068	20230831_132717
210	0.24546749757305789	Shuffle	5	LO068	20230905_115256
211	0.24070325748595559	Shuffle	10	LO068	20230905_115256
212	0.2511387163561077	Shuffle	15	LO068	20230905_115256
213		Shuffle	20	LO068	20230905_115256
214	0.2456521739130435	Shuffle	25	LO068	20230905_115256
215		Shuffle	>27.5	LO068	20230905_115256
216	0.24811770920806261	Shuffle	5	LO068	20230906_140350
217	0.24096790890269157	Shuffle	10	LO068	20230906_140350
218	0.23026224982746712	Shuffle	15	LO068	20230906_140350
219		Shuffle	20	LO068	20230906_140350
220		Shuffle	25	LO068	20230906_140350
221		Shuffle	>27.5	LO068	20230906_140350
222	0.2532513852457143	Shuffle	5	LO068	20230911_154649
223	0.24590689503732982	Shuffle	10	LO068	20230911_154649
224		Shuffle	15	LO068	20230911_154649
225		Shuffle	20	LO068	20230911_154649
226		Shuffle	25	LO068	20230911_154649
227	0.272751976284585	Shuffle	>27.5	LO068	20230911_154649
228	0.2516936363681279	Shuffle	5	LO069	20240102_125134
229	0.2532995565746992	Shuffle	10	LO069	20240102_125134
230	0.2224811549333692	Shuffle	15	LO069	20240102_125134
231	0.24839045795517056	Shuffle	20	LO069	20240102_125134
232		Shuffle	25	LO069	20240102_125134
233		Shuffle	>27.5	LO069	20240102_125134
234	0.24717547405435605	Shuffle	5	LO069	20231212_135211
235	0.24135039885519421	Shuffle	10	LO069	20231212_135211
236	0.26884057971014486	Shuffle	15	LO069	20231212_135211
237	0.24999999999999997	Shuffle	20	LO069	20231212_135211
238		Shuffle	25	LO069	20231212_135211
239	0.22054002760524494	Shuffle	>27.5	LO069	20231212_135211
240	0.24846781272321816	Shuffle	5	LO069	20231227_105006
241	0.24624715487809756	Shuffle	10	LO069	20231227_105006
242	0.2353660808471553	Shuffle	15	LO069	20231227_105006
243	0.23228912559397258	Shuffle	20	LO069	20231227_105006
244	0.24456521739130435	Shuffle	25	LO069	20231227_105006
245	0.2901138716356108	Shuffle	>27.5	LO069	20231227_105006
246	0.24590286638388975	Shuffle	5	LO074	20240731_165357
247	0.2316534914361001	Shuffle	10	LO074	20240731_165357
248	0.2717391304347826	Shuffle	15	LO074	20240731_165357
249		Shuffle	20	LO074	20240731_165357
250	0.2572432398519355	Shuffle	25	LO074	20240731_165357
251		Shuffle	>27.5	LO074	20240731_165357
252	0.2500464434991169	Shuffle	5	LO074	20240808_120632
253	0.24054551067814503	Shuffle	10	LO074	20240808_120632
254	0.25257406356898204	Shuffle	15	LO074	20240808_120632
255		Shuffle	20	LO074	20240808_120632
256	0.23913043478260873	Shuffle	25	LO074	20240808_120632
257	0.24782608695652167	Shuffle	>27.5	LO074	20240808_120632
258	0.24267060325917503	Shuffle	5	LO067	20240209_105931
259	0.2273363491793798	Shuffle	10	LO067	20240209_105931
260		Shuffle	15	LO067	20240209_105931
261		Shuffle	20	LO067	20240209_105931
262		Shuffle	25	LO067	20240209_105931
263	0.23391552501207236	Shuffle	>27.5	LO067	20240209_105931
264	0.24737160686691262	Shuffle	5	LO073	20240814_105301
265	0.23753472684797733	Shuffle	10	LO073	20240814_105301
266	0.24460835058661148	Shuffle	15	LO073	20240814_105301
267	0.2427191899363615	Shuffle	20	LO073	20240814_105301
268	0.2618933489805727	Shuffle	25	LO073	20240814_105301
269	0.22054002760524494	Shuffle	>27.5	LO073	20240814_105301
270	0.25085385902601887	Shuffle	5	LO073	20240815_110810
271	0.2500875935658544	Shuffle	10	LO073	20240815_110810
272	0.25561857807135324	Shuffle	15	LO073	20240815_110810
273		Shuffle	20	LO073	20240815_110810
274		Shuffle	25	LO073	20240815_110810
275	0.24354868823558323	Shuffle	>27.5	LO073	20240815_110810
