# Supplementary material for: Anterior cingulate neurons combine outcome monitoring of past decisions with ongoing movement signals
Source: Nat Commun. 2026 Mar 24;17:4354. doi: 10.1038/s41467-026-70639-1 (PMC13171896; doi:10.1038/s41467-026-70639-1)
Supplement: Supplementary file 5 — Source data [file 41467_2026_70639_MOESM5_ESM.zip › Supplementary_statistics_source_data_files/Supplementary_Fig2D_stim_phase_decoding_accuracy_by_ITI_duration_hist_context.csv]

	decoding_accuracy	hist_context	ITI_bin	subject	session
0	0.876430140683489	p_correct_left	5	LO028	20220616_145438
1	0.6390993788819875	p_incorrect_left	5	LO028	20220616_145438
2	0.5872551242948121	p_incorrect_right	5	LO028	20220616_145438
3	0.9301909577832851	p_correct_right	5	LO028	20220616_145438
4	0.9124238212291366	p_correct_left	10	LO028	20220616_145438
5	0.7103260869565217	p_incorrect_left	10	LO028	20220616_145438
6	0.4580208009523869	p_incorrect_right	10	LO028	20220616_145438
7	0.8241004311717061	p_correct_right	10	LO028	20220616_145438
8	0.6374649670685476	p_correct_left	15	LO028	20220616_145438
9	0.44048913043478266	p_incorrect_left	15	LO028	20220616_145438
10	0.013318906157780837	p_incorrect_right	15	LO028	20220616_145438
11	0.0012077294685990338	p_correct_right	15	LO028	20220616_145438
12	0.2220826346146039	p_correct_left	20	LO028	20220616_145438
13	0.8739130434782608	p_incorrect_left	20	LO028	20220616_145438
14		p_incorrect_right	20	LO028	20220616_145438
15	0.08297578184591914	p_correct_right	20	LO028	20220616_145438
16		p_correct_left	25	LO028	20220616_145438
17	0.9532608695652174	p_incorrect_left	25	LO028	20220616_145438
18		p_incorrect_right	25	LO028	20220616_145438
19		p_correct_right	25	LO028	20220616_145438
20		p_correct_left	>27.5	LO028	20220616_145438
21	0.9369565217391306	p_incorrect_left	>27.5	LO028	20220616_145438
22		p_incorrect_right	>27.5	LO028	20220616_145438
23		p_correct_right	>27.5	LO028	20220616_145438
24	0.8999899934547939	p_correct_left	5	LO032	20220830_121448
25	0.5083645677161419	p_incorrect_left	5	LO032	20220830_121448
26	0.5655009451795839	p_incorrect_right	5	LO032	20220830_121448
27	0.7583742667866911	p_correct_right	5	LO032	20220830_121448
28	0.6991214566270095	p_correct_left	10	LO032	20220830_121448
29	0.17276138716356107	p_incorrect_left	10	LO032	20220830_121448
30		p_incorrect_right	10	LO032	20220830_121448
31		p_correct_right	10	LO032	20220830_121448
32	0.6001844511641422	p_correct_left	15	LO032	20220830_121448
33	0.48338509316770173	p_incorrect_left	15	LO032	20220830_121448
34		p_incorrect_right	15	LO032	20220830_121448
35	0.931903513153513	p_correct_right	15	LO032	20220830_121448
36	0.6215740491467372	p_correct_left	20	LO032	20220830_121448
37		p_incorrect_left	20	LO032	20220830_121448
38		p_incorrect_right	20	LO032	20220830_121448
39	0.5279968220185612	p_correct_right	20	LO032	20220830_121448
40		p_correct_left	25	LO032	20220830_121448
41		p_incorrect_left	25	LO032	20220830_121448
42		p_incorrect_right	25	LO032	20220830_121448
43		p_correct_right	25	LO032	20220830_121448
44		p_correct_left	>27.5	LO032	20220830_121448
45		p_incorrect_left	>27.5	LO032	20220830_121448
46		p_incorrect_right	>27.5	LO032	20220830_121448
47		p_correct_right	>27.5	LO032	20220830_121448
48	0.9879813431443868	p_correct_left	5	LO032	20220905_123313
49	0.5596012657298504	p_incorrect_left	5	LO032	20220905_123313
50	0.8533490011750885	p_incorrect_right	5	LO032	20220905_123313
51	0.9261020473395054	p_correct_right	5	LO032	20220905_123313
52	0.962680861949977	p_correct_left	10	LO032	20220905_123313
53	0.058695652173913045	p_incorrect_left	10	LO032	20220905_123313
54	0.014130434782608699	p_incorrect_right	10	LO032	20220905_123313
55	0.25459486166007905	p_correct_right	10	LO032	20220905_123313
56	0.5675465838509315	p_correct_left	15	LO032	20220905_123313
57	0.14990942028985507	p_incorrect_left	15	LO032	20220905_123313
58		p_incorrect_right	15	LO032	20220905_123313
59		p_correct_right	15	LO032	20220905_123313
60		p_correct_left	20	LO032	20220905_123313
61		p_incorrect_left	20	LO032	20220905_123313
62		p_incorrect_right	20	LO032	20220905_123313
63	0.9978260869565218	p_correct_right	20	LO032	20220905_123313
64		p_correct_left	25	LO032	20220905_123313
65		p_incorrect_left	25	LO032	20220905_123313
66		p_incorrect_right	25	LO032	20220905_123313
67		p_correct_right	25	LO032	20220905_123313
68		p_correct_left	>27.5	LO032	20220905_123313
69		p_incorrect_left	>27.5	LO032	20220905_123313
70		p_incorrect_right	>27.5	LO032	20220905_123313
71		p_correct_right	>27.5	LO032	20220905_123313
72	0.9559583749583748	p_correct_left	5	LO032	20220907_150825
73	0.546847554640194	p_incorrect_left	5	LO032	20220907_150825
74	0.7442455242966751	p_incorrect_right	5	LO032	20220907_150825
75	0.9104858322161966	p_correct_right	5	LO032	20220907_150825
76	0.958042104781235	p_correct_left	10	LO032	20220907_150825
77		p_incorrect_left	10	LO032	20220907_150825
78	0.47463768115942034	p_incorrect_right	10	LO032	20220907_150825
79	0.48259634771783116	p_correct_right	10	LO032	20220907_150825
80	0.7387225093746833	p_correct_left	15	LO032	20220907_150825
81	0.11713873118924269	p_incorrect_left	15	LO032	20220907_150825
82	0.11195652173913043	p_incorrect_right	15	LO032	20220907_150825
83	0.3882321828853158	p_correct_right	15	LO032	20220907_150825
84	0.0	p_correct_left	20	LO032	20220907_150825
85		p_incorrect_left	20	LO032	20220907_150825
86		p_incorrect_right	20	LO032	20220907_150825
87		p_correct_right	20	LO032	20220907_150825
88	0.28071167962472315	p_correct_left	25	LO032	20220907_150825
89		p_incorrect_left	25	LO032	20220907_150825
90		p_incorrect_right	25	LO032	20220907_150825
91		p_correct_right	25	LO032	20220907_150825
92	0.8174387206995902	p_correct_left	>27.5	LO032	20220907_150825
93		p_incorrect_left	>27.5	LO032	20220907_150825
94		p_incorrect_right	>27.5	LO032	20220907_150825
95	0.06484834432404765	p_correct_right	>27.5	LO032	20220907_150825
96	0.9527957211870257	p_correct_left	5	LO032	20220909_144008
97	0.4919642857142858	p_incorrect_left	5	LO032	20220909_144008
98	0.6813657480923883	p_incorrect_right	5	LO032	20220909_144008
99	0.8490651490292587	p_correct_right	5	LO032	20220909_144008
100	0.7970525649873477	p_correct_left	10	LO032	20220909_144008
101	0.8815217391304347	p_incorrect_left	10	LO032	20220909_144008
102	0.7764170611996698	p_incorrect_right	10	LO032	20220909_144008
103	0.3455551242236025	p_correct_right	10	LO032	20220909_144008
104	0.006728778467908903	p_correct_left	15	LO032	20220909_144008
105		p_incorrect_left	15	LO032	20220909_144008
106		p_incorrect_right	15	LO032	20220909_144008
107	0.013043478260869568	p_correct_right	15	LO032	20220909_144008
108		p_correct_left	20	LO032	20220909_144008
109		p_incorrect_left	20	LO032	20220909_144008
110	0.11906354515050167	p_incorrect_right	20	LO032	20220909_144008
111		p_correct_right	20	LO032	20220909_144008
112		p_correct_left	25	LO032	20220909_144008
113		p_incorrect_left	25	LO032	20220909_144008
114	0.48022086609043135	p_incorrect_right	25	LO032	20220909_144008
115		p_correct_right	25	LO032	20220909_144008
116		p_correct_left	>27.5	LO032	20220909_144008
117		p_incorrect_left	>27.5	LO032	20220909_144008
118		p_incorrect_right	>27.5	LO032	20220909_144008
119		p_correct_right	>27.5	LO032	20220909_144008
120	0.9691018436360052	p_correct_left	5	LO032	20220923_135753
121	0.7379598662207358	p_incorrect_left	5	LO032	20220923_135753
122	0.3986045854064649	p_incorrect_right	5	LO032	20220923_135753
123	0.7656379399585923	p_correct_right	5	LO032	20220923_135753
124	0.8936956521739129	p_correct_left	10	LO032	20220923_135753
125		p_incorrect_left	10	LO032	20220923_135753
126		p_incorrect_right	10	LO032	20220923_135753
127	0.44720496894409933	p_correct_right	10	LO032	20220923_135753
128		p_correct_left	15	LO032	20220923_135753
129		p_incorrect_left	15	LO032	20220923_135753
130		p_incorrect_right	15	LO032	20220923_135753
131	0.030797101449275364	p_correct_right	15	LO032	20220923_135753
132		p_correct_left	20	LO032	20220923_135753
133		p_incorrect_left	20	LO032	20220923_135753
134		p_incorrect_right	20	LO032	20220923_135753
135	0.9369565217391304	p_correct_right	20	LO032	20220923_135753
136		p_correct_left	25	LO032	20220923_135753
137		p_incorrect_left	25	LO032	20220923_135753
138		p_incorrect_right	25	LO032	20220923_135753
139		p_correct_right	25	LO032	20220923_135753
140		p_correct_left	>27.5	LO032	20220923_135753
141		p_incorrect_left	>27.5	LO032	20220923_135753
142		p_incorrect_right	>27.5	LO032	20220923_135753
143		p_correct_right	>27.5	LO032	20220923_135753
144	0.6912709763539283	p_correct_left	5	LO051	20230322_161052
145	0.4964776738961522	p_incorrect_left	5	LO051	20230322_161052
146	0.37845268542199484	p_incorrect_right	5	LO051	20230322_161052
147	0.5849444235313801	p_correct_right	5	LO051	20230322_161052
148	0.4749665390969739	p_correct_left	10	LO051	20230322_161052
149	0.30920083338561605	p_incorrect_left	10	LO051	20230322_161052
150	0.283695652173913	p_incorrect_right	10	LO051	20230322_161052
151	0.8239272520602445	p_correct_right	10	LO051	20230322_161052
152	0.5148883466430052	p_correct_left	15	LO051	20230322_161052
153	0.6414141414141414	p_incorrect_left	15	LO051	20230322_161052
154	0.36467391304347824	p_incorrect_right	15	LO051	20230322_161052
155	0.7853934825741891	p_correct_right	15	LO051	20230322_161052
156	0.1689182194616977	p_correct_left	20	LO051	20230322_161052
157	0.44784255599472983	p_incorrect_left	20	LO051	20230322_161052
158		p_incorrect_right	20	LO051	20230322_161052
159	0.4829968944099379	p_correct_right	20	LO051	20230322_161052
160	0.2458592132505176	p_correct_left	25	LO051	20230322_161052
161		p_incorrect_left	25	LO051	20230322_161052
162	0.41086956521739126	p_incorrect_right	25	LO051	20230322_161052
163		p_correct_right	25	LO051	20230322_161052
164	0.29409937888198756	p_correct_left	>27.5	LO051	20230322_161052
165		p_incorrect_left	>27.5	LO051	20230322_161052
166	0.3445652173913044	p_incorrect_right	>27.5	LO051	20230322_161052
167		p_correct_right	>27.5	LO051	20230322_161052
168	0.3867199053534457	p_correct_left	5	LO051	20230329_161431
169	0.4009725400457667	p_incorrect_left	5	LO051	20230329_161431
170	0.4118867002408369	p_incorrect_right	5	LO051	20230329_161431
171	0.7191469038208168	p_correct_right	5	LO051	20230329_161431
172	0.3943718504629086	p_correct_left	10	LO051	20230329_161431
173	0.20978260869565216	p_incorrect_left	10	LO051	20230329_161431
174	0.2579816709292412	p_incorrect_right	10	LO051	20230329_161431
175	0.772342995169082	p_correct_right	10	LO051	20230329_161431
176	0.37481884057971016	p_correct_left	15	LO051	20230329_161431
177		p_incorrect_left	15	LO051	20230329_161431
178	0.19387418137418136	p_incorrect_right	15	LO051	20230329_161431
179		p_correct_right	15	LO051	20230329_161431
180	0.4579710144927537	p_correct_left	20	LO051	20230329_161431
181		p_incorrect_left	20	LO051	20230329_161431
182	0.5331023401263341	p_incorrect_right	20	LO051	20230329_161431
183	0.22039337474120083	p_correct_right	20	LO051	20230329_161431
184		p_correct_left	25	LO051	20230329_161431
185		p_incorrect_left	25	LO051	20230329_161431
186		p_incorrect_right	25	LO051	20230329_161431
187		p_correct_right	25	LO051	20230329_161431
188	0.49021739130434794	p_correct_left	>27.5	LO051	20230329_161431
189		p_incorrect_left	>27.5	LO051	20230329_161431
190		p_incorrect_right	>27.5	LO051	20230329_161431
191		p_correct_right	>27.5	LO051	20230329_161431
192	0.4082800511508952	p_correct_left	5	LO051	20230427_163356
193	0.42761502832391296	p_incorrect_left	5	LO051	20230427_163356
194	0.31231884057971016	p_incorrect_right	5	LO051	20230427_163356
195	0.7029139878682209	p_correct_right	5	LO051	20230427_163356
196	0.4160847606499782	p_correct_left	10	LO051	20230427_163356
197	0.20045597518423602	p_incorrect_left	10	LO051	20230427_163356
198	0.17282608695652174	p_incorrect_right	10	LO051	20230427_163356
199		p_correct_right	10	LO051	20230427_163356
200	0.47826086956521746	p_correct_left	15	LO051	20230427_163356
201		p_incorrect_left	15	LO051	20230427_163356
202	0.1293478260869565	p_incorrect_right	15	LO051	20230427_163356
203	0.19347826086956524	p_correct_right	15	LO051	20230427_163356
204	0.421376811594203	p_correct_left	20	LO051	20230427_163356
205	0.40815151032542335	p_incorrect_left	20	LO051	20230427_163356
206	0.31956521739130433	p_incorrect_right	20	LO051	20230427_163356
207		p_correct_right	20	LO051	20230427_163356
208	0.29166666666666663	p_correct_left	25	LO051	20230427_163356
209	0.29491890959282263	p_incorrect_left	25	LO051	20230427_163356
210		p_incorrect_right	25	LO051	20230427_163356
211		p_correct_right	25	LO051	20230427_163356
212	0.37173913043478257	p_correct_left	>27.5	LO051	20230427_163356
213		p_incorrect_left	>27.5	LO051	20230427_163356
214	0.22934782608695659	p_incorrect_right	>27.5	LO051	20230427_163356
215		p_correct_right	>27.5	LO051	20230427_163356
216	0.8245410628019324	p_correct_left	5	LY008	20230405_172520
217	0.5581521739130434	p_incorrect_left	5	LY008	20230405_172520
218	0.46123102139406497	p_incorrect_right	5	LY008	20230405_172520
219	0.8260617954911437	p_correct_right	5	LY008	20230405_172520
220	0.8108695652173914	p_correct_left	10	LY008	20230405_172520
221		p_incorrect_left	10	LY008	20230405_172520
222	0.7149327122153208	p_incorrect_right	10	LY008	20230405_172520
223	0.9130434782608695	p_correct_right	10	LY008	20230405_172520
224		p_correct_left	15	LY008	20230405_172520
225		p_incorrect_left	15	LY008	20230405_172520
226		p_incorrect_right	15	LY008	20230405_172520
227	0.21014492753623187	p_correct_right	15	LY008	20230405_172520
228		p_correct_left	20	LY008	20230405_172520
229		p_incorrect_left	20	LY008	20230405_172520
230		p_incorrect_right	20	LY008	20230405_172520
231		p_correct_right	20	LY008	20230405_172520
232		p_correct_left	25	LY008	20230405_172520
233		p_incorrect_left	25	LY008	20230405_172520
234		p_incorrect_right	25	LY008	20230405_172520
235		p_correct_right	25	LY008	20230405_172520
236		p_correct_left	>27.5	LY008	20230405_172520
237		p_incorrect_left	>27.5	LY008	20230405_172520
238	0.3586093857832987	p_incorrect_right	>27.5	LY008	20230405_172520
239		p_correct_right	>27.5	LY008	20230405_172520
240	0.853226688542521	p_correct_left	5	LY008	20230425_105313
241	0.395048309178744	p_incorrect_left	5	LY008	20230425_105313
242	0.4105646674430642	p_incorrect_right	5	LY008	20230425_105313
243	0.8107707509881422	p_correct_right	5	LY008	20230425_105313
244	0.848882850241546	p_correct_left	10	LY008	20230425_105313
245		p_incorrect_left	10	LY008	20230425_105313
246	0.49704968944099376	p_incorrect_right	10	LY008	20230425_105313
247	0.7192028985507247	p_correct_right	10	LY008	20230425_105313
248		p_correct_left	15	LY008	20230425_105313
249		p_incorrect_left	15	LY008	20230425_105313
250		p_incorrect_right	15	LY008	20230425_105313
251		p_correct_right	15	LY008	20230425_105313
252		p_correct_left	20	LY008	20230425_105313
253		p_incorrect_left	20	LY008	20230425_105313
254		p_incorrect_right	20	LY008	20230425_105313
255		p_correct_right	20	LY008	20230425_105313
256		p_correct_left	25	LY008	20230425_105313
257		p_incorrect_left	25	LY008	20230425_105313
258	0.49399585921325057	p_incorrect_right	25	LY008	20230425_105313
259		p_correct_right	25	LY008	20230425_105313
260		p_correct_left	>27.5	LY008	20230425_105313
261		p_incorrect_left	>27.5	LY008	20230425_105313
262	0.234083850931677	p_incorrect_right	>27.5	LY008	20230425_105313
263		p_correct_right	>27.5	LY008	20230425_105313
264	0.939398451459202	p_correct_left	5	LO068	20230831_132717
265	0.7791467021591246	p_incorrect_left	5	LO068	20230831_132717
266	0.4347826086956521	p_incorrect_right	5	LO068	20230831_132717
267	0.9710144927536234	p_correct_right	5	LO068	20230831_132717
268		p_correct_left	10	LO068	20230831_132717
269	0.5168478260869566	p_incorrect_left	10	LO068	20230831_132717
270		p_incorrect_right	10	LO068	20230831_132717
271	0.919642857142857	p_correct_right	10	LO068	20230831_132717
272		p_correct_left	15	LO068	20230831_132717
273		p_incorrect_left	15	LO068	20230831_132717
274		p_incorrect_right	15	LO068	20230831_132717
275	0.05434782608695652	p_correct_right	15	LO068	20230831_132717
276		p_correct_left	20	LO068	20230831_132717
277	0.34528985507246374	p_incorrect_left	20	LO068	20230831_132717
278		p_incorrect_right	20	LO068	20230831_132717
279		p_correct_right	20	LO068	20230831_132717
280		p_correct_left	25	LO068	20230831_132717
281		p_incorrect_left	25	LO068	20230831_132717
282		p_incorrect_right	25	LO068	20230831_132717
283		p_correct_right	25	LO068	20230831_132717
284		p_correct_left	>27.5	LO068	20230831_132717
285		p_incorrect_left	>27.5	LO068	20230831_132717
286		p_incorrect_right	>27.5	LO068	20230831_132717
287		p_correct_right	>27.5	LO068	20230831_132717
288	0.9717542061146958	p_correct_left	5	LO068	20230905_115256
289	0.8692728197304859	p_incorrect_left	5	LO068	20230905_115256
290	0.701128762541806	p_incorrect_right	5	LO068	20230905_115256
291	0.995633770416379	p_correct_right	5	LO068	20230905_115256
292	0.0	p_correct_left	10	LO068	20230905_115256
293	0.8278016145436051	p_incorrect_left	10	LO068	20230905_115256
294		p_incorrect_right	10	LO068	20230905_115256
295	0.9527411145617665	p_correct_right	10	LO068	20230905_115256
296		p_correct_left	15	LO068	20230905_115256
297		p_incorrect_left	15	LO068	20230905_115256
298		p_incorrect_right	15	LO068	20230905_115256
299	1.0	p_correct_right	15	LO068	20230905_115256
300		p_correct_left	20	LO068	20230905_115256
301		p_incorrect_left	20	LO068	20230905_115256
302		p_incorrect_right	20	LO068	20230905_115256
303		p_correct_right	20	LO068	20230905_115256
304		p_correct_left	25	LO068	20230905_115256
305		p_incorrect_left	25	LO068	20230905_115256
306	0.006521739130434782	p_incorrect_right	25	LO068	20230905_115256
307		p_correct_right	25	LO068	20230905_115256
308		p_correct_left	>27.5	LO068	20230905_115256
309		p_incorrect_left	>27.5	LO068	20230905_115256
310		p_incorrect_right	>27.5	LO068	20230905_115256
311		p_correct_right	>27.5	LO068	20230905_115256
312	0.9068425422705313	p_correct_left	5	LO068	20230906_140350
313	0.7133090339612079	p_incorrect_left	5	LO068	20230906_140350
314	0.663840579710145	p_incorrect_right	5	LO068	20230906_140350
315	0.9894362012115634	p_correct_right	5	LO068	20230906_140350
316		p_correct_left	10	LO068	20230906_140350
317		p_incorrect_left	10	LO068	20230906_140350
318		p_incorrect_right	10	LO068	20230906_140350
319	0.8517770876466528	p_correct_right	10	LO068	20230906_140350
320	0.2898550724637681	p_correct_left	15	LO068	20230906_140350
321		p_incorrect_left	15	LO068	20230906_140350
322		p_incorrect_right	15	LO068	20230906_140350
323	0.4389492753623188	p_correct_right	15	LO068	20230906_140350
324		p_correct_left	20	LO068	20230906_140350
325		p_incorrect_left	20	LO068	20230906_140350
326		p_incorrect_right	20	LO068	20230906_140350
327		p_correct_right	20	LO068	20230906_140350
328		p_correct_left	25	LO068	20230906_140350
329		p_incorrect_left	25	LO068	20230906_140350
330		p_incorrect_right	25	LO068	20230906_140350
331		p_correct_right	25	LO068	20230906_140350
332		p_correct_left	>27.5	LO068	20230906_140350
333		p_incorrect_left	>27.5	LO068	20230906_140350
334		p_incorrect_right	>27.5	LO068	20230906_140350
335		p_correct_right	>27.5	LO068	20230906_140350
336	0.9700799401886361	p_correct_left	5	LO068	20230911_154649
337	0.7263502239889046	p_incorrect_left	5	LO068	20230911_154649
338	0.640551839464883	p_incorrect_right	5	LO068	20230911_154649
339	0.9910272804774082	p_correct_right	5	LO068	20230911_154649
340	0.6023550724637682	p_correct_left	10	LO068	20230911_154649
341	0.6484205408118453	p_incorrect_left	10	LO068	20230911_154649
342	0.3206521739130434	p_incorrect_right	10	LO068	20230911_154649
343	0.5223913043478262	p_correct_right	10	LO068	20230911_154649
344		p_correct_left	15	LO068	20230911_154649
345		p_incorrect_left	15	LO068	20230911_154649
346		p_incorrect_right	15	LO068	20230911_154649
347		p_correct_right	15	LO068	20230911_154649
348		p_correct_left	20	LO068	20230911_154649
349		p_incorrect_left	20	LO068	20230911_154649
350		p_incorrect_right	20	LO068	20230911_154649
351		p_correct_right	20	LO068	20230911_154649
352		p_correct_left	25	LO068	20230911_154649
353		p_incorrect_left	25	LO068	20230911_154649
354		p_incorrect_right	25	LO068	20230911_154649
355		p_correct_right	25	LO068	20230911_154649
356		p_correct_left	>27.5	LO068	20230911_154649
357	0.057680061484409316	p_incorrect_left	>27.5	LO068	20230911_154649
358		p_incorrect_right	>27.5	LO068	20230911_154649
359	0.023550724637681156	p_correct_right	>27.5	LO068	20230911_154649
360	0.8896215115582702	p_correct_left	5	LO069	20240102_125134
361	0.5548310623396435	p_incorrect_left	5	LO069	20240102_125134
362	0.5422360248447206	p_incorrect_right	5	LO069	20240102_125134
363	0.9451752756100582	p_correct_right	5	LO069	20240102_125134
364	0.7978260869565217	p_correct_left	10	LO069	20240102_125134
365	0.3250446473255734	p_incorrect_left	10	LO069	20240102_125134
366	0.3880434782608696	p_incorrect_right	10	LO069	20240102_125134
367	0.9119407687460616	p_correct_right	10	LO069	20240102_125134
368	0.017028985507246373	p_correct_left	15	LO069	20240102_125134
369	0.28810283648165597	p_incorrect_left	15	LO069	20240102_125134
370		p_incorrect_right	15	LO069	20240102_125134
371	0.9927536231884059	p_correct_right	15	LO069	20240102_125134
372		p_correct_left	20	LO069	20240102_125134
373	0.4863045376573442	p_incorrect_left	20	LO069	20240102_125134
374		p_incorrect_right	20	LO069	20240102_125134
375	0.2590579710144928	p_correct_right	20	LO069	20240102_125134
376		p_correct_left	25	LO069	20240102_125134
377		p_incorrect_left	25	LO069	20240102_125134
378		p_incorrect_right	25	LO069	20240102_125134
379		p_correct_right	25	LO069	20240102_125134
380		p_correct_left	>27.5	LO069	20240102_125134
381		p_incorrect_left	>27.5	LO069	20240102_125134
382		p_incorrect_right	>27.5	LO069	20240102_125134
383		p_correct_right	>27.5	LO069	20240102_125134
384	0.9451301891427168	p_correct_left	5	LO069	20231212_135211
385	0.48946488294314366	p_incorrect_left	5	LO069	20231212_135211
386	0.6518487262579891	p_incorrect_right	5	LO069	20231212_135211
387	0.9276149968494011	p_correct_right	5	LO069	20231212_135211
388	0.7768445322793148	p_correct_left	10	LO069	20231212_135211
389		p_incorrect_left	10	LO069	20231212_135211
390	0.2893762939958592	p_incorrect_right	10	LO069	20231212_135211
391	0.9521080368906456	p_correct_right	10	LO069	20231212_135211
392		p_correct_left	15	LO069	20231212_135211
393		p_incorrect_left	15	LO069	20231212_135211
394		p_incorrect_right	15	LO069	20231212_135211
395	0.6905797101449278	p_correct_right	15	LO069	20231212_135211
396		p_correct_left	20	LO069	20231212_135211
397	0.38695652173913053	p_incorrect_left	20	LO069	20231212_135211
398		p_incorrect_right	20	LO069	20231212_135211
399		p_correct_right	20	LO069	20231212_135211
400		p_correct_left	25	LO069	20231212_135211
401		p_incorrect_left	25	LO069	20231212_135211
402		p_incorrect_right	25	LO069	20231212_135211
403		p_correct_right	25	LO069	20231212_135211
404		p_correct_left	>27.5	LO069	20231212_135211
405		p_incorrect_left	>27.5	LO069	20231212_135211
406	0.5759575569358177	p_incorrect_right	>27.5	LO069	20231212_135211
407		p_correct_right	>27.5	LO069	20231212_135211
408	0.7800833975315777	p_correct_left	5	LO069	20231227_105006
409	0.536485507246377	p_incorrect_left	5	LO069	20231227_105006
410	0.4915887652248697	p_incorrect_right	5	LO069	20231227_105006
411	0.8674455289362122	p_correct_right	5	LO069	20231227_105006
412	0.3014130434782609	p_correct_left	10	LO069	20231227_105006
413	0.4245652173913043	p_incorrect_left	10	LO069	20231227_105006
414	0.2400541235514995	p_incorrect_right	10	LO069	20231227_105006
415	0.6711431421970173	p_correct_right	10	LO069	20231227_105006
416	0.19237405106970326	p_correct_left	15	LO069	20231227_105006
417		p_incorrect_left	15	LO069	20231227_105006
418	0.532040064371675	p_incorrect_right	15	LO069	20231227_105006
419	0.5064052795031057	p_correct_right	15	LO069	20231227_105006
420		p_correct_left	20	LO069	20231227_105006
421		p_incorrect_left	20	LO069	20231227_105006
422	0.4165614186896125	p_incorrect_right	20	LO069	20231227_105006
423	0.34374999999999994	p_correct_right	20	LO069	20231227_105006
424	0.028597308488612836	p_correct_left	25	LO069	20231227_105006
425		p_incorrect_left	25	LO069	20231227_105006
426		p_incorrect_right	25	LO069	20231227_105006
427		p_correct_right	25	LO069	20231227_105006
428	0.1321169772256729	p_correct_left	>27.5	LO069	20231227_105006
429		p_incorrect_left	>27.5	LO069	20231227_105006
430		p_incorrect_right	>27.5	LO069	20231227_105006
431		p_correct_right	>27.5	LO069	20231227_105006
432	0.7637379227053142	p_correct_left	5	LO074	20240731_165357
433	0.5431062261678203	p_incorrect_left	5	LO074	20240731_165357
434	0.46834239130434796	p_incorrect_right	5	LO074	20240731_165357
435	0.8772351500306184	p_correct_right	5	LO074	20240731_165357
436	0.05797101449275362	p_correct_left	10	LO074	20240731_165357
437	0.5034649680030117	p_incorrect_left	10	LO074	20240731_165357
438	0.18695652173913047	p_incorrect_right	10	LO074	20240731_165357
439		p_correct_right	10	LO074	20240731_165357
440	0.14492753623188404	p_correct_left	15	LO074	20240731_165357
441		p_incorrect_left	15	LO074	20240731_165357
442		p_incorrect_right	15	LO074	20240731_165357
443		p_correct_right	15	LO074	20240731_165357
444		p_correct_left	20	LO074	20240731_165357
445		p_incorrect_left	20	LO074	20240731_165357
446		p_incorrect_right	20	LO074	20240731_165357
447		p_correct_right	20	LO074	20240731_165357
448		p_correct_left	25	LO074	20240731_165357
449	0.5999458874458875	p_incorrect_left	25	LO074	20240731_165357
450		p_incorrect_right	25	LO074	20240731_165357
451	0.06884057971014493	p_correct_right	25	LO074	20240731_165357
452		p_correct_left	>27.5	LO074	20240731_165357
453		p_incorrect_left	>27.5	LO074	20240731_165357
454		p_incorrect_right	>27.5	LO074	20240731_165357
455		p_correct_right	>27.5	LO074	20240731_165357
456	0.9055587905452036	p_correct_left	5	LO074	20240808_120632
457	0.5462499672538401	p_incorrect_left	5	LO074	20240808_120632
458	0.42544757033248076	p_incorrect_right	5	LO074	20240808_120632
459	0.8783374499049552	p_correct_right	5	LO074	20240808_120632
460	0.7502760524499658	p_correct_left	10	LO074	20240808_120632
461	0.5087788911444519	p_incorrect_left	10	LO074	20240808_120632
462	0.12228260869565215	p_incorrect_right	10	LO074	20240808_120632
463	0.41153381642512094	p_correct_right	10	LO074	20240808_120632
464	0.01853002070393375	p_correct_left	15	LO074	20240808_120632
465	0.669082312558891	p_incorrect_left	15	LO074	20240808_120632
466		p_incorrect_right	15	LO074	20240808_120632
467		p_correct_right	15	LO074	20240808_120632
468		p_correct_left	20	LO074	20240808_120632
469		p_incorrect_left	20	LO074	20240808_120632
470		p_incorrect_right	20	LO074	20240808_120632
471		p_correct_right	20	LO074	20240808_120632
472		p_correct_left	25	LO074	20240808_120632
473		p_incorrect_left	25	LO074	20240808_120632
474	0.27880434782608693	p_incorrect_right	25	LO074	20240808_120632
475		p_correct_right	25	LO074	20240808_120632
476		p_correct_left	>27.5	LO074	20240808_120632
477		p_incorrect_left	>27.5	LO074	20240808_120632
478	0.7173913043478258	p_incorrect_right	>27.5	LO074	20240808_120632
479		p_correct_right	>27.5	LO074	20240808_120632
480	0.9209715699641469	p_correct_left	5	LO067	20240209_105931
481	0.4846739130434784	p_incorrect_left	5	LO067	20240209_105931
482	0.6280456065645444	p_incorrect_right	5	LO067	20240209_105931
483	0.8652475845410627	p_correct_right	5	LO067	20240209_105931
484	0.2353002070393374	p_correct_left	10	LO067	20240209_105931
485		p_incorrect_left	10	LO067	20240209_105931
486	0.37638937149806717	p_incorrect_right	10	LO067	20240209_105931
487		p_correct_right	10	LO067	20240209_105931
488		p_correct_left	15	LO067	20240209_105931
489		p_incorrect_left	15	LO067	20240209_105931
490		p_incorrect_right	15	LO067	20240209_105931
491		p_correct_right	15	LO067	20240209_105931
492		p_correct_left	20	LO067	20240209_105931
493		p_incorrect_left	20	LO067	20240209_105931
494		p_incorrect_right	20	LO067	20240209_105931
495		p_correct_right	20	LO067	20240209_105931
496		p_correct_left	25	LO067	20240209_105931
497		p_incorrect_left	25	LO067	20240209_105931
498		p_incorrect_right	25	LO067	20240209_105931
499		p_correct_right	25	LO067	20240209_105931
500		p_correct_left	>27.5	LO067	20240209_105931
501		p_incorrect_left	>27.5	LO067	20240209_105931
502	0.11493965859375066	p_incorrect_right	>27.5	LO067	20240209_105931
503		p_correct_right	>27.5	LO067	20240209_105931
504	0.9659842584376743	p_correct_left	5	LO073	20240814_105301
505	0.7831515086752802	p_incorrect_left	5	LO073	20240814_105301
506	0.6080869565217392	p_incorrect_right	5	LO073	20240814_105301
507	0.8914066661060186	p_correct_right	5	LO073	20240814_105301
508		p_correct_left	10	LO073	20240814_105301
509	0.8858965049831897	p_incorrect_left	10	LO073	20240814_105301
510		p_incorrect_right	10	LO073	20240814_105301
511	0.21844806763285024	p_correct_right	10	LO073	20240814_105301
512	0.04339199447895099	p_correct_left	15	LO073	20240814_105301
513		p_incorrect_left	15	LO073	20240814_105301
514		p_incorrect_right	15	LO073	20240814_105301
515		p_correct_right	15	LO073	20240814_105301
516		p_correct_left	20	LO073	20240814_105301
517	0.692583960785376	p_incorrect_left	20	LO073	20240814_105301
518		p_incorrect_right	20	LO073	20240814_105301
519		p_correct_right	20	LO073	20240814_105301
520		p_correct_left	25	LO073	20240814_105301
521	0.097636434094625	p_incorrect_left	25	LO073	20240814_105301
522		p_incorrect_right	25	LO073	20240814_105301
523		p_correct_right	25	LO073	20240814_105301
524	0.0	p_correct_left	>27.5	LO073	20240814_105301
525		p_incorrect_left	>27.5	LO073	20240814_105301
526		p_incorrect_right	>27.5	LO073	20240814_105301
527		p_correct_right	>27.5	LO073	20240814_105301
528	0.9757948902725472	p_correct_left	5	LO073	20240815_110810
529	0.8544720496894409	p_incorrect_left	5	LO073	20240815_110810
530	0.7057355046754455	p_incorrect_right	5	LO073	20240815_110810
531	0.898691705125731	p_correct_right	5	LO073	20240815_110810
532	0.8245135299483123	p_correct_left	10	LO073	20240815_110810
533	0.9141304347826086	p_incorrect_left	10	LO073	20240815_110810
534		p_incorrect_right	10	LO073	20240815_110810
535	0.08274551535421099	p_correct_right	10	LO073	20240815_110810
536		p_correct_left	15	LO073	20240815_110810
537	0.6908695652173913	p_incorrect_left	15	LO073	20240815_110810
538	0.19851789096767283	p_incorrect_right	15	LO073	20240815_110810
539	0.4637487512487515	p_correct_right	15	LO073	20240815_110810
540		p_correct_left	20	LO073	20240815_110810
541		p_incorrect_left	20	LO073	20240815_110810
542		p_incorrect_right	20	LO073	20240815_110810
543		p_correct_right	20	LO073	20240815_110810
544		p_correct_left	25	LO073	20240815_110810
545		p_incorrect_left	25	LO073	20240815_110810
546		p_incorrect_right	25	LO073	20240815_110810
547		p_correct_right	25	LO073	20240815_110810
548	0.0843620147967974	p_correct_left	>27.5	LO073	20240815_110810
549		p_incorrect_left	>27.5	LO073	20240815_110810
550	0.48469597441599016	p_incorrect_right	>27.5	LO073	20240815_110810
551	0.22969059925581667	p_correct_right	>27.5	LO073	20240815_110810
